# Supplementary material for: Real time monitoring of transtibial elevated vacuum prostheses: A case series on socket air pressure
Source: PLoS One. 2018 Oct 22;13(10):e0202716. doi: 10.1371/journal.pone.0202716 (PMC6197629; doi:10.1371/journal.pone.0202716)
Supplement: S1 Dataset — (XLSX) [file pone.0202716.s003.xlsx]

## Sheet: Par 1 (Walk)
	Trial 1					Trial 2					Trial 3					Trial 4
Time (s)	Pressure (kPa)	Temp. (°C)	Accel.X (G)	Accel.Y (G)	Accel.Z (G)	Pressure (kPa)	Temp. (°C)	Accel.X (G)	Accel.Y (G)	Accel.Z (G)	Pressure (kPa)	Temp. (°C)	Accel.X (G)	Accel.Y (G)	Accel.Z (G)	Pressure (kPa)	Temp. (°C)	Accel.X (G)	Accel.Y (G)	Accel.Z (G)
0	0	24.3	0.21	-0.93	-0.29	0	25.4	0.14	-0.92	-0.3	-0.46	25.3	0.19	-0.91	-0.36	-0.23	26.5	0.3	-0.76	-0.58
0.04	0	24.3	0.28	-0.93	-0.32	-0.23	25.4	0.26	-0.94	-0.25	-1.14	25.4	0.22	-0.92	-0.4	-0.23	26.5	0.49	-0.8	-0.66
0.08	-0.46	24.3	0.47	-0.97	-0.32	-0.46	25.4	0.35	-0.98	-0.24	-2.28	25.3	0.25	-0.92	-0.41	-0.69	26.5	0.41	-0.86	-0.72
0.12	-1.6	24.3	0.5	-1.03	-0.34	-0.91	25.4	0.36	-1.04	-0.26	-4.56	25.3	0.13	-0.9	-0.42	-3.19	26.7	0.33	-0.89	-0.8
0.16	-3.42	24.3	0.01	-1.03	-0.4	-2.97	25.4	0.34	-1.18	-0.4	-7.07	25.4	0.05	-0.95	-0.35	-7.53	26.5	0.04	-0.9	-0.61
0.2	-6.16	24.3	0	-1.05	-0.31	-7.07	25.4	0.08	-1.1	-0.34	-8.21	25.3	0	-0.97	-0.26	-7.07	26.7	-0.48	-1.1	-0.43
0.24	-8.67	24.3	-0.18	-0.84	-0.3	-10.49	25.4	-0.24	-1.02	-0.31	-6.61	25.4	-0.05	-1.01	-0.22	-4.56	26.5	-0.07	-0.74	-0.37
0.28	-5.93	24.3	-0.18	-0.89	-0.14	-7.98	25.4	-0.15	-0.97	-0.13	-5.47	25.4	-0.18	-0.83	-0.25	-3.42	26.5	0	-0.62	-0.16
0.32	-4.33	24.3	-0.01	-0.71	-0.06	-6.39	25.4	-0.07	-0.82	-0.06	-4.79	25.4	-0.26	-0.86	-0.22	-2.97	26.5	0.12	-0.58	-0.24
0.36	-3.65	24.3	0.09	-0.67	-0.08	-5.47	25.4	0.02	-0.73	-0.09	-4.33	25.4	-0.14	-0.87	-0.26	-3.19	26.5	0.16	-0.68	-0.39
0.4	-4.11	24.3	0.2	-0.83	-0.18	-5.47	25.4	0	-0.75	-0.15	-4.11	25.4	-0.06	-0.87	-0.27	-4.33	26.5	0.2	-0.82	-0.48
0.44	-4.33	24.3	0.27	-0.95	-0.22	-5.7	25.4	0.07	-0.85	-0.22	-3.88	25.4	-0.04	-0.85	-0.29	-4.33	26.5	0.26	-0.94	-0.59
0.48	-4.11	24.3	0.33	-0.99	-0.24	-5.93	25.4	0.21	-0.99	-0.21	-3.42	25.4	-0.02	-0.85	-0.29	-3.19	26.5	0.3	-0.85	-0.61
0.52	-3.19	24.2	0.38	-0.93	-0.27	-5.25	25.4	0.27	-1.04	-0.22	-3.19	25.4	-0.12	-0.8	-0.34	-2.51	26.5	0.25	-0.68	-0.52
0.56	-2.51	24.2	0.39	-0.86	-0.27	-3.88	25.4	0.23	-0.92	-0.24	-0.69	25.4	0.19	-0.94	-0.49	-2.97	26.5	0.39	-0.56	-0.47
0.6	-2.05	24.3	0.41	-0.77	-0.25	-3.19	25.4	0.26	-0.76	-0.27	5.93	25.4	1.28	-1.2	-0.29	-3.88	26.5	0.32	-0.55	-0.5
0.64	-2.28	24.3	0.38	-0.71	-0.21	-3.19	25.4	0.37	-0.65	-0.29	18.24	25.4	0.07	-0.95	-0.26	-5.47	26.5	-0.01	-0.55	-0.65
0.68	-2.74	24.3	0.26	-0.72	-0.22	-3.65	25.4	0.44	-0.66	-0.3	29.87	25.4	0.04	-1.02	-0.23	16.64	26.5	0.84	-0.64	-0.81
0.72	-3.42	24.3	-0.04	-0.82	-0.35	-4.56	25.4	0.23	-0.77	-0.43	30.55	25.4	0.03	-0.99	-0.28	29.41	26.5	-0.65	-1.64	-0.21
0.76	6.38	24.2	-0.31	-0.95	-0.93	14.36	25.4	1.16	-1.13	-0.69	21.2	25.4	0.06	-0.94	-0.32	29.87	26.5	0.63	-0.64	-0.85
0.8	36.48	24.3	0.21	-1.32	-0.32	19.61	25.4	-0.24	-1.59	0.22	14.82	25.3	0.07	-0.96	-0.24	25.08	26.5	0.29	-0.71	-0.31
0.84	34.2	24.3	0.65	-1.15	-0.57	21.89	25.4	0.46	-0.86	-0.54	10.26	25.4	0.29	-0.98	-0.11	21.89	26.5	0.39	-0.86	-0.41
0.88	26.67	24.3	0.04	-1.03	-0.16	21.89	25.6	0.08	-0.95	0.06	7.29	25.3	0.28	-0.99	-0.2	19.15	26.5	0.05	-0.89	-0.47
0.92	20.29	24.3	-0.14	-0.94	-0.09	25.08	25.4	-0.12	-1.08	-0.03	5.01	25.4	0.07	-0.95	-0.26	15.05	26.5	-0.06	-0.84	-0.38
0.96	14.59	24.3	-0.22	-0.93	-0.12	23.71	25.6	-0.09	-0.96	-0.26	3.19	25.3	-0.13	-0.92	-0.2	11.17	26.5	-0.02	-0.88	-0.27
1	9.57	24.3	-0.08	-0.93	-0.13	18.69	25.4	-0.05	-0.94	-0.28	2.05	25.4	-0.1	-0.93	-0.14	8.43	26.5	0.02	-0.85	-0.33
1.04	5.7	24.3	0.14	-0.95	-0.12	14.13	25.4	0.07	-0.92	-0.13	1.59	25.3	-0.06	-0.93	-0.22	6.61	26.5	0	-0.8	-0.43
1.08	2.96	24.3	0.09	-0.94	-0.1	10.94	25.6	0.14	-0.93	-0.1	1.37	25.3	0	-0.94	-0.25	5.24	26.5	-0.16	-0.84	-0.44
1.12	1.59	24.3	-0.07	-0.94	-0.08	8.89	25.6	-0.06	-0.92	-0.15	1.59	25.4	0.15	-0.96	-0.17	4.33	26.5	-0.03	-0.81	-0.36
1.16	0.91	24.3	-0.19	-0.93	-0.11	7.07	25.4	-0.2	-0.92	-0.19	1.59	25.3	0.13	-0.99	-0.15	3.87	26.5	0.38	-0.85	-0.51
1.2	0.68	24.3	-0.18	-0.91	-0.11	5.93	25.6	-0.03	-0.93	-0.13	1.14	25.3	0.1	-0.98	-0.22	3.42	26.5	0.15	-0.77	-0.69
1.24	0.23	24.3	-0.2	-0.93	-0.07	5.01	25.4	0.37	-0.97	-0.16	0.45	25.4	0.06	-0.96	-0.23	2.96	26.5	0.18	-0.98	-0.68
1.28	0	24.3	-0.04	-0.97	-0.12	4.56	25.6	0.18	-0.93	-0.41	-0.23	25.4	0.01	-0.95	-0.21	2.28	26.5	0.95	-1.46	-0.59
1.32	-0.23	24.3	0.06	-0.96	-0.23	4.1	25.4	0.15	-1.07	-0.25	-0.69	25.4	0.04	-0.98	-0.21	0	26.5	0.6	-1.97	-1.32
1.36	-0.46	24.3	0.07	-1.05	-0.3	3.65	25.4	0.35	-1.24	-0.19	-1.37	25.4	0.32	-1.19	-0.16	-14.37	26.5	-0.26	-0.88	-0.77
1.4	-1.37	24.3	0.77	-1.53	-0.11	2.28	25.4	0.98	-1.88	-0.17	-2.97	25.3	0.16	-1.23	-0.27	-10.26	26.5	-0.48	-0.77	-0.65
1.44	-3.42	24.3	0.76	-2.11	-0.4	-5.47	25.4	0.22	-2.05	-0.51	-5.93	25.4	-0.32	-1.04	-0.19	-10.95	26.5	-1.39	-0.28	0.05
1.48	-11.4	24.3	-0.3	-1.34	-0.35	-14.14	25.4	-0.08	-1.79	-0.24	-8.44	25.3	-0.18	-0.76	-0.17	-11.17	26.5	0.1	-0.16	0
1.52	-10.72	24.3	-0.39	-0.77	-0.55	-13	25.4	-0.62	-0.41	-0.75	-4.11	25.4	-0.05	-0.92	-0.03	-7.53	26.5	-0.19	-0.33	-0.05
1.56	-11.17	24.3	-1.13	-0.28	-0.24	-12.77	25.4	-0.5	-0.5	-0.14	-2.74	25.3	-0.16	-0.71	0.06	-5.47	26.5	-0.41	-0.43	-0.03
1.6	-10.49	24.2	-0.26	-0.46	-0.38	-13.45	25.6	-0.12	-0.36	-0.03	-2.28	25.4	0.04	-0.73	-0.04	-6.84	26.5	-0.95	-0.75	-0.26
1.64	-7.98	24.3	-0.09	-0.45	0.07	-9.58	25.4	-0.37	-0.4	-0.11	-2.74	25.3	0.22	-0.89	-0.18	-7.75	26.5	-0.64	-1.17	-0.71
1.68	-5.47	24.3	-0.52	-0.47	0.05	-6.84	25.6	-0.52	-0.39	-0.15	-3.19	25.3	0.28	-1.02	-0.27	-6.39	26.5	-0.3	-1.36	-1.1
1.72	-4.79	24.3	-0.71	-0.48	0.1	-7.98	25.6	-0.86	-0.76	-0.21	-3.19	25.3	0.27	-0.96	-0.31	-7.75	26.5	-0.38	-0.36	-0.62
1.76	-6.16	24.3	-0.74	-0.89	-0.05	-8.21	25.4	-0.53	-1.33	-0.53	-2.51	25.4	0.35	-0.85	-0.34	-7.98	26.5	-0.28	-0.33	-0.86
1.8	-6.16	24.3	-0.43	-1.46	-0.34	-6.61	25.4	-0.32	-1.28	-0.58	-2.05	25.3	0.41	-0.8	-0.34	17.55	26.5	1	-1.27	-1.62
1.84	-4.56	24.3	-0.15	-1.34	-0.44	-6.84	25.4	-0.15	-0.65	-0.5	-1.83	25.4	0.45	-0.76	-0.35	58.14	26.5	-0.32	-1.39	-1
1.88	-4.33	24.3	0.15	-0.51	-0.44	-7.3	25.4	0.07	-0.54	-0.73	-2.05	25.3	0.44	-0.79	-0.3	65.43	26.5	0.12	-0.88	-0.93
1.92	-4.56	24.3	0.05	-0.6	-0.54	17.78	25.4	1.06	-1.77	-1.21	-2.05	25.4	0.19	-0.79	-0.35	40.35	26.5	0.31	-0.95	-0.27
1.96	1.82	24.3	0.67	-1.65	-0.51	51.98	25.4	0.14	-1.67	-0.33	3.65	25.3	-0.67	-1.18	-0.44	24.85	26.5	0.68	-0.77	-0.26
2	31.23	24.3	0.36	-1.04	0.14	54.26	25.4	0.36	-1.05	-0.41	24.39	25.4	0.53	-1.17	-0.01	16.41	26.5	0.34	-0.73	-0.49
2.04	53.81	24.3	0.17	-1.3	-0.63	34.88	25.4	0.37	-0.81	0.08	32.6	25.4	-0.06	-1.06	-0.24	12.08	26.5	-0.08	-0.79	-0.42
2.08	38.3	24.3	0.02	-0.97	-0.35	23.03	25.4	0.49	-0.79	0.11	25.76	25.4	0.03	-1.07	-0.18	8.66	26.5	-0.22	-0.85	-0.33
2.12	22.57	24.3	-0.02	-1	0.18	16.87	25.4	0.09	-0.92	-0.13	20.75	25.4	0.2	-1.13	-0.2	6.15	26.5	-0.18	-0.8	-0.33
2.16	13.22	24.3	-0.08	-0.99	0.15	12.54	25.4	-0.18	-0.9	-0.15	15.73	25.3	0.04	-0.97	-0.18	4.79	26.7	0.07	-0.77	-0.38
2.2	7.29	24.3	-0.11	-0.9	-0.13	9.12	25.4	-0.23	-0.91	-0.08	10.71	25.4	-0.02	-0.96	-0.04	4.1	26.5	0.41	-0.81	-0.67
2.24	3.42	24.3	-0.15	-0.91	-0.22	6.38	25.4	-0.29	-0.93	-0.04	6.61	25.4	0.03	-0.93	0.04	3.42	26.5	0.39	-0.75	-0.77
2.28	1.59	24.3	-0.08	-0.92	-0.09	4.56	25.4	-0.29	-0.91	0.03	3.87	25.4	0.06	-0.93	-0.07	2.73	26.5	0.44	-1	-0.78
2.32	0.68	24.3	-0.15	-0.91	-0.12	3.19	25.4	-0.23	-0.87	0	2.51	25.4	-0.04	-0.92	-0.25	0	26.5	1.27	-1.98	-0.96
2.36	0.45	24.3	-0.14	-0.95	-0.11	2.51	25.4	0.14	-1	-0.25	1.82	25.4	-0.2	-0.9	-0.24	-12.77	26.5	0.17	-2.25	-1.29
2.4	0.45	24.3	0.23	-0.96	-0.09	1.82	25.4	0.71	-0.98	-0.18	1.59	25.4	-0.23	-0.91	-0.13	-16.87	26.5	-0.06	-1.17	-0.7
2.44	0.68	24.3	0.24	-0.98	-0.36	1.37	25.6	0.39	-1.22	-0.39	1.37	25.3	0	-0.94	-0.09	-14.37	26.5	-1.88	-0.42	-0.09
2.48	0.91	24.2	0.18	-0.99	-0.37	0.23	25.6	1.24	-1.98	-0.18	1.14	25.4	0.13	-0.96	-0.3	-14.14	26.5	-0.29	-0.17	-0.15
2.52	0.23	24.2	0.23	-1.15	-0.36	-6.84	25.4	0.51	-2.21	-0.38	1.37	25.4	0.04	-1	-0.34	-11.17	26.5	0.01	-0.21	-0.09
2.56	-1.6	24.3	1.16	-1.76	-0.25	-18.01	25.4	-1.1	-1.48	-1.08	0.91	25.4	0.14	-1.09	-0.15	-7.75	26.5	-0.5	-0.26	-0.08
2.6	-7.07	24.3	0.31	-2.17	-0.41	-13.68	25.4	-0.72	-0.39	-0.62	-0.23	25.4	0.63	-1.55	-0.07	-8.67	26.5	-0.99	-0.62	-0.23
2.64	-13.45	24.3	-1.17	-2.1	0.1	-15.05	25.4	-0.73	-0.4	-0.22	-2.97	25.3	0.62	-2.2	-0.26	-9.35	26.5	-0.7	-1.3	-1.17
2.68	-7.98	24.3	-1.05	-0.88	-0.28	-15.05	25.6	-0.09	-0.25	-0.02	-12.77	25.4	0.34	-1.19	-0.33	-5.47	26.5	-0.24	-1.17	-1.19
2.72	-8.44	24.3	-0.79	-0.38	-0.02	-8.89	25.4	-0.27	-0.26	0.11	-7.98	25.3	-0.35	-1.04	-0.68	-7.3	26.5	-0.29	-0.11	-0.67
2.76	-7.98	24.3	-0.05	-0.31	0.05	-6.39	25.6	-0.78	-0.29	0	-8.44	25.3	-1.11	-0.36	-0.17	-8.21	26.5	-0.6	-0.48	-0.98
2.8	-6.39	24.3	-0.27	-0.43	0.11	-7.98	25.4	-0.87	-0.95	-0.29	-8.21	25.3	-0.25	-0.2	0.03	8.66	26.5	2.38	-1.08	-1.53
2.84	-5.02	24.3	-0.57	-0.47	0.12	-7.3	25.4	-0.36	-1.76	-0.5	-6.61	25.3	-0.12	-0.36	0.09	51.07	26.5	-1.06	-2.1	0.15
2.88	-5.93	24.3	-0.89	-0.84	-0.07	-5.47	25.4	-0.55	-0.9	-0.54	-4.79	25.4	-0.43	-0.44	0.08	75.47	26.5	0.19	-0.83	-1.22
2.92	-6.61	24.3	-0.62	-1.28	-0.4	-8.67	25.6	0.48	-0.3	-0.77	-5.47	25.3	-0.94	-0.6	0.04	61.33	26.5	0.55	-0.81	-0.7
2.96	-6.16	24.3	-0.34	-1.52	-0.53	-5.7	25.4	-0.6	-0.83	-0.73	-6.61	25.3	-0.94	-1.06	-0.18	39.21	26.5	0.61	-0.81	-0.26
3	-6.61	24.3	-0.26	-0.57	-0.5	32.37	25.4	0.05	-1.8	0.26	-5.93	25.3	-0.41	-1.59	-0.5	25.76	26.5	0.44	-0.68	-0.53
3.04	-6.39	24.3	0.45	-0.55	-0.72	65.66	25.4	0.18	-1.43	-0.43	-5.25	25.3	-0.71	-1.06	-0.43	17.33	26.5	0.02	-0.75	-0.5
3.08	-1.6	24.3	0.07	-1.27	-0.49	51.75	25.4	0.23	-1.18	-0.32	-7.3	25.3	0.33	-0.21	-0.62	12.31	26.5	-0.09	-0.78	-0.47
3.12	26.9	24.3	-0.05	-1.8	-0.07	31.23	25.4	0.13	-0.94	0.26	0	25.3	0.18	-1.29	-0.6	8.66	26.5	-0.08	-0.75	-0.48
3.16	49.02	24.3	0.18	-1.26	-0.43	19.61	25.4	-0.14	-0.9	0.15	36.93	25.3	-0.6	-2.17	0.08	6.61	26.7	-0.02	-0.78	-0.52
3.2	54.72	24.3	0.29	-1.04	-0.24	12.31	25.4	-0.21	-0.89	-0.11	66.12	25.3	-0.06	-1.46	-0.35	5.24	26.5	0.48	-0.86	-0.57
3.24	44.69	24.3	0	-1.07	0.17	7.98	25.4	-0.3	-0.87	-0.12	61.79	25.3	-0.15	-1.16	-0.16	4.1	26.5	0.38	-0.73	-0.69
3.28	28.5	24.3	0.33	-0.93	-0.05	5.24	25.4	-0.34	-0.91	-0.11	40.13	25.3	0.49	-0.92	0.09	3.19	26.7	0.5	-0.96	-0.72
3.32	15.96	24.2	0.24	-0.88	-0.26	3.65	25.4	-0.19	-0.88	-0.02	30.78	25.3	0.75	-0.81	-0.11	0.91	26.5	1.06	-1.83	-0.9
3.36	9.35	24.3	0.02	-0.9	-0.26	2.73	25.4	0.08	-0.89	-0.14	27.81	25.3	0.11	-0.96	-0.25	-10.03	26.5	0.3	-2.31	-1.26
3.4	5.24	24.3	-0.08	-0.9	-0.14	2.51	25.4	0.45	-1.03	-0.19	16.64	25.3	-0.22	-0.86	-0.18	-18.7	26.5	-0.92	-1.65	0.22
3.44	2.96	24.3	-0.03	-0.9	-0.15	2.28	25.4	0.45	-1	-0.44	8.89	25.3	-0.21	-0.89	-0.06	-14.82	26.5	-1.57	-0.43	-0.09
3.48	1.82	24.3	-0.03	-0.94	-0.16	1.82	25.4	0.32	-1.15	-0.37	4.79	25.4	-0.14	-0.88	-0.1	-14.14	26.5	-0.32	-0.19	-0.14
3.52	1.37	24.3	0.17	-0.96	-0.2	0.68	25.4	0.94	-1.58	-0.11	3.19	25.3	0.12	-0.91	-0.19	-11.17	26.5	-0.12	-0.18	-0.19
3.56	1.14	24.3	0.28	-0.95	-0.27	-5.47	25.4	0.89	-2.28	-0.17	2.96	25.4	0.27	-1.02	-0.28	-7.98	26.5	-0.37	-0.33	0
3.6	0.68	24.3	0.27	-1.03	-0.32	-18.01	25.4	-0.54	-2.18	-0.11	2.51	25.3	0.23	-0.99	-0.38	-8.44	26.5	-0.69	-0.6	-0.25
3.64	-0.46	24.3	0.72	-1.34	-0.27	-12.77	25.4	-1.52	-1.64	-0.73	0.91	25.4	0.43	-1.38	-0.31	-8.44	26.4	-0.51	-1.03	-0.64
3.68	-5.02	24.3	1.14	-2.19	-0.24	-14.14	25.4	-0.99	-0.31	-0.15	-3.42	25.4	1.06	-2.38	0.1	-5.93	26.5	-0.33	-1.36	-1.06
3.72	-13.68	24.3	-0.08	-1.39	-0.24	-14.14	25.4	0.14	-0.25	-0.05	-14.37	25.4	-0.1	-2.13	-0.22	-5.93	26.5	-0.44	-0.43	-0.77
3.76	-7.53	24.3	-0.79	-1.04	-0.34	-10.49	25.4	-0.27	-0.3	0.06	-9.58	25.4	0.58	-1.51	-0.84	-10.49	26.5	-0.39	-0.3	-0.93
3.8	-8.89	24.3	-1.31	-0.26	0.03	-7.53	25.4	-0.59	-0.39	0.09	-8.89	25.4	-1.54	-0.41	-0.13	1.59	26.5	1.33	-1.75	0.77
3.84	-8.67	24.3	-0.12	-0.26	-0.08	-7.53	25.4	-0.98	-0.87	-0.03	-8.89	25.4	-0.52	-0.2	-0.09	46.51	26.7	-0.44	-2	-0.72
3.88	-6.84	24.3	-0.06	-0.31	0.18	-7.98	25.4	-0.52	-1.58	-0.46	-7.53	25.4	-0.17	-0.24	0.03	73.19	26.5	0.2	-1	-1.17
3.92	-5.25	24.3	-0.47	-0.53	0.08	-6.84	25.4	-0.45	-1.44	-0.63	-5.7	25.4	-0.5	-0.26	0.12	56.77	26.5	0.05	-0.88	-0.44
3.96	-5.47	24.3	-0.83	-0.66	-0.03	-8.44	25.6	-0.03	-0.42	-0.76	-6.39	25.4	-0.85	-0.57	0.01	34.2	26.5	0.52	-0.85	-0.05
4	-5.93	24.3	-0.74	-1.11	-0.32	-7.07	25.4	-0.48	-0.72	-0.71	-6.84	25.4	-0.75	-1.26	-0.27	26.9	26.5	0.7	-0.6	-0.43
4.04	-6.16	24.3	-0.48	-1.38	-0.54	17.1	25.4	-0.11	-1.67	-0.34	-5.7	25.4	-0.5	-1.53	-0.43	18.92	26.5	0.06	-0.84	-0.56
4.08	-5.93	24.3	-0.79	-0.82	-0.39	55.17	25.4	-0.22	-1.73	-0.19	-4.33	25.4	-0.58	-0.7	-0.58	13.45	26.5	-0.17	-0.79	-0.46
4.12	-6.61	24.3	0.51	-0.34	-0.63	60.42	25.4	-0.02	-1.11	-0.39	-6.16	25.4	0.07	-0.35	-0.62	9.57	26.5	-0.03	-0.77	-0.4
4.16	3.87	24.3	1.56	-3.35	-1.35	38.76	25.4	0.27	-0.95	0	9.8	25.3	0.79	-1.37	-1.04	6.84	26.5	0.15	-0.78	-0.46
4.2	41.04	24.3	0.22	-1.75	0.05	24.62	25.4	0.13	-0.97	0.17	52.89	25.4	-0.11	-1.35	0.12	5.47	26.5	0.31	-0.85	-0.5
4.24	63.84	24.3	0.23	-1.31	-0.63	15.5	25.4	0.12	-0.91	-0.05	72.96	25.4	0.07	-1.25	-0.65	4.33	26.5	0.4	-0.75	-0.68
4.28	41.95	24.3	0.02	-1.1	-0.05	10.26	25.4	0.06	-0.89	-0.15	42.86	25.4	0.12	-1.02	-0.1	3.65	26.5	0.34	-0.83	-0.73
4.32	20.97	24.3	0.15	-0.93	0.3	7.07	25.4	0.03	-0.92	-0.14	20.29	25.4	0.14	-0.93	0.33	2.05	26.5	0.69	-1.21	-0.71
4.36	10.49	24.3	0.16	-0.9	-0.05	5.47	25.6	0.08	-0.89	-0.23	9.35	25.3	0.02	-0.86	0.03	-3.42	26.5	1.02	-2.21	-1.22
4.4	5.01	24.2	0.06	-0.89	-0.26	4.33	25.6	0.1	-0.93	-0.19	4.33	25.4	-0.09	-0.9	-0.15	-18.93	26.5	-0.25	-1.29	-0.6
4.44	2.28	24.3	-0.06	-0.9	-0.2	3.42	25.4	0.33	-1.04	-0.08	2.05	25.3	-0.2	-0.88	-0.08	-13.23	26.5	0.17	-0.58	-1.34
4.48	0.91	24.3	-0.13	-0.9	-0.08	2.73	25.6	0.5	-0.97	-0.27	1.14	25.4	-0.35	-0.9	-0.14	-14.82	26.5	-1.54	-0.18	0.02
4.52	0.45	24.3	-0.19	-0.93	-0.1	2.28	25.6	0.42	-1.13	-0.4	0.91	25.3	-0.3	-0.87	-0.13	-14.14	26.5	-0.15	-0.16	-0.03
4.56	0	24.3	-0.14	-0.91	-0.09	0.68	25.6	0.89	-1.61	-0.14	0.68	25.3	0	-0.94	-0.1	-10.03	26.4	-0.18	-0.39	-0.21
4.6	0	24.3	0.08	-0.97	-0.07	-5.93	25.6	0.9	-2.31	-0.19	1.14	25.3	0.53	-1.04	-0.23	-7.75	26.5	-0.5	-0.31	-0.05
4.64	0.23	24.3	0.29	-0.98	-0.23	-19.15	25.4	-0.58	-2.39	-0.36	1.37	25.3	0.24	-1.13	-0.46	-8.44	26.5	-1.02	-0.71	-0.32
4.68	0.23	24.3	0.19	-1.04	-0.33	-13	25.4	-1.56	-1.6	-1.22	0	25.3	0.58	-1.45	-0.33	-8.89	26.5	-0.61	-1.27	-0.78
4.72	-0.69	24.3	0.34	-1.25	-0.34	-15.28	25.4	-1.12	-0.35	-0.17	-4.79	25.3	1.17	-2.41	0.09	-6.16	26.5	-0.48	-1.19	-1.02
4.76	-4.11	24.3	1.03	-2.03	-0.12	-15.28	25.4	-0.04	-0.34	0	-18.01	25.3	-0.19	-1.42	-0.07	-7.98	26.5	-0.17	-0.07	-0.79
4.8	-12.77	24.3	0.01	-2.22	-0.17	-10.72	25.4	-0.28	-0.41	0.12	-7.53	25.3	-0.28	-1.21	-0.5	-7.75	26.5	-0.76	-0.57	-0.92
4.84	-11.63	24.3	-0.67	-1.94	0.19	-7.98	25.4	-0.6	-0.46	0.04	-7.98	25.3	-1.72	-0.2	0.08	19.38	26.5	1.18	-1.43	-1.4
4.88	-8.44	24.3	-0.76	-0.4	-0.41	-7.75	25.4	-0.98	-0.81	-0.07	-7.98	25.4	-0.51	-0.05	0.06	62.01	26.5	-0.54	-1.45	-0.55
4.92	-8.44	24.2	-0.84	-0.17	-0.18	-8.21	25.4	-0.61	-1.56	-0.51	-6.16	25.3	-0.12	-0.19	0.18	72.27	26.5	-0.05	-0.86	-0.73
4.96	-7.75	24.3	-0.1	-0.29	0.05	-6.61	25.4	-0.65	-1.36	-0.61	-5.02	25.4	-0.43	-0.34	0.14	48.56	26.5	0.29	-0.9	-0.27
5	-6.39	24.3	-0.23	-0.56	0.03	-8.89	25.4	-0.09	-0.5	-0.67	-5.93	25.3	-0.87	-0.77	-0.03	29.18	26.5	0.43	-0.85	-0.29
5.04	-5.47	24.3	-0.65	-0.59	0.05	-6.61	25.4	-1.19	-0.88	-0.36	-6.39	25.4	-0.64	-1.6	-0.34	17.55	26.5	0.23	-0.68	-0.48
5.08	-5.7	24.2	-0.96	-0.77	-0.06	34.2	25.4	0.45	-1.99	0.07	-4.56	25.4	-0.47	-1.51	-0.52	11.85	26.5	0.01	-0.76	-0.49
5.12	-5.7	24.3	-0.61	-1.27	-0.36	75.24	25.4	-0.21	-1.41	-0.21	-5.47	25.4	-0.01	-0.37	-0.51	8.43	26.5	-0.08	-0.8	-0.45
5.16	-4.79	24.2	-0.17	-1.38	-0.52	56.31	25.4	-0.34	-1.27	-0.17	-6.16	25.4	-0.44	-0.7	-0.64	6.15	26.5	-0.07	-0.72	-0.53
5.2	-5.02	24.3	0.05	-0.58	-0.38	32.37	25.4	0.06	-0.96	0.27	10.26	25.4	0.08	-1.45	-0.23	4.56	26.5	0.08	-0.78	-0.52
5.24	-5.47	24.3	0.1	-0.59	-0.48	17.55	25.4	0.34	-0.87	0.1	45.14	25.3	0.11	-1.01	-0.57	3.65	26.5	0.44	-0.8	-0.59
5.28	8.43	24.3	0.72	-1.42	-0.64	10.49	25.4	0.38	-0.82	-0.22	61.56	25.3	0.02	-1.19	-0.4	3.19	26.5	0.34	-0.69	-0.74
5.32	38.99	24.3	0.47	-0.6	-0.5	7.75	25.4	0.07	-0.9	-0.34	51.3	25.4	0.01	-1.1	0.14	2.28	26.5	0.34	-0.97	-0.78
5.36	55.63	24.3	0.04	-1.3	-0.42	5.93	25.4	-0.15	-0.9	-0.3	38.76	25.4	0.24	-0.94	0.13	0.23	26.5	1.23	-1.77	-0.81
5.4	33.97	24.3	0.04	-1.03	-0.07	4.33	25.4	-0.17	-0.9	-0.15	31.46	25.4	0.45	-0.85	-0.13	-9.58	26.5	0.37	-1.87	-0.96
5.44	17.33	24.3	0.23	-0.97	0.06	3.19	25.4	0.01	-0.92	-0.04	30.32	25.4	0.1	-0.91	-0.28	-20.07	26.5	-0.6	-1.51	-0.59
5.48	8.43	24.3	0.54	-0.86	-0.08	2.51	25.4	0.4	-0.97	-0.14	19.15	25.4	-0.13	-0.9	-0.2	-14.37	26.5	-1.47	-0.65	-0.06
5.52	5.24	24.3	0.29	-0.9	-0.26	2.05	25.6	0.43	-0.92	-0.43	10.71	25.4	-0.07	-0.9	-0.13	-14.59	26.5	-0.78	-0.35	0.04
5.56	3.65	24.3	0.01	-0.91	-0.26	1.59	25.6	0.4	-1.11	-0.43	6.38	25.4	-0.05	-0.91	-0.15	-10.72	26.5	-0.09	-0.25	-0.07
5.6	2.05	24.3	-0.12	-0.9	-0.14	0.45	25.4	0.82	-1.66	-0.17	4.56	25.4	0.27	-0.98	-0.11	-7.53	26.5	-0.33	-0.36	-0.26
5.64	1.14	24.3	-0.23	-0.88	-0.12	-5.7	25.4	0.88	-2.33	-0.05	3.87	25.4	0.36	-1.02	-0.33	-7.3	26.5	-0.6	-0.55	-0.19
5.68	0.68	24.3	-0.12	-0.9	-0.06	-19.84	25.4	-0.61	-2.63	-0.33	2.73	25.4	0.25	-1.02	-0.44	-7.98	26.5	-0.75	-0.98	-0.63
5.72	0.91	24.3	0.13	-0.96	-0.16	-13.91	25.4	-1.2	-1.34	-0.63	0	25.3	0.87	-1.56	-0.06	-6.16	26.5	-0.34	-1.41	-1.06
5.76	0.91	24.3	0.16	-0.92	-0.36	-15.96	25.4	-1.07	-0.27	-0.18	-6.61	25.4	0.79	-2.34	-0.1	-5.47	26.5	-0.67	-0.69	-0.82
5.8	0.68	24.3	0.13	-1.07	-0.33	-15.28	25.4	-0.14	-0.31	0.04	-13.45	25.4	-1.22	-0.79	-0.14	-9.12	26.5	-0.11	-0.16	-0.67
5.84	-0.69	24.3	0.58	-1.41	-0.33	-10.26	25.4	-0.31	-0.36	0.34	-5.7	25.4	-0.8	-1.08	-0.41	-6.84	26.5	-0.88	-0.72	-0.86
5.88	-5.25	24.3	0.99	-2.16	-0.12	-7.75	25.4	-0.69	-0.44	0.1	-7.53	25.4	-1.12	-0.28	-0.1	25.31	26.5	0.72	-2.04	-0.72
5.92	-15.96	24.3	-0.25	-1.43	-0.02	-8.89	25.4	-1.02	-0.9	-0.08	-7.53	25.4	-0.19	-0.23	0.02	58.82	26.5	-0.03	-1.22	-0.8
5.96	-8.21	24.3	0.33	-1.13	-0.71	-8.21	25.4	-0.47	-1.71	-0.44	-5.47	25.3	-0.24	-0.17	0.09	64.52	26.5	-0.27	-0.89	-0.61
6	-7.98	24.3	-1.4	-0.39	0.06	-5.7	25.4	-0.56	-1.31	-0.56	-5.02	25.4	-0.6	-0.29	0.08	42.41	26.4	0.39	-0.86	-0.34
6.04	-7.98	24.3	-0.49	-0.21	0.03	-7.75	25.6	-0.04	-0.51	-0.56	-6.61	25.3	-1.09	-0.9	-0.05	27.36	26.5	0.43	-0.79	-0.5
6.08	-7.07	24.3	-0.15	-0.39	0.15	-6.61	25.6	-0.62	-0.82	-0.68	-6.84	25.3	-0.68	-1.48	-0.38	17.78	26.5	0.25	-0.67	-0.56
6.12	-5.7	24.3	-0.33	-0.59	0.14	20.97	25.4	0.03	-1.91	-0.38	-4.79	25.3	-0.61	-1.32	-0.54	12.08	26.5	0.02	-0.74	-0.5
6.16	-5.7	24.3	-0.8	-0.75	0.05	57.91	25.4	-0.54	-1.75	-0.05	-4.11	25.4	0.02	-0.4	-0.63	8.43	26.5	-0.04	-0.76	-0.48
6.2	-6.16	24.3	-0.82	-1.11	-0.22	60.42	25.4	-0.01	-1.16	-0.35	-4.79	25.4	-0.33	-0.65	-0.67	6.38	26.4	-0.07	-0.71	-0.55
6.24	-5.25	24.3	-0.46	-1.4	-0.49	37.62	25.6	0.3	-0.94	-0.04	22.8	25.3	-0.1	-1.73	-0.61	4.79	26.5	0.04	-0.73	-0.54
6.28	-5.02	24.3	-0.41	-1.02	-0.43	23.25	25.6	0.33	-0.9	0.2	60.42	25.3	-0.84	-1.86	-0.19	4.1	26.5	0.36	-0.78	-0.57
6.32	-6.16	24.3	0.56	-0.48	-0.58	14.82	25.4	0.35	-0.86	-0.13	64.75	25.4	-0.04	-1.15	-0.39	3.42	26.5	0.38	-0.74	-0.76
6.36	-4.56	24.3	-0.59	-0.84	-0.49	10.49	25.4	0.08	-0.91	-0.21	40.13	25.3	0.15	-0.97	0.16	2.51	26.5	0.39	-1	-0.83
6.4	23.03	24.3	1.63	-1.61	-0.66	7.52	25.6	-0.09	-0.92	-0.15	23.48	25.4	0.32	-0.93	0.22	0.23	26.5	1.12	-1.84	-0.92
6.44	49.7	24.3	0.21	-1.65	-0.42	5.47	25.6	-0.12	-0.9	-0.14	15.5	25.3	0.21	-0.89	-0.15	-11.17	26.5	-0.12	-1.88	-0.79
6.48	54.95	24.3	-0.04	-1.04	-0.38	4.1	25.4	-0.02	-0.93	-0.12	9.12	25.3	0	-0.92	-0.23	-18.93	26.5	-1.08	-1.62	-0.59
6.52	41.27	24.3	0.28	-0.9	-0.04	3.19	25.4	0.26	-0.95	-0.17	5.01	25.3	-0.16	-0.9	-0.19	-14.37	26.5	-1.02	-0.61	-0.31
6.56	28.73	24.3	0.44	-0.88	-0.01	2.51	25.4	0.36	-0.97	-0.36	2.96	25.3	-0.12	-0.88	-0.17	-14.14	26.5	-0.29	-0.36	-0.15
6.6	18.01	24.2	0.38	-0.89	-0.2	1.82	25.4	0.31	-1.02	-0.42	2.05	25.4	0.05	-0.91	-0.14	-10.03	26.5	-0.27	-0.22	0.19
6.64	9.8	24.3	0.14	-0.91	-0.26	0.91	25.4	0.54	-1.36	-0.23	2.05	25.3	0.35	-1.03	-0.15	-6.61	26.5	-0.18	-0.42	-0.06
6.68	5.01	24.3	-0.11	-0.9	-0.12	-2.97	25.4	0.99	-2.12	0.04	2.05	25.4	0.33	-0.99	-0.37	-7.07	26.5	-0.58	-0.72	-0.15
6.72	2.51	24.3	-0.14	-0.9	-0.12	-15.96	25.4	-0.08	-1.39	0.31	1.14	25.4	0.26	-1.14	-0.41	-7.75	26.5	-0.64	-1.26	-0.6
6.76	1.14	24.3	-0.13	-0.89	-0.15	-16.42	25.4	1.11	-0.84	-1.01	-2.05	25.4	1.02	-1.79	0.02	-5.93	26.5	-0.36	-1.48	-0.91
6.8	0.91	24.3	0.09	-0.96	-0.14	-15.73	25.4	-2.22	-0.81	0.11	-9.81	25.4	0.58	-2.23	-0.29	-5.93	26.5	-0.31	-0.83	-0.79
6.84	0.91	24.3	0.29	-0.98	-0.31	-15.96	25.4	-0.46	-0.26	0.04	-13	25.4	-0.83	-2.49	-1.27	-9.81	26.5	-0.07	-0.18	-0.62
6.88	1.14	24.3	0.4	-0.94	-0.36	-10.95	25.4	0.04	-0.22	0.3	-6.16	25.4	-1.11	-0.85	-0.26	-5.93	26.5	-0.87	-0.65	-0.96
6.92	0.45	24.3	0.35	-1.12	-0.43	-7.75	25.4	-0.4	-0.53	0.16	-7.3	25.4	-1.07	-0.22	-0.07	30.78	26.5	0.5	-1.86	-0.78
6.96	-2.74	24.3	1.11	-1.95	-0.22	-7.98	25.4	-1.06	-0.97	0.06	-6.16	25.4	-0.15	-0.3	0.06	63.84	26.5	-1.08	-1.67	-0.42
7	-10.49	24.3	0.16	-2.15	-0.08	-8.44	25.4	-0.6	-1.37	-0.24	-4.79	25.4	-0.27	-0.27	0.09	54.26	26.5	0.01	-1.02	-0.57
7.04	-10.26	24.3	-1.74	-1.03	-0.92	-5.7	25.4	-0.32	-1.53	-0.4	-5.47	25.4	-0.66	-0.47	0.04	33.97	26.5	0.23	-0.86	-0.16
7.08	-6.61	24.3	-0.52	-0.37	-0.19	-4.79	25.4	-0.38	-0.82	-0.39	-6.61	25.4	-0.88	-1.08	-0.15	21.43	26.5	-0.09	-0.95	-0.12
7.12	-7.53	24.3	-0.85	-0.12	-0.03	-6.39	25.4	0.11	-0.49	-0.58	-5.93	25.4	-0.55	-1.65	-0.53	13.68	26.5	-0.19	-0.78	-0.38
7.16	-7.07	24.3	-0.11	-0.31	0.26	-5.7	25.6	-0.79	-0.9	-0.73	-3.88	25.4	-0.84	-1.18	-0.77	8.66	26.5	-0.19	-0.8	-0.38
7.2	-5.47	24.2	-0.31	-0.55	0.33	28.73	25.4	1.23	-1.6	-0.22	-6.39	25.4	-0.02	-0.49	-0.81	5.93	26.5	-0.04	-0.77	-0.43
7.24	-5.02	24.3	-0.69	-0.65	0.21	65.21	25.6	-0.22	-1.74	-0.29	-5.02	25.4	-0.71	-0.83	-0.7	4.79	26.5	0.19	-0.77	-0.54
7.28	-5.25	24.2	-0.7	-1	0	58.14	25.6	-0.26	-1.14	-0.26	28.73	25.4	1.14	-2.42	-0.36	4.1	26.5	0.35	-0.76	-0.64
7.32	-5.02	24.3	-0.46	-1.4	-0.25	35.34	25.6	0.2	-0.95	0.11	61.56	25.4	-0.14	-1.74	-0.37	3.65	26.5	0.47	-0.87	-0.72
7.36	-4.11	24.3	-0.3	-1.55	-0.51	22.34	25.6	0.34	-0.92	0.04	66.57	25.4	-0.5	-1.16	-0.45	2.96	26.5	0.27	-0.79	-0.73
7.4	-5.7	24.3	-0.42	-0.52	-0.28	14.59	25.6	0.26	-0.84	-0.26	40.58	25.4	0.09	-1.01	0.15	1.82	26.5	0.61	-1.27	-0.67
7.44	-6.39	24.3	0.16	-0.48	-0.53	10.26	25.4	0.03	-0.9	-0.24	23.94	25.3	0.58	-0.86	0.03	-2.28	26.4	1.19	-2.13	-1.29
7.48	9.8	24.3	-0.25	-0.55	-0.76	7.29	25.6	0.02	-0.89	-0.18	16.87	25.4	0.4	-0.88	-0.34	-17.56	26.5	-0.32	-1.7	-0.86
7.52	43.09	24.3	0.12	-1.28	-0.39	5.24	25.4	0.05	-0.88	-0.27	10.49	25.4	0.05	-0.9	-0.37	-15.28	26.5	0.44	-0.62	-1.59
7.56	56.77	24.3	0.38	-1.2	-0.51	3.87	25.6	0.04	-0.91	-0.24	5.93	25.4	-0.06	-0.86	-0.29	-14.14	26.5	-1.77	-0.32	0.04
7.6	39.9	24.3	0.34	-0.86	-0.16	2.96	25.4	0.28	-0.93	-0.22	3.42	25.4	-0.12	-0.87	-0.2	-13.45	26.5	-0.15	-0.2	-0.01
7.64	25.76	24.3	0.32	-0.9	0.11	2.51	25.4	0.43	-0.92	-0.34	2.05	25.4	-0.03	-0.88	-0.1	-9.58	26.5	-0.26	-0.18	0.09
7.68	18.92	24.3	0.08	-0.95	-0.06	2.05	25.6	0.4	-1.15	-0.29	2.05	25.4	0.25	-0.93	-0.27	-7.98	26.5	-0.59	-0.35	0.06
7.72	10.03	24.3	-0.13	-0.87	-0.17	0.45	25.4	1.08	-1.91	0.03	2.28	25.4	0.34	-0.96	-0.45	-8.21	26.5	-0.73	-0.95	-0.44
7.76	4.56	24.3	-0.31	-0.88	-0.08	-7.07	25.6	0.33	-2.23	-0.11	1.14	25.3	0.32	-1.14	-0.45	-7.75	26.5	-0.32	-1.5	-1
7.8	1.82	24.3	-0.22	-0.93	0	-19.15	25.4	-1.62	-1.59	-1.05	-2.74	25.4	0.87	-2.04	-0.11	-5.7	26.5	-0.57	-1.05	-1.02
7.84	0.45	24.3	-0.23	-0.88	-0.07	-13.91	25.6	-0.39	-0.63	-0.6	-11.86	25.3	-0.26	-2.09	0.2	-9.35	26.5	-0.02	-0.08	-0.85
7.88	0.23	24.3	-0.22	-0.9	-0.06	-15.28	25.6	-0.49	-0.42	-0.04	-8.89	25.4	-1.4	-1.65	-0.4	-7.75	26.5	-1.08	-0.69	-0.83
7.92	0.23	24.3	0.14	-0.97	-0.05	-14.37	25.6	-0.26	-0.33	0.04	-6.61	25.3	-0.96	-0.59	-0.02	15.27	26.5	0.95	-1.24	-1.77
7.96	0.45	24.3	0.3	-0.93	-0.34	-9.35	25.6	-0.38	-0.27	0.16	-6.84	25.4	-0.5	-0.17	0.1	54.26	26.5	-0.28	-1.48	-0.75
8	0.91	24.3	0.27	-1.1	-0.44	-7.98	25.6	-0.68	-0.48	0	-6.16	25.3	-0.27	-0.26	0.27	65.66	26.5	0.55	-0.72	-0.99
8.04	-0.69	24.3	0.87	-1.59	-0.26	-8.67	25.4	-0.82	-1.1	-0.28	-4.33	25.3	-0.28	-0.46	0.36	48.11	26.5	0.15	-1.03	-0.24
8.08	-6.16	24.3	0.85	-2.32	-0.15	-7.53	25.6	-0.28	-1.63	-0.51	-4.56	25.4	-0.77	-0.66	0.22	29.87	26.5	0.3	-0.87	-0.24
8.12	-14.14	24.2	-1.2	-0.94	-0.14	-6.39	25.4	-0.66	-1.05	-0.53	-6.16	25.3	-0.9	-1.28	-0.15	18.69	26.5	0.21	-0.75	-0.42
8.16	-5.25	24.3	-0.78	-0.97	-0.35	-9.12	25.6	0.22	-0.42	-0.7	-5.7	25.3	-0.43	-1.63	-0.39	13.22	26.5	-0.03	-0.77	-0.46
8.2	-6.84	24.2	-0.97	-0.24	0.04	0	25.4	-0.5	-1.11	-0.79	-3.88	25.4	-0.57	-1.15	-0.56	9.35	26.5	-0.12	-0.81	-0.45
8.24	-7.07	24.3	-0.3	-0.17	0.11	42.63	25.6	0.86	-2.08	-0.51	-6.39	25.3	-0.49	-0.45	-0.41	6.84	26.5	0.09	-0.76	-0.47
8.28	-6.39	24.3	-0.15	-0.49	0.18	63.15	25.6	0.13	-1.52	-0.6	-5.47	25.4	-0.56	-0.77	-0.69	5.47	26.5	0.08	-0.79	-0.51
8.32	-5.25	24.3	-0.52	-0.62	0.14	41.49	25.6	-0.24	-1.13	0.05	19.38	25.3	0	-1.93	-0.41	4.33	26.5	0.27	-0.79	-0.62
8.36	-5.7	24.3	-1	-0.87	-0.02	25.08	25.4	0.2	-0.93	0.24	53.12	25.4	-0.17	-1.58	-0.34	3.87	26.5	0.26	-0.72	-0.68
8.4	-5.93	24.3	-0.68	-1.26	-0.28	15.5	25.4	0.05	-0.91	0.03	67.26	25.4	-0.21	-1.16	-0.22	2.96	26.5	0.32	-0.93	-0.72
8.44	-4.56	24.3	-0.39	-1.43	-0.52	10.03	25.4	-0.13	-0.87	-0.13	56.54	25.4	0.16	-1.07	-0.02	1.59	26.5	0.74	-1.41	-0.71
8.48	-4.79	24.3	-0.34	-0.61	-0.43	6.84	25.4	-0.27	-0.88	-0.13	40.35	25.4	0.45	-0.93	-0.1	-4.79	26.7	0.75	-2.09	-1.19
8.52	-5.93	24.3	0.34	-0.37	-0.48	4.56	25.4	-0.37	-0.92	-0.08	31.46	25.3	0.38	-0.85	-0.2	-20.07	26.5	-0.59	-1.58	-0.86
8.56	4.79	24.3	2.07	-2.91	-1.87	2.73	25.4	-0.23	-0.89	-0.07	30.09	25.4	-0.01	-0.89	-0.24	-13.23	26.5	-0.48	-0.65	-1.11
8.6	37.39	24.3	-0.01	-0.95	0.27	2.05	25.4	0.09	-0.89	-0.14	24.17	25.4	-0.13	-0.85	-0.22	-15.51	26.5	-1.33	-0.25	-0.1
8.64	59.73	24.3	0.12	-1.36	-0.6	1.59	25.4	0.53	-1.04	-0.12	16.41	25.4	-0.19	-0.84	-0.22	-13.91	26.7	-0.13	-0.24	-0.03
8.68	44.46	24.3	0.23	-0.99	-0.27	1.59	25.4	0.36	-0.96	-0.4	10.26	25.3	-0.08	-0.87	-0.18	-9.58	26.5	-0.25	-0.3	0.01
8.72	24.17	24.3	0.16	-0.93	0.18	1.37	25.4	0.16	-1.19	-0.35	7.07	25.4	0.45	-1.06	-0.15	-7.53	26.5	-0.55	-0.25	0.07
8.76	13.22	24.3	0.09	-0.9	0.01	0.23	25.4	1.08	-1.74	0.08	5.47	25.3	0.36	-0.94	-0.48	-7.75	26.5	-0.86	-0.84	-0.32
8.8	6.38	24.3	0.02	-0.89	-0.2	-5.47	25.4	0.65	-2.26	-0.34	2.73	25.3	0.42	-1.46	-0.26	-7.75	26.5	-0.52	-1.39	-0.99
8.84	2.51	24.3	-0.05	-0.89	-0.15	-19.38	25.4	-0.65	-2.5	-0.63	-4.11	25.4	0.99	-2.32	-0.05	-6.61	26.5	-0.55	-1.16	-1.06
8.88	1.59	24.3	-0.05	-0.88	-0.14	-13.68	25.4	-1.58	-1.3	0.92	-14.82	25.4	-0.25	-1.32	-0.29	-9.35	26.5	0.05	0.1	-0.76
8.92	1.37	24.3	-0.11	-0.92	-0.19	-15.73	25.4	-0.8	-0.46	-0.22	-5.25	25.3	-0.66	-1.57	-0.47	-7.53	26.5	-0.94	-0.72	-0.72
8.96	1.37	24.3	-0.09	-0.91	-0.13	-15.73	25.4	-0.12	-0.37	-0.04	-6.39	25.4	-1.34	-0.4	-0.05	25.53	26.5	0.41	-1.67	-1.48
9	1.37	24.3	0.28	-0.97	-0.19	-11.4	25.4	-0.31	-0.31	0.02	-6.39	25.4	-0.43	-0.27	0.1	68.17	26.5	-0.7	-1.58	-0.89
9.04	1.37	24.3	0.35	-0.92	-0.4	-8.44	25.6	-0.62	-0.32	-0.01	-5.25	25.3	-0.39	-0.17	0.14	53.58	26.5	0.14	-0.79	-0.76
9.08	0.91	24.3	0.28	-1.09	-0.47	-9.35	25.4	-1.07	-0.83	-0.15	-4.79	25.3	-0.48	-0.3	0.13	29.64	26.5	0.57	-0.94	-0.1
9.12	-1.83	24.3	1.12	-1.83	-0.12	-8.44	25.6	-0.44	-1.56	-0.48	-5.25	25.3	-0.72	-0.75	-0.03	18.69	26.5	0.56	-0.76	-0.3
9.16	-8.44	24.3	0.1	-2.21	-0.07	-7.07	25.6	-0.46	-1.16	-0.55	-4.79	25.4	-0.57	-1.17	-0.36	12.08	26.5	0.35	-0.64	-0.64
9.2	-10.72	24.3	-1.73	-2.42	0.7	-9.35	25.4	0.34	-0.43	-0.68	-4.11	25.3	-0.3	-1.47	-0.64	8.89	26.5	-0.02	-0.74	-0.61
9.24	-6.84	24.3	-0.38	-0.49	-0.37	-4.33	25.4	-0.94	-1.14	-0.35	-4.79	25.4	-0.21	-0.51	-0.58	6.61	26.5	-0.16	-0.82	-0.42
9.28	-7.07	24.3	-0.61	-0.28	0	39.21	25.6	0.54	-2.76	0.12	-7.3	25.4	0.26	-0.35	-0.8	4.79	26.5	0.08	-0.76	-0.43
9.32	-6.84	24.3	-0.25	-0.27	0.04	58.59	25.6	-0.2	-1.55	-0.54	0.23	25.3	-0.16	-1.04	-1.13	3.65	26.5	0.23	-0.79	-0.54
9.36	-5.7	24.3	-0.34	-0.42	0.09	41.49	25.6	-0.2	-1.12	-0.11	37.16	25.4	0.12	-2.73	-0.12	2.96	26.5	0.29	-0.74	-0.69
9.4	-5.25	24.3	-0.62	-0.51	0.1	25.31	25.4	0.07	-0.92	0.29	55.86	25.3	0.41	-1.43	-0.76	2.51	26.5	0.41	-0.69	-0.73
9.44	-5.47	24.3	-0.85	-0.87	-0.12	16.41	25.4	-0.02	-0.92	0.1	36.71	25.4	-0.09	-1	0.1	2.05	26.5	0.33	-0.92	-0.85
9.48	-5.7	24.3	-0.63	-1.41	-0.39	10.94	25.4	-0.15	-0.9	-0.12	24.17	25.3	0.02	-0.92	0.46	0.23	26.5	1.14	-1.73	-0.85
9.52	-3.88	24.3	-0.34	-1.21	-0.45	7.29	25.4	-0.2	-0.92	-0.1	22.57	25.4	-0.1	-0.99	-0.01	-9.81	26.5	0.32	-1.96	-1.01
9.56	-4.11	24.3	-0.09	-0.54	-0.41	4.79	25.4	-0.09	-0.93	-0.01	13.68	25.3	-0.09	-0.92	-0.19	-20.29	26.5	-0.64	-1.7	-0.28
9.6	-5.47	24.3	-0.41	-0.62	-0.56	3.19	25.6	0.03	-0.93	-0.16	6.61	25.3	-0.13	-0.94	-0.03	-14.59	26.5	-1.47	-0.73	-0.14
9.64	15.27	24.3	0.05	-1.82	-0.22	2.73	25.6	0.05	-0.92	-0.28	2.73	25.3	0.01	-0.93	0.02	-15.28	26.5	-0.6	-0.44	-0.1
9.68	46.74	24.2	-0.25	-1.42	-0.25	2.28	25.6	0.34	-1	-0.2	1.82	25.4	0.03	-0.9	-0.26	-11.86	26.5	-0.19	-0.22	0.14
9.72	55.86	24.3	-0.03	-1.17	-0.55	2.05	25.6	0.41	-0.94	-0.32	1.82	25.3	-0.01	-0.95	-0.29	-7.75	26.5	-0.29	-0.41	0.23
9.76	38.07	24.3	0.26	-0.94	0.03	1.59	25.4	0.24	-1.13	-0.33	2.05	25.3	0.34	-1.02	-0.1	-7.53	26.5	-0.71	-0.63	-0.04
9.8	25.08	24.3	0.45	-0.86	0.12	0.23	25.6	1.22	-1.87	0.05	2.28	25.3	0.36	-1.01	-0.23	-8.21	26.5	-0.75	-1.21	-0.67
9.84	19.15	24.2	0.44	-0.92	-0.26	-6.16	25.4	0.64	-2.25	-0.28	1.37	25.3	0.37	-1.18	-0.39	-6.39	26.5	-0.31	-1.49	-1.15
9.88	11.17	24.3	0.03	-0.94	-0.27	-19.61	25.4	-0.42	-2.75	-0.38	-1.83	25.3	1.03	-2.06	-0.11	-6.39	26.5	-0.79	-0.68	-0.78
9.92	5.24	24.3	-0.11	-0.89	-0.09	-13.68	25.6	-1.58	-1.49	-0.15	-10.26	25.4	0.02	-2.16	-0.15	-11.17	26.5	-0.32	-0.06	-0.69
9.96	2.28	24.3	-0.18	-0.88	-0.03	-15.51	25.4	-0.7	-0.45	-0.17	-10.26	25.3	-1.67	-0.8	-1.88	-1.37	26.5	-0.39	-0.91	-0.59
10	1.37	24.3	-0.07	-0.95	-0.08	-15.51	25.4	-0.1	-0.34	-0.06	-6.16	25.4	-0.29	-0.46	-0.74	42.86	26.5	0.44	-1.87	-1.2
10.04	1.37	24.3	-0.04	-0.9	-0.17	-11.63	25.4	-0.42	-0.24	-0.04	-6.84	25.3	-0.71	-0.31	-0.13	73.41	26.5	0.11	-1.1	-1.04
10.08	1.37	24.3	0.24	-0.98	-0.23	-9.81	25.4	-0.73	-0.33	-0.11	-5.47	25.4	-0.13	-0.3	-0.01	51.98	26.5	-0.56	-1.17	-0.15
10.12	1.37	24.3	0.28	-0.93	-0.42	-10.49	25.4	-0.81	-0.93	-0.3	-4.11	25.3	-0.33	-0.24	-0.01	31.23	26.5	0.1	-0.93	0.06
10.16	0.68	24.3	0.33	-1.17	-0.43	-8.21	25.6	-0.28	-1.62	-0.59	-5.02	25.4	-0.75	-0.39	-0.08	20.06	26.5	0.23	-0.77	-0.42
10.2	-2.74	24.3	1.17	-1.96	-0.19	-7.07	25.4	-0.53	-0.97	-0.64	-6.39	25.4	-0.83	-0.99	-0.2	13.45	26.5	0.03	-0.72	-0.57
10.24	-11.17	24.3	0.28	-2.17	-0.29	-9.35	25.4	0.46	-0.41	-0.77	-4.33	25.4	-0.74	-1.53	-0.77	9.35	26.5	-0.12	-0.76	-0.51
10.28	-8.67	24.3	-1.41	-0.92	-1.35	-2.51	25.4	-0.17	-1.17	-0.35	-5.02	25.4	-0.65	-0.96	-0.6	6.61	26.5	-0.04	-0.73	-0.47
10.32	-6.16	24.3	-0.62	-0.36	-0.34	34.88	25.4	0.14	-2.17	0.24	-5.25	25.4	0.53	-0.38	-0.9	4.79	26.5	0.03	-0.76	-0.48
10.36	-6.16	24.3	-0.8	-0.05	-0.17	57.91	25.4	0.11	-1.33	-0.43	6.15	25.4	-0.41	-3.42	0.49	3.65	26.5	0.22	-0.76	-0.52
10.4	-5.7	24.3	-0.03	-0.25	0.09	42.86	25.4	0.16	-0.97	-0.15	41.95	25.4	-0.71	-1.69	-0.09	2.96	26.5	0.57	-0.84	-0.62
10.44	-4.79	24.2	-0.28	-0.42	0.12	28.5	25.4	0.41	-0.86	0.13	60.87	25.4	0.06	-1.21	-0.64	2.51	26.5	0.35	-0.7	-0.68
10.48	-4.79	24.3	-0.66	-0.58	0.03	19.61	25.4	0.13	-0.93	0	44.46	25.4	-0.2	-1.14	0.13	1.59	26.5	0.42	-1.09	-0.75
10.52	-5.47	24.3	-0.84	-0.96	-0.18	13.68	25.4	-0.07	-0.89	-0.15	27.59	25.4	0.22	-0.92	0.16	-1.14	26.5	1.15	-2.03	-1.14
10.56	-5.47	24.3	-0.48	-1.33	-0.38	9.35	25.4	-0.18	-0.9	-0.12	16.41	25.3	0.2	-0.89	-0.14	-15.05	26.5	-0.24	-1.51	-0.73
10.6	-4.11	24.3	-0.39	-1.25	-0.49	6.38	25.4	-0.23	-0.9	-0.13	9.12	25.3	0.1	-0.89	-0.22	-17.33	26.5	-0.08	-1.2	-0.81
10.64	-4.56	24.3	0.12	-0.49	-0.43	4.33	25.6	-0.21	-0.91	-0.08	5.24	25.3	-0.06	-0.9	-0.16	-15.51	26.5	-1.37	-0.55	-0.04
10.68	-4.56	24.3	-0.1	-0.68	-0.44	3.19	25.4	-0.11	-0.88	-0.09	2.96	25.3	-0.16	-0.89	-0.23	-14.82	26.5	-0.27	-0.21	-0.01
10.72	15.05	24.3	0.26	-1.9	-0.56	2.51	25.6	0.14	-0.94	-0.24	1.82	25.4	-0.08	-0.91	-0.26	-10.26	26.5	-0.27	-0.27	0.07
10.76	45.37	24.3	0.03	-1.45	-0.2	2.28	25.6	0.42	-0.97	-0.4	1.82	25.3	0.07	-0.94	-0.18	-7.53	26.5	-0.37	-0.37	0.13
10.8	57	24.3	-0.07	-1.16	-0.31	1.82	25.6	0.27	-1.05	-0.43	1.82	25.3	0.47	-1.05	-0.19	-7.98	26.5	-0.85	-0.79	-0.32
10.84	38.99	24.3	0.1	-1.05	-0.01	0.91	25.6	0.57	-1.37	-0.15	1.59	25.3	0.42	-1.02	-0.41	-8.67	26.5	-0.65	-1.24	-0.86
10.88	22.11	24.3	0.07	-0.95	-0.04	-1.6	25.4	1.11	-2.13	0.03	0.23	25.3	0.53	-1.49	-0.3	-5.47	26.5	-0.37	-1.17	-1.04
10.92	10.49	24.3	0.26	-0.86	-0.18	-13	25.6	0.06	-1.53	-0.15	-6.16	25.4	0.79	-2.31	-0.1	-8.21	26.5	-0.38	-0.23	-0.45
10.96	5.01	24.3	0.08	-0.88	-0.25	-17.33	25.6	0.62	-1.73	-0.05	-13.68	25.3	0.49	-1.53	0.21	-8.89	26.5	-0.35	-0.4	-0.87
11	2.28	24.3	-0.02	-0.9	-0.17	-15.05	25.4	-1.18	-0.72	-0.19	-5.47	25.3	-0.3	-0.92	-0.45	7.07	26.5	1	-1.91	-2.69
11.04	1.37	24.3	-0.19	-0.88	-0.12	-15.73	25.6	-0.62	-0.27	0.23	-6.16	25.3	-1.4	-0.35	0.07	46.97	26.5	-0.13	-1.68	-0.7
11.08	0.91	24.3	-0.16	-0.93	-0.12	-10.49	25.4	-0.11	-0.26	0.45	-5.93	25.3	-0.46	-0.23	-0.01	63.84	26.5	0.29	-0.92	-1
11.12	0.91	24.3	0.09	-0.92	-0.13	-7.53	25.4	-0.41	-0.53	0.37	-4.79	25.3	-0.11	-0.32	0.15	49.7	26.5	0.2	-0.99	-0.21
11.16	1.37	24.3	0.26	-0.97	-0.37	-7.75	25.4	-0.91	-0.97	0.05	-4.11	25.4	-0.36	-0.42	0.16	38.3	26.5	0.34	-0.84	-0.18
11.2	1.37	24.3	0.19	-0.96	-0.4	-7.75	25.4	-0.55	-1.41	-0.24	-5.02	25.4	-0.9	-0.8	0.02	26.45	26.5	0.3	-0.73	-0.55
11.24	0.68	24.3	0.18	-1.1	-0.32	-5.7	25.4	-0.29	-1.62	-0.53	-5.7	25.3	-0.78	-1.3	-0.2	18.01	26.5	0.08	-0.76	-0.56
11.28	-2.28	24.3	1.06	-1.72	-0.06	-6.61	25.4	0.07	-0.56	-0.3	-4.33	25.4	-0.54	-1.52	-0.51	12.54	26.5	-0.07	-0.77	-0.48
11.32	-8.44	24.3	0.68	-2.06	-0.41	-7.53	25.6	-0.17	-0.48	-0.52	-3.88	25.3	-0.36	-0.8	-0.64	8.89	26.5	-0.08	-0.73	-0.48
11.36	-10.03	24.2	-0.82	-1.46	0.61	-3.88	25.4	-0.74	-1.18	-0.76	-6.39	25.3	-0.15	-0.38	-0.65	6.61	26.5	-0.1	-0.76	-0.47
11.4	-4.56	24.3	-0.93	-0.92	-0.07	30.78	25.4	1.08	-1.8	-0.41	-0.23	25.3	0.22	-1.49	-1.64	5.01	26.5	0.29	-0.83	-0.42
11.44	-5.7	24.2	-1.09	-0.26	0.13	59.73	25.4	0.08	-1.45	-0.5	32.37	25.3	-0.13	-1.89	-0.09	4.1	26.5	0.55	-0.79	-0.68
11.48	-5.25	24.3	-0.27	-0.29	0.15	47.42	25.4	-0.19	-1.09	-0.08	60.65	25.3	-0.2	-1.29	-0.49	3.42	26.5	0.3	-0.8	-0.83
11.52	-4.79	24.3	-0.27	-0.42	0.19	31.46	25.4	0.1	-1.02	0.06	63.84	25.3	-0.27	-1.23	-0.24	1.82	26.5	0.58	-1.35	-0.81
11.56	-4.79	24.3	-0.54	-0.64	0.15	20.97	25.4	0.08	-0.95	0.01	42.41	25.3	0.47	-0.93	0.15	-4.79	26.5	0.8	-2.12	-1.36
11.6	-5.02	24.3	-0.78	-0.92	-0.08	13.91	25.4	0.2	-0.88	-0.16	33.74	25.3	0.89	-0.75	-0.21	-20.07	26.5	-0.75	-1.82	-0.44
11.64	-5.02	24.3	-0.51	-1.32	-0.39	9.35	25.4	0.11	-0.89	-0.22	39.44	25.3	0.21	-0.99	-0.37	-13.91	26.5	-0.44	-0.63	-0.78
11.68	-4.11	24.3	-0.3	-1.35	-0.51	6.84	25.4	-0.01	-0.9	-0.24	33.29	25.3	-0.04	-0.91	-0.26	-15.28	26.5	-1.24	-0.24	-0.01
11.72	-4.33	24.3	0.07	-0.44	-0.41	5.24	25.4	0	-0.89	-0.3	20.06	25.4	-0.19	-0.85	-0.25	-13.45	26.5	-0.03	-0.23	-0.02
11.76	-5.7	24.3	-0.11	-0.62	-0.46	4.1	25.6	0.13	-0.9	-0.18	11.17	25.4	-0.22	-0.84	-0.16	-9.12	26.5	-0.27	-0.24	0
11.8	5.01	24.3	1.51	-2.13	-1.92	3.42	25.4	0.53	-1	-0.21	7.07	25.4	0.09	-0.9	-0.11	-7.98	26.5	-0.52	-0.3	-0.08
11.84	36.48	24.3	-0.26	-1.5	0	2.96	25.4	0.4	-0.94	-0.41	5.7	25.4	0.25	-0.96	-0.3	-8.44	26.5	-0.75	-0.96	-0.49
11.88	63.38	24.3	0.31	-1.27	-0.66	2.05	25.4	0.43	-1.21	-0.33	4.56	25.4	0.32	-1.02	-0.37	-7.98	26.5	-0.39	-1.44	-1.09
11.92	43.55	24.3	0.17	-1.02	-0.31	0.23	25.4	1.31	-2.01	-0.06	2.28	25.4	0.35	-1.31	-0.33	-7.07	26.5	-0.68	-0.92	-0.95
11.96	22.8	24.3	0.14	-0.95	0.06	-10.95	25.4	0.05	-2.05	-0.25	-2.97	25.4	0.91	-2.09	-0.06	-10.03	26.5	0.27	0.03	-0.86
12	10.26	24.3	0.12	-0.9	-0.02	-17.1	25.4	0.12	-1.5	-0.43	-12.54	25.4	-0.06	-2.12	-0.21	-7.3	26.5	-1.01	-0.76	-0.82
12.04	4.33	24.3	0.03	-0.87	-0.21	-14.82	25.4	-1.73	-0.76	0.32	-7.75	25.4	-0.53	-1.65	-0.45	27.36	26.5	0.2	-2.12	-0.97
12.08	1.82	24.3	-0.04	-0.9	-0.2	-15.73	25.4	-0.33	-0.45	-0.01	-5.25	25.4	-0.74	-0.57	0	56.77	26.5	-0.15	-1.34	-0.89
12.12	1.14	24.3	-0.14	-0.89	-0.1	-14.14	25.4	-0.38	-0.43	-0.03	-5.25	25.4	-0.41	-0.16	0.24	52.21	26.5	-0.03	-0.89	-0.39
12.16	0.91	24.3	-0.25	-0.9	-0.09	-9.35	25.4	-0.5	-0.45	-0.05	-4.79	25.4	-0.27	-0.29	0.32	37.39	26.5	0.39	-0.8	-0.13
12.2	0.91	24.3	-0.12	-0.91	-0.07	-8.89	25.4	-0.83	-0.65	-0.11	-4.33	25.4	-0.32	-0.54	0.3	28.27	26.5	0.26	-0.83	-0.33
12.24	1.14	24.3	0.14	-0.99	-0.17	-9.35	25.4	-0.66	-1.28	-0.39	-5.02	25.4	-0.52	-0.95	0.24	20.29	26.5	0.14	-0.76	-0.55
12.28	1.14	24.3	0.33	-0.93	-0.39	-6.61	25.4	-0.26	-1.4	-0.58	-5.7	25.4	-0.74	-1.39	-0.04	14.82	26.5	-0.23	-0.83	-0.43
12.32	0.91	24.3	0.18	-1.08	-0.36	-9.12	25.6	0.06	-0.3	-0.49	-5.02	25.4	-0.64	-1.64	-0.34	10.49	26.5	-0.06	-0.86	-0.31
12.36	-0.46	24.3	0.57	-1.31	-0.27	-9.35	25.6	-0.41	-0.56	-0.8	-4.33	25.4	-0.37	-1.17	-0.5	7.52	26.5	0.26	-0.78	-0.46
12.4	-4.79	24.3	0.94	-2.12	-0.12	8.89	25.4	1.65	-2.23	-1.25	-6.84	25.4	0.09	-0.44	-0.7	5.93	26.5	0.13	-0.75	-0.58
12.44	-14.82	24.3	0.26	-1.54	-0.32	54.72	25.4	0.07	-1.59	-0.12	-4.79	25.3	-0.77	-0.83	-0.76	4.56	26.5	0.26	-0.86	-0.47
12.48	-6.61	24.3	0.54	-1.61	-0.45	59.05	25.4	0.35	-1.07	-0.75	31.01	25.3	0.88	-2.7	-0.4	3.87	26.5	0.38	-0.71	-0.64
12.52	-6.16	24.3	-1.16	-0.51	-0.1	38.53	25.4	0.25	-0.98	0.03	65.21	25.4	-0.14	-1.57	-0.5	2.96	26.5	0.29	-0.85	-0.75
12.56	-5.93	24.3	-0.49	-0.18	0	24.39	25.6	0.21	-0.95	0.19	69.08	25.4	-0.62	-1.28	-0.11	1.82	26.5	0.62	-1.19	-0.84
12.6	-5.7	24.3	-0.16	-0.33	0.09	15.05	25.6	0.19	-0.89	-0.06	47.42	25.4	-0.04	-0.97	0.15	-3.19	26.5	1.01	-2.05	-1.21
12.64	-5.25	24.3	-0.29	-0.56	0.16	9.8	25.6	0.1	-0.88	-0.18	27.81	25.3	0.19	-0.91	0.15	-18.93	26.5	-0.17	-1.21	-0.92
12.68	-5.25	24.3	-0.82	-0.73	0.1	6.61	25.4	0	-0.9	-0.16	20.52	25.3	0.06	-0.86	-0.1	-14.14	26.5	0.18	-0.69	-1.47
12.72	-5.93	24.3	-0.87	-1.11	-0.15	4.79	25.6	-0.08	-0.88	-0.21	14.59	25.3	-0.12	-0.89	-0.19	-15.28	26.5	-1.58	-0.25	0.09
12.76	-5.02	24.3	-0.42	-1.49	-0.41	3.42	25.6	-0.01	-0.95	-0.15	8.21	25.4	-0.13	-0.9	-0.26	-14.14	26.5	-0.25	-0.27	0.03
12.8	-3.65	24.3	-0.27	-1.09	-0.53	2.73	25.4	0.19	-0.94	-0.09	5.01	25.4	-0.04	-0.91	-0.19	-9.58	26.5	-0.21	-0.28	0.07
12.84	-4.33	24.3	0.36	-0.58	-0.51	2.28	25.4	0.43	-0.94	-0.31	4.1	25.3	0.23	-0.95	-0.15	-7.98	26.5	-0.49	-0.37	0.01
12.88	-4.11	24.3	-0.45	-0.87	-0.5	1.82	25.4	0.27	-1.02	-0.42	3.87	25.3	0.2	-1.03	-0.37	-8.67	26.5	-0.88	-0.9	-0.39
12.92	15.27	24.3	0.4	-1.71	-0.68	1.14	25.4	0.53	-1.35	-0.19	2.73	25.3	0.33	-1.08	-0.38	-8.67	26.5	-0.49	-1.34	-1.09
12.96	47.19	24.3	-0.08	-1.69	-0.21	-2.05	25.6	1.14	-2.13	0	0.23	25.4	0.57	-1.46	-0.28	-7.75	26.5	-0.77	-1.07	-1.15
13	68.85	24.3	0.04	-1.18	-0.44	-15.28	25.4	0.85	-1.43	0.15	-5.7	25.3	0.94	-2.31	-0.04	-10.49	26.5	-0.05	0.05	-0.92
13.04	51.53	24.3	-0.01	-1.15	-0.11	-16.19	25.4	0.35	-1.19	-0.98	-17.56	25.4	0.41	-0.99	-0.2	-8.44	26.5	-1.15	-0.89	-0.71
13.08	26.45	24.2	0.18	-0.96	0.02	-15.28	25.4	-1.81	-0.5	0.25	-5.7	25.4	-0.16	-1.11	-0.47	24.85	26.5	0.36	-2.2	-0.7
13.12	10.94	24.3	0.39	-0.82	-0.17	-15.05	25.4	-0.37	-0.39	0.03	-6.16	25.4	-1.62	-0.38	0	62.01	26.5	-0.04	-1.24	-1
13.16	5.24	24.3	0.2	-0.83	-0.37	-12.54	25.4	-0.44	-0.26	0.09	-6.16	25.4	-0.59	-0.15	0.02	62.47	26.5	-0.24	-0.93	-0.4
13.2	2.96	24.3	-0.13	-0.87	-0.27	-9.12	25.4	-0.57	-0.31	0.04	-4.79	25.4	-0.12	-0.18	0.08	42.86	26.5	0.34	-0.96	-0.15
13.24	1.82	24.3	-0.23	-0.89	-0.12	-8.89	25.4	-0.76	-0.84	-0.16	-4.33	25.3	-0.39	-0.31	0.06	27.59	26.5	0.66	-0.67	-0.47
13.28	1.14	24.3	-0.15	-0.88	-0.08	-7.98	25.4	-0.41	-1.59	-0.43	-5.93	25.4	-0.89	-0.87	-0.08	18.24	26.5	0.31	-0.73	-0.58
13.32	1.37	24.3	0.15	-0.92	-0.13	-6.39	25.4	-0.54	-1.32	-0.61	-6.61	25.3	-0.59	-1.67	-0.44	13.22	26.5	-0.09	-0.79	-0.51
13.36	1.59	24.3	0.41	-0.93	-0.37	-9.58	25.4	-0.09	-0.51	-0.64	-4.56	25.4	-0.48	-1.41	-0.65	9.57	26.5	-0.07	-0.75	-0.5
13.4	1.59	24.2	0.3	-1.05	-0.34	-8.67	25.4	-0.95	-0.93	-0.52	-5.02	25.3	-0.24	-0.33	-0.56	7.07	26.5	0.02	-0.74	-0.49
13.44	0	24.3	0.71	-1.39	-0.12	6.84	25.6	1.91	-2.25	-1.2	-5.7	25.4	-0.75	-0.85	-0.62	5.24	26.5	0.25	-0.79	-0.45
13.48	-5.02	24.3	0.93	-2.15	-0.25	44.46	25.4	-0.29	-1.79	0.14	6.15	25.4	1.23	-2.89	-0.88	4.33	26.5	0.49	-0.85	-0.6
13.52	-11.17	24.3	0.41	-1.15	-0.2	65.21	25.4	0.49	-1.1	-0.56	37.85	25.4	-0.8	-2.15	0.29	3.65	26.5	0.31	-0.72	-0.74
13.56	-4.33	24.3	-0.94	-1.31	-0.2	48.33	25.4	0.13	-1.16	0.04	61.79	25.4	0.04	-1.14	-0.47	2.51	26.4	0.4	-1.13	-0.8
13.6	-5.47	24.3	-0.8	-0.42	0.06	31.23	25.4	0.24	-0.98	0.07	61.1	25.4	-0.09	-1.21	-0.07	-1.6	26.5	1.26	-2.03	-1.12
13.64	-5.47	24.3	-0.33	-0.27	0.04	20.75	25.6	0.15	-0.87	-0.1	42.63	25.4	0.11	-1.03	0.14	-16.65	26.5	0.03	-1.89	-0.86
13.68	-5.25	24.3	-0.33	-0.31	0.09	13.91	25.4	0.05	-0.88	-0.15	26.22	25.4	0.62	-0.79	-0.13	-15.28	26.5	0.18	-0.87	-1.33
13.72	-4.79	24.3	-0.45	-0.36	0.14	9.57	25.6	-0.08	-0.9	-0.16	26.22	25.4	0.3	-0.91	-0.28	-15.05	26.5	-1.86	-0.45	0.56
13.76	-5.47	24.3	-0.86	-0.75	0.02	6.84	25.4	-0.03	-0.89	-0.22	19.83	25.4	-0.08	-0.88	-0.29	-14.37	26.5	-0.08	-0.19	-0.08
13.8	-5.25	24.3	-0.56	-1.25	-0.29	5.24	25.4	0	-0.91	-0.2	11.17	25.3	-0.15	-0.86	-0.26	-10.49	26.5	-0.23	-0.2	-0.01
13.84	-3.88	24.3	-0.32	-1.35	-0.51	4.1	25.4	0.16	-0.93	-0.18	6.15	25.4	-0.15	-0.88	-0.17	-8.44	26.5	-0.52	-0.16	0
13.88	-4.11	24.3	-0.12	-0.98	-0.45	3.42	25.4	0.53	-0.97	-0.28	4.33	25.4	0.35	-0.98	-0.04	-9.35	26.5	-0.73	-0.73	-0.33
13.92	-5.02	24.3	0.3	-0.5	-0.44	2.73	25.4	0.36	-0.99	-0.41	4.1	25.4	0.4	-0.96	-0.36	-8.67	26.5	-0.38	-1.28	-1.09
13.96	-2.05	24.3	-0.44	-1.02	-0.55	1.82	25.4	0.54	-1.37	-0.25	2.96	25.4	0.29	-1.11	-0.48	-8.21	26.5	-0.49	-1.21	-1.2
14	24.85	24.3	0.86	-1.82	-0.45	-1.83	25.4	1.05	-2.17	-0.03	-0.91	25.4	0.61	-1.58	-0.29	-9.81	26.5	-0.27	-0.04	-0.93
14.04	49.7	24.3	-0.09	-1.38	-0.38	-15.96	25.4	-0.06	-1.82	-0.49	-10.03	25.3	0.67	-2.36	-0.17	-9.81	26.5	-0.69	-0.71	-0.96
14.08	48.56	24.3	0.03	-1.02	-0.23	-15.51	25.6	-0.01	-1.04	-0.99	-11.4	25.4	-0.66	-3.32	-1.58	11.85	26.5	1.44	-0.92	-2.16
14.12	28.73	24.3	0.15	-0.97	0.1	-15.96	25.6	-1.43	-0.43	-0.16	-5.25	25.3	-1.15	-1.11	-0.16	51.07	26.5	0.09	-1.39	-0.9
14.16	15.96	24.2	0.17	-0.98	0	-16.19	25.4	-0.3	-0.46	-0.01	-5.93	25.4	-1.14	-0.25	-0.04	61.56	26.5	0.28	-0.76	-0.84
14.2	7.75	24.3	0.07	-0.9	-0.18	-12.77	25.6	-0.33	-0.36	0.02	-5.25	25.3	-0.17	-0.26	0.11	44.46	26.5	0.26	-1.06	-0.22
14.24	3.19	24.2	-0.07	-0.89	-0.18	-8.89	25.6	-0.57	-0.22	0	-3.88	25.4	-0.33	-0.13	0.13	29.87	26.5	0.28	-0.93	-0.22
14.28	1.37	24.3	-0.19	-0.88	-0.05	-9.58	25.6	-0.84	-0.74	-0.19	-4.33	25.3	-0.61	-0.26	0.07	20.06	26.5	-0.01	-0.8	-0.38
14.32	0.68	24.3	-0.19	-0.93	0.03	-9.12	25.6	-0.41	-1.47	-0.45	-5.93	25.3	-0.74	-1.08	-0.16	13.68	26.4	-0.28	-0.76	-0.37
14.36	0.91	24.3	-0.18	-0.88	-0.08	-7.3	25.6	-0.34	-1.38	-0.57	-5.47	25.3	-0.32	-1.79	-0.54	9.12	26.5	-0.42	-0.83	-0.33
14.4	1.14	24.3	0	-0.94	-0.13	-8.89	25.6	0.1	-0.53	-0.68	-4.33	25.3	-0.6	-1.02	-0.56	6.15	26.5	-0.22	-0.82	-0.28
14.44	1.37	24.3	0.24	-0.98	-0.29	-7.98	25.6	-0.91	-0.92	-0.61	-5.47	25.3	0.4	-0.3	-0.84	5.01	26.5	0.19	-0.77	-0.47
14.48	1.37	24.3	0.3	-1.06	-0.29	8.21	25.4	1.38	-1.72	-0.89	-5.25	25.3	-0.73	-0.95	-0.68	4.1	26.5	0.6	-0.79	-0.63
14.52	0.23	24.3	0.45	-1.33	-0.25	44.69	25.6	0.02	-1.67	-0.09	13.45	25.3	-0.77	-1.85	0.04	3.87	26.5	0.29	-0.75	-0.78
14.56	-3.19	24.3	1.06	-2.12	-0.23	56.77	25.4	0.39	-1.08	-0.4	43.55	25.4	-0.18	-1.34	-0.57	3.19	26.5	0.34	-0.94	-0.73
14.6	-12.54	24.3	0.12	-2.17	-0.37	42.18	25.6	0.02	-1.07	0.18	57	25.3	0.18	-1.05	-0.31	1.82	26.5	1.13	-1.47	-0.68
14.64	-8.21	24.3	-0.7	-2.12	0.08	28.73	25.4	0.11	-0.98	0.08	53.12	25.3	0.31	-1.02	0.04	-4.56	26.5	0.7	-2.11	-1.35
14.68	-5.7	24.3	-0.68	-0.33	-0.59	20.06	25.4	-0.03	-0.93	-0.09	43.09	25.3	-0.03	-0.95	0.07	-20.52	26.5	-0.82	-2.11	-1.26
14.72	-6.16	24.3	-0.7	-0.23	-0.14	13.91	25.6	-0.09	-0.91	-0.12	30.78	25.4	-0.11	-0.88	-0.03	-13.45	26.5	-0.89	-0.67	-0.58
14.76	-5.93	24.2	-0.17	-0.26	0.01	9.35	25.4	-0.12	-0.92	-0.05	22.34	25.4	-0.16	-0.88	-0.11	-15.05	26.5	-0.97	-0.21	0.16
14.8	-5.25	24.3	-0.44	-0.33	0.06	6.38	25.6	0.03	-0.9	-0.15	15.96	25.3	-0.19	-0.88	-0.16	-13.45	26.5	-0.2	-0.2	0.13
14.84	-5.25	24.2	-0.69	-0.5	0.05	4.79	25.4	0.08	-0.93	-0.26	10.49	25.4	-0.06	-0.89	-0.24	-9.35	26.5	-0.35	-0.2	0.12
14.88	-5.47	24.3	-0.84	-0.95	-0.2	3.87	25.4	0.13	-0.93	-0.17	7.29	25.4	0.02	-0.92	-0.21	-7.98	26.5	-0.55	-0.39	0
14.92	-5.47	24.3	-0.5	-1.55	-0.51	3.19	25.4	0.58	-1.02	-0.16	5.7	25.3	0.38	-1.06	-0.09	-9.12	26.5	-0.89	-1.11	-0.62
14.96	-3.88	24.3	-0.25	-1.08	-0.59	2.73	25.4	0.33	-0.97	-0.42	5.01	25.3	0.3	-0.99	-0.35	-8.67	26.5	-0.46	-1.52	-1.14
15	-4.56	24.2	0.51	-0.45	-0.64	2.05	25.4	0.52	-1.35	-0.29	3.42	25.4	0.28	-1.14	-0.43	-7.3	26.5	-1.04	-0.82	-0.84
15.04	-4.11	24.3	-0.26	-0.85	-0.55	0	25.4	1.14	-2.11	-0.13	-0.23	25.4	0.79	-1.6	-0.21	-10.26	26.5	0.25	0.11	-0.81
15.08	19.38	24.3	0.88	-0.63	0.34	-11.63	25.4	0.03	-1.87	-0.36	-8.67	25.4	0.76	-2.24	-0.28	0.45	26.5	-0.47	-1.68	-0.71
15.12	41.95	24.3	-0.08	-1.42	-0.13	-16.42	25.4	0.58	-1.79	-0.32	-10.49	25.4	-1.3	-3.01	0.4	46.28	26.4	0.26	-1.8	-0.98
15.16	51.98	24.3	0.06	-1.04	-0.31	-14.37	25.4	-1.07	-0.68	-0.49	-4.33	25.4	-0.96	-1.11	-0.22	66.57	26.5	0.05	-1.07	-1.05
15.2	40.35	24.3	0.14	-1.03	-0.08	-15.28	25.4	-0.44	-0.41	-0.05	-5.93	25.4	-1.05	-0.3	-0.05	46.74	26.5	-0.27	-1.09	-0.1
15.24	24.62	24.3	0.07	-0.96	-0.03	-13.68	25.4	-0.22	-0.33	0.03	-5.47	25.4	-0.27	-0.23	0.05	28.95	26.5	0.4	-0.91	0.01
15.28	11.85	24.3	-0.04	-0.9	-0.05	-10.26	25.4	-0.42	-0.32	0	-4.11	25.4	-0.26	-0.17	0.06	22.57	26.5	0.56	-0.66	-0.47
15.32	5.01	24.3	-0.16	-0.87	-0.13	-9.81	25.4	-0.71	-0.65	-0.1	-4.33	25.3	-0.52	-0.34	0.06	15.96	26.5	-0.04	-0.8	-0.55
15.36	2.28	24.3	-0.27	-0.87	-0.14	-9.58	25.6	-0.64	-1.26	-0.34	-5.93	25.4	-0.77	-0.98	-0.13	11.63	26.4	-0.07	-0.79	-0.42
15.4	1.37	24.3	-0.23	-0.96	-0.06	-7.98	25.6	-0.34	-1.55	-0.56	-5.7	25.3	-0.54	-1.56	-0.41	8.21	26.5	0.09	-0.76	-0.5
15.44	1.37	24.2	-0.07	-0.9	-0.04	-8.67	25.6	-0.36	-0.47	-0.49	-5.02	25.4	-0.65	-1.39	-0.59	5.93	26.5	0.03	-0.76	-0.51
15.48	1.59	24.3	0.04	-0.94	-0.15	-9.81	25.6	-0.08	-0.55	-0.74	-5.25	25.4	-0.23	-0.51	-0.58	4.56	26.5	0.33	-0.83	-0.46
15.52	1.59	24.3	0.43	-1.01	-0.29	7.52	25.6	1.07	-2.29	-0.68	-5.47	25.3	-0.75	-0.85	-0.68	3.65	26.5	0.4	-0.77	-0.67
15.56	1.59	24.3	0.38	-1.05	-0.37	55.17	25.6	0.17	-1.76	-0.17	15.5	25.3	-0.5	-1.95	-0.27	2.96	26.5	0.34	-0.82	-0.75
15.6	0.45	24.3	0.47	-1.33	-0.36	59.28	25.4	0.32	-1.17	-0.7	46.97	25.4	-0.51	-1.59	-0.44	1.37	26.5	0.73	-1.48	-0.62
15.64	-3.42	24.3	1	-2.1	-0.14	37.16	25.4	0.13	-1.01	0.18	56.09	25.4	0.07	-1.09	-0.3	-5.47	26.5	0.95	-2.16	-1.3
15.68	-11.86	24.3	0.08	-1.95	-0.33	22.8	25.4	0.27	-0.88	0.3	46.28	25.4	0.1	-1.05	0.16	-21.43	26.5	-0.78	-1.84	-0.85
15.72	-7.98	24.3	-0.2	-1.12	-0.24	15.05	25.4	0.15	-0.89	-0.13	38.3	25.4	0.24	-0.96	0.09	-13.91	26.4	-0.4	-0.55	-1.12
15.76	-6.39	24.3	-1.43	-0.39	0.05	10.26	25.4	0.02	-0.92	-0.18	34.43	25.3	0.11	-0.9	-0.17	-15.51	26.5	-1.4	-0.19	0.03
15.8	-5.93	24.3	-0.38	-0.15	-0.01	7.07	25.6	-0.07	-0.92	0.03	29.87	25.3	-0.09	-0.91	-0.13	-13.23	26.5	-0.13	-0.21	0.04
15.84	-5.02	24.3	-0.2	-0.28	0.13	4.79	25.6	-0.02	-0.91	-0.09	22.34	25.4	-0.2	-0.9	-0.03	-9.35	26.5	-0.3	-0.16	0.01
15.88	-4.56	24.3	-0.48	-0.39	0.16	3.65	25.6	0.05	-0.91	-0.24	17.33	25.4	-0.07	-0.89	-0.14	-8.89	26.5	-0.49	-0.27	0
15.92	-5.02	24.3	-0.68	-0.82	0	2.73	25.6	0.05	-0.93	-0.22	12.99	25.3	0.06	-0.93	-0.16	-9.12	26.5	-0.7	-0.99	-0.5
15.96	-5.02	24.2	-0.52	-1.3	-0.34	2.28	25.6	0.49	-0.99	-0.19	9.12	25.3	0.32	-1.02	-0.16	-8.44	26.5	-0.31	-1.64	-1.31
16	-4.11	24.3	-0.28	-1.5	-0.47	2.05	25.6	0.3	-0.95	-0.39	6.84	25.3	0.33	-1	-0.37	-8.21	26.5	-0.83	-0.64	-0.7
16.04	-3.19	24.2	-0.17	-0.91	-0.37	1.37	25.6	0.32	-1.22	-0.36	3.87	25.3	0.29	-1.11	-0.42	-11.86	26.5	0.23	0.07	-1.02
16.08	-3.42	24.3	0.44	-0.51	-0.47	-0.46	25.6	1.28	-2.01	-0.08	-0.69	25.3	0.82	-1.54	-0.1	-7.3	26.4	-0.96	-0.88	-1
16.12	-3.42	24.3	-0.42	-0.96	-0.51	-9.81	25.4	0.32	-2.28	-0.21	-9.58	25.3	0.78	-2.25	-0.2	35.11	26.5	-0.01	-2.39	-1.08
16.16	5.24	24.3	0.51	-1.46	-0.74	-18.93	25.6	0.07	-1.36	-0.13	-10.72	25.3	-0.82	-2.59	0.74	72.96	26.5	0.09	-1.1	-0.9
16.2	27.36	24.3	0.5	-0.67	-0.31	-15.05	25.6	-0.6	-0.43	-0.81	-4.56	25.3	-0.77	-1.15	-0.25	54.72	26.5	-0.46	-1.12	-0.43
16.24	45.14	24.3	0.32	-1.14	-0.26	-17.1	25.4	-0.59	-0.42	-0.1	-5.7	25.3	-1.41	-0.26	-0.04	33.97	26.5	-0.09	-0.88	-0.03
16.28	50.61	24.3	0.21	-1.03	-0.14	-15.05	25.4	-0.1	-0.26	0.04	-5.47	25.4	-0.21	-0.25	0.05	20.06	26.5	-0.19	-0.86	-0.09
16.32	46.97	24.3	0.19	-1.08	-0.02	-10.26	25.4	-0.41	-0.25	0.05	-4.11	25.4	-0.18	-0.26	0.07	12.54	26.5	-0.27	-0.75	-0.4
16.36	32.15	24.3	0.16	-0.95	-0.05	-9.58	25.4	-0.83	-0.47	-0.09	-4.11	25.4	-0.48	-0.36	0.01	7.98	26.5	-0.33	-0.76	-0.4
16.4	17.1	24.3	0.11	-0.88	-0.11	-9.81	25.4	-0.67	-1.16	-0.3	-5.7	25.4	-0.86	-0.94	-0.13	5.47	26.5	-0.23	-0.83	-0.4
16.44	8.43	24.3	-0.02	-0.9	-0.09	-8.21	25.4	-0.18	-1.76	-0.67	-5.93	25.4	-0.59	-1.61	-0.45	3.87	26.5	0.15	-0.76	-0.46
16.48	4.79	24.3	-0.21	-0.89	-0.07	-9.12	25.4	-0.47	-0.44	-0.41	-4.79	25.4	-0.52	-1.36	-0.62	3.42	26.5	0.32	-0.84	-0.5
16.52	3.19	24.3	-0.27	-0.87	-0.1	-9.35	25.4	-0.15	-0.6	-0.69	-5.02	25.4	-0.47	-0.44	-0.59	2.96	26.5	0.75	-0.76	-0.83
16.56	2.51	24.3	-0.22	-0.89	-0.05	12.77	25.4	0.73	-1.2	-0.83	-5.7	25.4	-0.69	-0.86	-0.72	2.51	26.5	0.44	-0.81	-0.87
16.6	2.05	24.3	0.19	-0.98	-0.18	56.54	25.4	-0.06	-1.75	-0.25	15.27	25.4	-0.61	-1.92	0.02	1.59	26.5	0.69	-1.23	-1.01
16.64	1.82	24.3	0.31	-0.99	-0.36	56.09	25.4	0.29	-1.14	-0.65	46.28	25.4	-0.51	-1.73	0.1	-4.33	26.5	1	-2.27	-1.55
16.68	1.37	24.3	0.23	-1.09	-0.48	35.34	25.4	0.3	-0.95	0.16	58.59	25.4	-0.05	-1.12	-0.32	-21.43	26.5	-0.73	-1.78	-0.69
16.72	-1.14	24.3	0.92	-1.67	-0.16	21.43	25.4	0.24	-0.92	0.23	49.93	25.4	0.01	-1.1	0.15	-14.82	26.5	-0.3	-0.66	-0.95
16.76	-7.75	24.3	0.93	-2.24	-0.19	13.45	25.4	0.12	-0.9	-0.09	37.16	25.4	0.28	-0.95	0.07	-16.42	26.5	-1.39	-0.21	0.03
16.8	-12.77	24.3	-1.23	-1.49	0.42	8.66	25.4	-0.01	-0.89	-0.18	29.41	25.4	0.51	-0.83	-0.17	-12.77	26.4	-0.14	-0.29	0.07
16.84	-5.47	24.3	-0.71	-1.04	-0.18	5.93	25.4	-0.17	-0.9	-0.11	33.06	25.4	0.04	-0.95	-0.21	-8.67	26.5	-0.41	-0.21	0.08
16.88	-5.93	24.3	-1.03	-0.15	0.04	4.33	25.4	-0.17	-0.89	-0.16	30.55	25.3	-0.15	-0.89	-0.14	-8.67	26.5	-0.58	-0.23	0.01
16.92	-5.47	24.3	-0.18	-0.23	0.08	3.19	25.4	0	-0.92	-0.17	26.22	25.3	-0.13	-0.87	-0.14	-8.89	26.5	-0.66	-0.93	-0.4
16.96	-5.02	24.3	-0.2	-0.56	0.12	2.73	25.6	0.28	-0.95	-0.18	22.11	25.3	-0.02	-0.93	-0.13	-7.75	26.5	-0.35	-1.48	-1.06
17	-4.56	24.3	-0.53	-0.72	0.07	2.28	25.4	0.36	-0.97	-0.4	18.24	25.4	0.3	-0.96	-0.16	-7.3	26.5	-0.66	-0.91	-0.81
17.04	-5.25	24.3	-1.02	-0.88	-0.06	1.82	25.4	0.26	-1.06	-0.35	12.31	25.4	0.31	-0.97	-0.37	-10.72	26.4	0.31	0.04	-0.87
17.08	-5.7	24.3	-0.64	-1.36	-0.21	0.91	25.4	0.47	-1.34	-0.16	6.84	25.3	0.33	-1.16	-0.42	-7.75	26.5	-0.96	-0.89	-0.82
17.12	-3.65	24.3	-0.28	-1.23	-0.29	-2.28	25.6	1.08	-2.15	0.02	-0.46	25.3	0.98	-1.96	-0.09	25.99	26.5	-0.05	-1.84	-1.09
17.16	-2.74	24.3	0.18	-0.59	-0.27	-14.82	25.6	0.09	-1.29	-0.21	-12.09	25.3	0.27	-2.16	-0.12	60.42	26.5	-0.57	-1.44	-0.72
17.2	-3.42	24.3	-0.37	-0.82	-0.46	-15.96	25.4	0.76	-1.25	-1.11	-9.81	25.3	-1.59	-2.34	-1.4	48.79	26.5	0.33	-0.76	-0.56
17.24	4.56	24.3	1.77	-2.8	-1.69	-15.28	25.6	-1.71	-0.71	0.16	-5.02	25.4	-0.69	-0.79	-0.38	31.01	26.5	0.53	-0.85	-0.26
17.28	32.37	24.5	0.19	-1.89	-0.06	-15.96	25.6	-0.33	-0.34	-0.03	-5.7	25.4	-0.78	-0.33	-0.09	20.29	26.4	0.08	-0.88	-0.27
17.32	55.86	24.3	0.35	-1.25	-0.36	-13.91	25.6	-0.16	-0.32	-0.02	-5.25	25.4	-0.25	-0.22	0.07	13.68	26.5	-0.15	-0.77	-0.39
17.36	53.12	24.3	0.04	-1.07	-0.17	-10.49	25.6	-0.53	-0.29	-0.09	-4.11	25.4	-0.29	-0.19	0.09	9.35	26.5	-0.28	-0.8	-0.39
17.4	38.07	24.3	0.19	-0.97	-0.01	-11.17	25.6	-0.91	-0.69	-0.24	-4.79	25.4	-0.61	-0.47	0.02	6.38	26.5	-0.36	-0.82	-0.37
17.44	22.8	24.3	0.39	-0.89	-0.1	-11.86	25.6	-0.66	-1.23	-0.34	-6.16	25.4	-0.86	-1.17	-0.15	4.56	26.5	0.05	-0.77	-0.41
17.48	16.41	24.3	0.25	-0.88	-0.28	-8.67	25.4	-0.36	-1.46	-0.56	-6.16	25.3	-0.59	-1.74	-0.43	3.65	26.5	0.25	-0.78	-0.51
17.52	11.17	24.3	-0.01	-0.9	-0.17	-10.26	25.4	-0.13	-0.44	-0.65	-4.11	25.3	-0.94	-0.84	-0.61	3.42	26.5	0.77	-0.87	-0.81
17.56	6.38	24.3	-0.2	-0.87	-0.1	-10.26	25.4	-0.41	-0.7	-0.67	-6.84	25.4	-0.11	-0.32	-0.74	3.19	26.5	0.25	-0.75	-0.79
17.6	3.87	24.3	-0.16	-0.89	-0.09	8.21	25.6	2.2	-0.84	-1.55	1.14	25.3	1.41	-2.44	-0.84	2.51	26.5	0.54	-1.03	-0.83
17.64	2.73	24.3	-0.04	-0.89	-0.07	46.97	25.6	-0.18	-1.69	0.16	36.71	25.4	-0.31	-1.71	0.01	0.45	26.5	1.37	-1.73	-0.93
17.68	2.51	24.3	0.22	-0.96	-0.16	64.07	25.6	0.17	-1.1	-0.48	58.82	25.3	0.23	-1.29	-0.5	-10.49	26.5	0.34	-1.83	-1.35
17.72	2.51	24.2	0.26	-0.95	-0.44	44	25.6	-0.05	-1.09	0	53.35	25.3	-0.22	-1.12	-0.04	-20.52	26.5	-0.5	-1.96	-0.02
17.76	1.37	24.2	0.24	-1.16	-0.51	29.18	25.6	0.3	-0.95	0.15	39.44	25.3	0.13	-0.97	0.19	-14.37	26.5	-1.49	-0.67	-0.3
17.8	-3.19	24.2	1.16	-2.11	-0.19	19.15	25.4	0.22	-0.88	-0.09	30.55	25.3	0.03	-0.91	0	-15.51	26.5	-0.51	-0.24	-0.21
17.84	-13.45	24.3	0.33	-2.26	-0.24	12.77	25.6	0.06	-0.88	-0.12	25.53	25.3	-0.11	-0.87	-0.14	-12.31	26.5	-0.06	-0.11	0.04
17.88	-7.75	24.2	-1.28	-2.15	0.36	8.66	25.4	-0.07	-0.91	-0.07	20.97	25.3	-0.2	-0.89	-0.03	-7.98	26.5	-0.26	-0.22	-0.01
17.92	-5.47	24.3	-0.88	-0.34	-0.41	6.15	25.6	-0.06	-0.88	-0.16	18.01	25.3	-0.23	-0.87	-0.06	-7.98	26.5	-0.58	-0.45	-0.19
17.96	-6.16	24.3	-0.63	-0.28	-0.04	4.56	25.4	-0.04	-0.91	-0.18	18.92	25.3	-0.16	-0.87	-0.22	-8.67	26.5	-0.68	-1.16	-0.75
18	-6.16	24.3	-0.25	-0.25	-0.02	3.65	25.4	0.24	-0.93	-0.19	16.64	25.4	0.11	-0.94	-0.24	-8.21	26.5	-0.24	-1.57	-1.41
18.04	-5.47	24.3	-0.38	-0.44	-0.01	2.96	25.4	0.42	-0.96	-0.3	12.54	25.4	0.63	-1.07	-0.29	-10.26	26.5	-1	-0.31	-0.36
18.08	-5.25	24.3	-0.58	-0.54	-0.04	2.28	25.4	0.45	-1.13	-0.33	7.98	25.4	0.27	-1.08	-0.5	-10.03	26.4	-0.09	-0.38	-1.1
18.12	-5.47	24.3	-0.87	-0.87	-0.23	1.14	25.4	0.89	-1.63	-0.14	1.59	25.4	0.59	-1.51	-0.22	14.13	26.5	1.36	-0.78	-2.11
18.16	-5.47	24.3	-0.51	-1.38	-0.51	-4.11	25.4	1.13	-2.39	-0.34	-8.67	25.3	0.96	-2.34	0.04	62.7	26.5	-0.37	-1.46	-0.58
18.2	-4.56	24.3	-0.53	-1.06	-0.43	-19.84	25.4	-0.57	-2.63	-0.74	-11.4	25.3	0.08	-1.51	0.34	70.22	26.5	-0.07	-0.89	-0.9
18.24	-4.33	24.3	0.45	-0.6	-0.59	-14.82	25.4	-1.66	-1.62	-0.9	-4.11	25.4	-0.38	-1.15	-0.55	42.18	26.5	0.43	-0.83	-0.52
18.28	-4.11	24.3	-0.67	-0.9	-0.53	-15.28	25.4	-0.69	-0.19	-0.16	-5.25	25.3	-1.55	-0.34	-0.09	24.39	26.5	0.15	-0.95	-0.1
18.32	17.55	24.3	0.49	-2.08	-0.23	-15.51	25.4	-0.2	-0.23	0.07	-5.25	25.4	-0.4	-0.2	0.05	14.13	26.5	-0.01	-0.75	-0.37
18.36	47.19	24.3	0.17	-1.43	-0.01	-11.17	25.4	-0.41	-0.25	0.21	-4.11	25.3	-0.11	-0.19	0.09	8.43	26.5	-0.12	-0.77	-0.42
18.4	65.43	24.3	0.02	-1.11	-0.4	-8.89	25.4	-0.7	-0.67	0.07	-3.88	25.4	-0.46	-0.24	0.06	5.93	26.5	-0.09	-0.8	-0.39
18.44	56.31	24.2	0.37	-1	-0.29	-9.12	25.4	-0.65	-1.34	-0.32	-5.7	25.4	-0.92	-0.86	-0.06	4.33	26.5	-0.06	-0.73	-0.54
18.48	30.09	24.3	0.29	-0.92	-0.05	-5.93	25.4	-0.2	-1.59	-0.43	-5.47	25.3	-0.77	-1.79	-0.48	3.42	26.5	0.09	-0.79	-0.51
18.52	12.54	24.3	0.11	-0.87	-0.06	-6.39	25.4	-0.26	-0.65	-0.46	-4.11	25.3	-0.38	-1.25	-0.63	2.96	26.5	0.72	-0.92	-0.65
18.56	5.47	24.3	-0.06	-0.87	-0.09	-10.03	25.4	-0.39	-0.54	-0.49	-5.02	25.4	-0.04	-0.33	-0.67	2.73	26.5	0.24	-0.7	-0.81
18.6	3.19	24.3	-0.24	-0.87	-0.08	1.82	25.6	0.31	-1.78	-0.81	-5.47	25.3	-0.5	-0.66	-0.73	2.05	26.5	0.41	-1	-0.78
18.64	2.51	24.3	-0.28	-0.95	-0.08	48.11	25.4	0.85	-1.37	-0.83	31.01	25.4	0.11	-2.28	-0.12	0.23	26.4	1.18	-1.7	-0.74
18.68	2.28	24.3	-0.12	-0.9	-0.1	62.24	25.4	0.57	-1.32	-0.65	57.68	25.3	-0.33	-1.64	-0.45	-10.03	26.4	0.37	-1.91	-1.09
18.72	2.05	24.3	0.14	-1	-0.15	43.32	25.6	-0.04	-1.06	0	42.18	25.3	-0.29	-1.07	-0.09	-21.21	26.5	-0.89	-1.77	-1.24
18.76	1.82	24.3	0.32	-0.92	-0.39	26.22	25.6	0.25	-0.89	0.24	19.83	25.3	0.46	-0.83	0.4	-14.37	26.4	-1.24	-0.85	-0.41
18.8	1.37	24.3	0.22	-1.12	-0.41	15.5	25.6	-0.02	-0.87	0.13	21.66	25.4	0.45	-0.89	-0.06	-15.51	26.5	-0.51	-0.3	-0.24
18.84	-1.37	24.3	0.82	-1.56	-0.18	10.03	25.4	-0.26	-0.87	-0.11	29.87	25.3	0.24	-0.99	-0.34	-12.31	26.5	-0.16	-0.22	0.01
18.88	-8.44	24.3	0.98	-2.26	-0.26	6.84	25.4	-0.37	-0.9	-0.13	31.92	25.4	-0.11	-0.93	-0.1	-8.44	26.4	-0.31	-0.18	0.1
18.92	-12.54	24.3	-0.77	-0.52	0.03	4.56	25.4	-0.35	-0.96	-0.04	26.22	25.4	-0.22	-0.91	0.05	-7.53	26.5	-0.57	-0.37	-0.09
18.96	-5.02	24.3	-0.92	-1.08	-0.34	2.96	25.6	-0.03	-0.9	-0.04	19.83	25.3	-0.22	-0.88	-0.03	-8.44	26.5	-0.81	-1.04	-0.68
19	-5.7	24.3	-1.09	-0.3	-0.01	2.28	25.4	0.31	-0.92	-0.14	18.01	25.3	-0.03	-0.93	-0.11	-8.44	26.5	-0.49	-1.52	-1.18
19.04	-5.25	24.3	-0.33	-0.16	0.1	2.05	25.6	0.64	-1.01	-0.33	19.15	25.4	0.19	-0.94	-0.13	-8.67	26.5	-1.18	-0.74	-0.7
19.08	-4.56	24.3	-0.22	-0.27	0.16	1.82	25.6	0.35	-1.1	-0.45	18.47	25.3	0.38	-0.99	-0.33	-11.17	26.5	0.28	-0.16	-1.11
19.12	-4.56	24.3	-0.51	-0.48	0.16	1.14	25.4	0.61	-1.41	-0.29	11.85	25.3	0.39	-1.14	-0.37	6.61	26.5	0.83	-1.64	-1.97
19.16	-5.7	24.3	-0.87	-1.06	-0.12	-1.6	25.6	1.13	-2.22	0	1.82	25.3	0.86	-1.84	-0.18	51.98	26.5	-0.07	-1.79	-0.77
19.2	-5.7	24.3	-0.58	-1.44	-0.38	-15.51	25.6	0.35	-1.19	-0.01	-11.86	25.3	0.91	-2.6	-0.13	67.49	26.5	0.28	-0.94	-1.14
19.24	-3.65	24.3	-0.4	-1.2	-0.43	-16.87	25.4	0.9	-0.86	-1.13	-10.03	25.4	-0.84	-2.58	-0.34	45.6	26.5	0.1	-1.01	-0.17
19.28	-3.88	24.3	-0.09	-0.44	-0.49	-15.28	25.4	-1.74	-0.56	0.18	-4.56	25.4	-1.18	-0.78	-0.52	30.78	26.5	0.37	-0.91	-0.04
19.32	-4.56	24.3	-0.19	-0.72	-0.53	-15.73	25.4	-0.35	-0.21	0.06	-5.47	25.3	-1.12	-0.2	-0.18	23.48	26.5	0.43	-0.7	-0.52
19.36	11.63	24.3	-0.06	-1.87	-0.4	-14.14	25.4	-0.25	-0.33	0.07	-5.47	25.3	-0.2	-0.17	0.05	15.27	26.5	0.08	-0.75	-0.6
19.4	42.18	24.2	-0.35	-1.61	-0.24	-10.26	25.4	-0.41	-0.51	0.03	-4.56	25.3	-0.24	-0.21	0.17	10.71	26.5	-0.09	-0.81	-0.46
19.44	55.4	24.3	0.14	-1.13	-0.5	-9.12	25.4	-0.78	-0.89	-0.11	-5.25	25.3	-0.72	-0.44	0.18	7.29	26.5	-0.1	-0.76	-0.41
19.48	42.41	24.3	0.19	-1.1	-0.11	-8.89	25.4	-0.57	-1.45	-0.47	-6.39	25.3	-0.92	-1.17	-0.14	5.24	26.5	0.03	-0.84	-0.41
19.52	25.53	24.3	0.23	-0.94	0.04	-7.53	25.6	-0.66	-1.3	-0.59	-5.7	25.3	-0.47	-1.82	-0.55	4.33	26.5	0.51	-0.81	-0.54
19.56	13.45	24.3	0.31	-0.89	-0.12	-11.17	25.4	0.04	-0.65	-0.61	-4.11	25.3	-1.09	-0.81	-0.54	3.65	26.5	0.46	-0.7	-0.8
19.6	7.29	24.2	0.22	-0.9	-0.24	-8.44	25.4	-1.2	-0.94	-0.31	-6.16	25.3	0.06	-0.2	-0.56	2.73	26.5	0.51	-0.9	-0.87
19.64	3.87	24.3	-0.02	-0.89	-0.16	30.09	25.6	-0.84	-2.32	0.98	-5.7	25.4	-0.85	-1.02	-0.66	0	26.5	1.12	-1.97	-1.08
19.68	2.05	24.3	-0.2	-0.87	-0.12	69.99	25.6	-0.28	-1.61	-0.3	24.62	25.3	1.68	-1.73	-0.67	-13.45	26.5	0.29	-2	-1.16
19.72	1.37	24.3	-0.11	-0.94	-0.15	51.75	25.4	-0.28	-1.31	-0.29	58.14	25.4	0.08	-1.57	-0.48	-18.93	26.5	0.24	-1.35	-1.09
19.76	1.37	24.2	-0.03	-0.91	-0.15	31.46	25.4	0.06	-0.97	0.39	59.28	25.4	-0.02	-1.26	-0.24	-14.59	26.5	-2.23	-0.41	0.55
19.8	1.59	24.2	0.31	-1	-0.17	19.15	25.4	0.25	-0.92	0.19	41.04	25.4	0.05	-0.97	0.23	-15.51	26.5	-0.37	-0.31	-0.21
19.84	1.59	24.2	0.28	-0.93	-0.36	11.63	25.4	0.14	-0.87	-0.19	27.13	25.4	-0.22	-0.87	0.21	-11.63	26.5	-0.18	-0.17	-0.1
19.88	0.68	24.3	0.28	-1.26	-0.33	7.75	25.4	0.05	-0.91	-0.11	20.75	25.4	-0.39	-0.83	-0.05	-8.89	26.5	-0.46	-0.04	0.01
19.92	-3.42	24.3	1.1	-2.11	-0.06	5.24	25.4	-0.03	-0.9	-0.15	17.1	25.4	-0.43	-0.84	-0.18	-9.35	26.5	-0.7	-0.6	-0.26
19.96	-12.31	24.3	0.13	-2.11	-0.36	3.87	25.4	-0.04	-0.91	-0.2	13.68	25.4	-0.26	-0.87	-0.12	-9.81	26.5	-0.56	-1.25	-1.03
20	-9.12	24.3	-1.3	-2.34	0.15	3.19	25.4	0.07	-0.93	-0.18	12.99	25.4	0.06	-0.92	-0.19	-7.98	26.5	-0.51	-1.39	-1.14
20.04	-5.93	24.3	-0.82	-0.4	-0.37	2.51	25.4	0.44	-1	-0.13	11.4	25.4	0.34	-0.99	-0.14	-10.03	26.5	-0.17	0.01	-0.74
20.08	-5.93	24.3	-0.55	-0.26	-0.09	2.05	25.6	0.41	-0.95	-0.37	9.35	25.4	0.6	-1.08	-0.27	-9.35	26.5	-1.13	-0.68	-0.93
20.12	-5.7	24.3	-0.29	-0.27	-0.03	1.37	25.4	0.53	-1.2	-0.4	7.07	25.4	0.21	-1.02	-0.49	16.41	26.5	1.47	-0.77	-2.13
20.16	-4.56	24.3	-0.39	-0.33	-0.06	-0.46	25.4	1.33	-2.19	-0.1	2.28	25.3	0.45	-1.41	-0.29	63.61	26.5	-0.39	-1.5	-0.32
20.2	-5.02	24.3	-0.57	-0.53	-0.14	-12.09	25.4	0.16	-2.42	-0.17	-6.16	25.4	1.12	-2.28	-0.02	69.54	26.5	0.36	-0.76	-1.06
20.24	-5.93	24.3	-0.63	-1.11	-0.28	-18.24	25.4	0.81	-1.79	-0.21	-14.59	25.4	-0.14	-1.28	-0.29	41.04	26.5	0.41	-0.9	-0.21
20.28	-5.02	24.3	-0.32	-1.47	-0.59	-15.73	25.4	-1.19	-0.51	-0.47	-4.11	25.4	-0.9	-1.75	-0.42	24.62	26.5	0.52	-0.85	-0.19
20.32	-3.65	24.3	-0.38	-0.87	-0.5	-16.87	25.4	-0.39	-0.33	-0.05	-5.02	25.4	-1.23	-0.36	-0.07	15.27	26.5	0.33	-0.69	-0.52
20.36	-4.79	24.3	0.48	-0.52	-0.64	-15.05	25.4	-0.34	-0.34	-0.04	-5.02	25.4	-0.29	-0.24	0.02	10.71	26.5	0.03	-0.74	-0.53
20.4	-4.33	24.3	-0.55	-0.96	-0.47	-12.31	25.4	-0.6	-0.35	0.01	-4.33	25.4	-0.31	-0.18	0.07	7.52	26.5	-0.17	-0.81	-0.42
20.44	19.15	24.3	0.94	-1.07	-0.13	-11.4	25.6	-0.75	-0.8	-0.08	-3.88	25.4	-0.49	-0.18	0.08	5.47	26.4	-0.24	-0.76	-0.4
20.48	44	24.3	0.08	-1.56	-0.46	-9.58	25.6	-0.48	-1.53	-0.39	-5.47	25.3	-0.66	-0.61	-0.03	4.1	26.4	-0.06	-0.82	-0.45
20.52	51.53	24.3	0.03	-1.04	-0.36	-7.07	25.4	-0.51	-1.29	-0.62	-6.16	25.4	-0.62	-1.43	-0.36	3.19	26.5	0.37	-0.85	-0.51
20.56	39.21	24.3	-0.04	-1.05	0.06	-10.26	25.6	-0.02	-0.32	-0.82	-4.56	25.3	-0.46	-1.6	-0.54	2.73	26.5	0.42	-0.75	-0.67
20.6	25.76	24.3	0.2	-1	0.05	-8.89	25.4	-1.06	-0.91	-0.35	-4.11	25.3	-0.6	-0.63	-0.58	2.05	26.5	0.39	-0.93	-0.74
20.64	14.13	24.3	0.36	-0.9	-0.11	10.71	25.6	2.14	-1.56	-1.12	-5.93	25.3	-0.04	-0.5	-0.72	0.23	26.4	1.09	-1.66	-0.73
20.68	8.43	24.3	0.2	-0.89	-0.26	62.01	25.4	-0.14	-1.88	-0.01	3.19	25.3	2.05	-3.3	-1.47	-8.67	26.5	0.89	-2.36	-1.35
20.72	4.79	24.3	-0.06	-0.89	-0.2	61.79	25.6	0.45	-1.03	-0.95	36.25	25.3	-0.08	-1.47	-0.26	-22.12	26.4	-1.16	-1.57	-1.7
20.76	2.51	24.3	-0.25	-0.87	-0.16	41.27	25.4	0.32	-0.95	-0.02	58.59	25.4	0.05	-1.3	-0.63	-14.14	26.5	-1.48	-0.72	-0.49
20.8	1.59	24.3	-0.21	-0.88	-0.11	25.53	25.6	0.28	-0.94	0.25	51.75	25.3	0.06	-1.07	-0.03	-15.73	26.5	-0.72	-0.16	-0.2
20.84	1.37	24.3	0.05	-0.92	-0.05	15.05	25.4	0.19	-0.86	-0.08	38.53	25.3	0.21	-0.94	0.33	-13	26.5	0.03	-0.06	0.05
20.88	1.59	24.3	0.36	-0.97	-0.22	9.57	25.6	0.08	-0.91	-0.15	34.2	25.3	0.23	-0.9	-0.01	-8.67	26.5	-0.26	-0.26	-0.02
20.92	1.82	24.3	0.31	-1.01	-0.36	6.38	25.4	-0.04	-0.9	-0.12	33.51	25.3	-0.03	-0.93	-0.16	-7.98	26.5	-0.7	-0.3	0.01
20.96	0.23	24.3	0.32	-1.29	-0.41	4.56	25.4	-0.15	-0.89	-0.19	29.64	25.3	-0.1	-0.9	-0.1	-8.89	26.5	-0.89	-1.19	-0.36
21	-5.25	24.3	0.97	-2.24	-0.09	3.42	25.4	-0.03	-0.88	-0.2	26.22	25.4	-0.06	-0.9	-0.11	-8.67	26.5	-0.57	-1.68	-1.26
21.04	-15.96	24.3	-0.02	-1.46	-0.11	2.73	25.4	0.24	-0.96	-0.15	24.62	25.3	-0.04	-0.92	-0.16	-7.98	26.5	-1.18	-0.69	-0.59
21.08	-6.16	24.3	0.54	-1.25	-1.14	2.28	25.6	0.44	-0.96	-0.32	23.03	25.4	0.14	-0.96	-0.14	-10.95	26.5	-0.21	-0.23	-0.97
21.12	-6.39	24.3	-1.36	-0.42	-0.03	1.82	25.4	0.35	-1.1	-0.38	18.24	25.4	0.42	-1.03	-0.29	6.61	26.5	1.28	-1.84	-2.85
21.16	-6.84	24.3	-0.46	-0.14	-0.07	0.68	25.4	0.87	-1.68	-0.03	10.49	25.4	0.33	-1.1	-0.43	53.35	26.5	-0.35	-2	-0.5
21.2	-5.93	24.2	-0.16	-0.26	0.02	-5.25	25.4	0.73	-2.34	-0.21	2.28	25.4	0.59	-1.48	-0.37	70.22	26.5	0.35	-0.87	-1.2
21.24	-4.79	24.2	-0.38	-0.3	0.07	-20.29	25.4	-0.91	-2.7	-0.02	-8.67	25.3	0.86	-2.42	-0.02	47.88	26.5	0.28	-0.84	-0.2
21.28	-5.02	24.3	-0.86	-0.54	0.02	-15.51	25.4	-1.9	-2.06	-0.87	-14.14	25.4	-0.4	-0.48	0.24	33.29	26.5	0.52	-0.8	-0.13
21.32	-5.25	24.3	-0.83	-1.04	-0.3	-17.1	25.4	-0.81	-0.25	-0.26	-3.88	25.3	-0.53	-0.93	-0.62	28.27	26.5	0.3	-0.72	-0.56
21.36	-4.79	24.3	-0.42	-1.57	-0.49	-16.19	25.4	-0.09	-0.34	-0.06	-5.02	25.4	-1.48	-0.23	-0.01	17.78	26.5	-0.06	-0.75	-0.51
21.4	-3.88	24.3	-0.2	-1.09	-0.36	-12.31	25.4	-0.42	-0.22	-0.1	-5.25	25.3	-0.37	-0.15	0.09	11.4	26.5	-0.28	-0.84	-0.3
21.44	-3.88	24.3	0.46	-0.49	-0.51	-11.17	25.4	-0.65	-0.38	-0.1	-4.11	25.4	-0.19	-0.18	0.09	7.52	26.5	-0.31	-0.8	-0.26
21.48	-0.69	24.3	-0.54	-1.39	-0.62	-12.54	25.4	-0.67	-1.14	-0.33	-4.33	25.4	-0.45	-0.33	0.03	5.47	26.5	-0.06	-0.82	-0.39
21.52	26.9	24.3	0.19	-1.46	0.19	-9.12	25.4	-0.31	-1.62	-0.57	-5.47	25.4	-0.79	-0.88	-0.11	4.33	26.5	0.36	-0.78	-0.51
21.56	53.58	24.3	-0.05	-1.17	-0.25	-8.44	25.4	-0.47	-0.63	-0.54	-5.7	25.4	-0.66	-1.45	-0.39	3.65	26.5	0.61	-0.8	-0.83
21.6	61.79	24.3	-0.1	-1.16	-0.33	-11.4	25.4	-0.22	-0.54	-0.72	-4.33	25.4	-0.21	-1.56	-0.67	3.19	26.5	0.36	-0.83	-0.83
21.64	44.46	24.2	0.18	-0.99	-0.04	1.14	25.4	1.76	-2.75	-0.15	-4.56	25.4	0.09	-0.18	-0.74	1.82	26.5	0.75	-1.34	-0.77
21.68	23.94	24.3	0.53	-0.91	-0.02	45.37	25.4	0.09	-1.54	-0.34	-5.7	25.3	-0.49	-0.69	-0.7	-4.33	26.5	0.9	-2.32	-1.41
21.72	14.59	24.3	0.5	-0.85	-0.22	62.01	25.4	0.23	-1.3	-0.58	22.57	25.4	0.17	-1.85	-0.61	-21.21	26.5	-0.68	-1.52	-0.92
21.76	9.8	24.3	0.09	-0.88	-0.24	42.63	25.4	0.15	-1.15	-0.01	51.98	25.3	-0.3	-1.74	-0.46	-13.91	26.5	-0.04	-0.71	-1.09
21.8	5.24	24.3	-0.15	-0.88	-0.1	27.59	25.4	0.23	-0.91	0.24	45.14	25.4	-0.11	-1.09	-0.16	-15.51	26.5	-1.49	-0.15	0.15
21.84	3.19	24.3	-0.32	-0.95	-0.05	17.78	25.4	0.19	-0.88	-0.08	26.9	25.4	0.23	-0.87	0.4	-12.77	26.5	-0.2	-0.2	0.19
21.88	2.05	24.3	-0.18	-0.88	0.02	11.63	25.4	0.04	-0.87	-0.2	25.53	25.4	0.39	-0.9	0.02	-8.21	26.5	-0.27	-0.17	0.24
21.92	2.05	24.3	0.13	-0.95	-0.19	7.98	25.4	-0.04	-0.88	-0.21	30.32	25.4	0.27	-0.93	-0.25	-7.75	26.5	-0.65	-0.34	0.16
21.96	1.82	24.3	0.29	-0.93	-0.4	5.93	25.4	-0.06	-0.88	-0.26	34.2	25.4	-0.02	-0.93	-0.2	-8.89	26.5	-0.9	-1.14	-0.47
22	1.14	24.3	0.38	-1.08	-0.49	4.56	25.4	-0.1	-0.88	-0.24	29.87	25.4	-0.19	-0.91	-0.03	-8.21	26.5	-0.39	-1.68	-1.18
22.04	-2.28	24.3	0.98	-1.79	-0.2	3.65	25.4	0.17	-0.92	-0.14	24.17	25.3	-0.22	-0.87	-0.05	-7.53	26.5	-0.99	-0.88	-0.92
22.08	-10.95	24.3	0.58	-2.38	-0.09	2.96	25.4	0.6	-1	-0.22	23.03	25.4	-0.2	-0.9	-0.13	-11.86	26.5	0.11	0.27	-0.74
22.12	-10.49	24.3	-1.38	-2.88	0.25	2.73	25.4	0.39	-0.99	-0.4	20.29	25.4	0.01	-0.89	-0.22	-1.37	26.5	-0.38	-1.5	-0.33
22.16	-5.47	24.3	-1.14	-0.69	-0.23	1.82	25.4	0.61	-1.45	-0.19	16.19	25.3	0.37	-0.97	-0.35	41.72	26.5	-0.4	-2.23	-0.85
22.2	-5.93	24.2	-1.05	-0.03	-0.09	-2.05	25.4	1	-2.24	-0.13	10.26	25.3	0.24	-1.08	-0.35	67.71	26.5	0.26	-0.99	-1.08
22.24	-5.25	24.3	-0.13	-0.14	0.05	-16.42	25.4	0.41	-0.96	-0.57	2.28	25.4	0.52	-1.49	-0.15	52.89	26.5	-0.24	-1	-0.33
22.28	-4.79	24.3	-0.26	-0.36	0.17	-15.28	25.6	-0.59	-1.16	-0.68	-7.98	25.3	0.92	-2.42	0.02	31.23	26.4	0.22	-0.96	-0.03
22.32	-5.02	24.3	-0.6	-0.62	0.13	-16.42	25.6	-1.03	-0.54	-0.12	-12.09	25.3	-0.1	-1.35	0.12	19.83	26.5	0.4	-0.79	-0.33
22.36	-5.47	24.3	-0.78	-1.15	-0.13	-16.42	25.6	-0.21	-0.42	0.03	-4.33	25.3	-0.48	-1.17	-0.61	13.45	26.5	0.15	-0.75	-0.54
22.4	-5.02	24.3	-0.5	-1.59	-0.37	-13.91	25.4	-0.4	-0.36	0.01	-5.47	25.3	-1.4	-0.34	-0.18	9.8	26.5	-0.08	-0.77	-0.47
22.44	-3.42	24.3	-0.52	-1.16	-0.41	-10.49	25.4	-0.57	-0.34	-0.03	-5.25	25.3	-0.42	-0.12	0.07	7.07	26.5	-0.11	-0.75	-0.45
22.48	-3.65	24.3	-0.06	-0.63	-0.35	-10.49	25.4	-0.81	-0.8	-0.29	-3.65	25.3	-0.18	-0.04	0.13	5.24	26.5	-0.08	-0.76	-0.41
22.52	-4.33	24.3	-0.51	-0.85	-0.53	-10.95	25.4	-0.51	-1.47	-0.57	-3.65	25.3	-0.57	-0.03	0.1	4.1	26.5	0.43	-0.88	-0.39
22.56	16.64	24.3	0.96	-1.74	-0.75	-9.58	25.6	-0.71	-1.11	-0.52	-5.7	25.3	-0.84	-0.77	-0.04	3.65	26.5	0.4	-0.76	-0.72
22.6	41.04	24.3	-0.45	-1.68	-0.12	-12.09	25.4	0.33	-0.46	-0.75	-6.16	25.3	-0.5	-1.68	-0.45	2.96	26.5	0.31	-0.82	-0.82
22.64	48.56	24.3	0.01	-1.06	-0.33	-9.12	25.6	-1.44	-1.04	-0.45	-4.33	25.4	-0.33	-1.6	-0.58	1.59	26.5	0.63	-1.26	-0.73
22.68	40.81	24.3	0.25	-0.94	-0.02	35.79	25.4	0.43	-2.14	-0.06	-4.11	25.3	-0.05	-0.32	-0.73	-3.42	26.5	1.12	-2.24	-1.28
22.72	33.51	24.3	0.19	-0.97	0.08	65.66	25.4	-0.27	-1.72	-0.56	-5.25	25.4	-0.64	-0.78	-0.65	-20.52	26.5	-0.17	-1.01	-0.87
22.76	28.27	24.3	0.28	-0.91	-0.16	49.7	25.4	-0.19	-1.3	-0.18	10.26	25.3	-0.23	-1.06	-0.28	-14.82	26.5	0.53	-0.53	-1.95
22.8	22.57	24.3	0.15	-0.92	-0.17	31.92	25.4	0.12	-0.97	0.31	44.69	25.4	-0.36	-1.53	0.01	-15.51	26.5	-1.64	-0.19	-0.08
22.84	15.73	24.2	0.07	-0.91	-0.11	18.69	25.4	0.34	-0.84	0.06	61.33	25.4	-0.16	-1.27	-0.43	-14.59	26.5	-0.26	-0.21	-0.02
22.88	10.94	24.3	0.05	-0.9	-0.18	11.17	25.4	0.19	-0.86	-0.22	46.74	25.4	-0.03	-1.09	0.14	-10.03	26.5	-0.14	-0.25	-0.03
22.92	7.07	24.3	-0.06	-0.91	-0.19	7.75	25.4	0.04	-0.89	-0.28	28.5	25.4	0.49	-0.93	0.22	-7.75	26.5	-0.56	-0.13	0.04
22.96	4.56	24.3	0.15	-0.93	-0.09	5.7	25.4	0	-0.88	-0.28	23.48	25.4	0.79	-0.72	-0.26	-9.12	26.5	-0.94	-0.81	-0.39
23	3.65	24.3	0.36	-0.96	-0.27	4.33	25.4	-0.03	-0.9	-0.18	33.97	25.4	-0.05	-0.97	-0.29	-9.35	26.5	-0.47	-1.61	-1.23
23.04	2.73	24.3	0.28	-1.04	-0.39	3.42	25.4	0.1	-0.92	-0.23	31.46	25.4	-0.21	-0.88	-0.2	-7.53	26.4	-0.68	-1.15	-1.04
23.08	0.23	24.3	0.62	-1.36	-0.29	2.73	25.4	0.43	-0.94	-0.33	23.48	25.4	-0.12	-0.9	-0.08	-11.4	26.5	0.18	0.08	-1.04
23.12	-5.47	24.2	1.07	-2.2	-0.21	2.28	25.4	0.41	-1.03	-0.34	18.24	25.4	0.02	-0.89	-0.14	-7.98	26.5	-1.3	-0.82	-0.98
23.16	-13.91	24.2	0.17	-1.11	-0.31	1.37	25.4	0.61	-1.5	-0.23	16.64	25.3	0.21	-0.98	-0.22	28.27	26.5	0.51	-2.28	-1.14
23.2	-4.79	24.3	-0.07	-1.33	-0.63	-2.51	25.4	1.01	-2.18	-0.21	11.85	25.4	0.28	-0.99	-0.36	59.51	26.5	-0.15	-1.26	-0.82
23.24	-5.47	24.3	-1.36	-0.4	0.08	-17.33	25.4	-0.66	-2.3	-0.26	6.38	25.4	0.29	-1.07	-0.36	56.09	26.4	-0.38	-1.02	-0.4
23.28	-5.93	24.3	-0.49	-0.13	0.02	-15.96	25.4	-1.16	-1.51	-0.54	0.45	25.3	0.78	-1.56	-0.09	36.48	26.5	0.52	-0.87	-0.21
23.32	-5.02	24.3	-0.24	-0.18	0.11	-17.79	25.4	-0.92	-0.47	-0.22	-9.35	25.4	0.9	-2.29	-0.26	28.73	26.4	0.97	-0.58	-0.54
23.36	-4.56	24.3	-0.5	-0.27	0.12	-17.56	25.6	-0.21	-0.45	-0.08	-10.26	25.3	-1.05	-2.76	-0.59	28.27	26.5	0.3	-0.82	-0.67
23.4	-5.7	24.3	-0.77	-0.72	-0.04	-13.23	25.6	-0.3	-0.38	-0.1	-3.42	25.4	-0.76	-1.03	-0.33	18.47	26.5	-0.18	-0.78	-0.46
23.44	-5.7	24.3	-0.63	-1.36	-0.41	-9.58	25.4	-0.57	-0.19	-0.24	-4.56	25.4	-1.01	-0.32	-0.05	12.54	26.5	-0.09	-0.79	-0.36
23.48	-4.79	24.3	-0.34	-1.57	-0.57	-11.63	25.4	-1.06	-0.63	-0.24	-4.56	25.4	-0.33	-0.2	0.07	8.66	26.4	0.04	-0.75	-0.42
23.52	-3.88	24.3	-0.23	-0.51	-0.52	-12.31	25.6	-0.58	-1.31	-0.44	-3.88	25.4	-0.28	-0.18	0.1	6.61	26.4	0.22	-0.76	-0.52
23.56	-5.25	24.3	0.01	-0.56	-0.55	-8.89	25.6	-0.29	-1.15	-0.52	-3.88	25.4	-0.49	-0.3	0.09	5.24	26.4	0.48	-0.81	-0.67
23.6	4.1	24.3	2.97	-3.22	-1.96	-11.86	25.4	0.31	-0.56	-0.71	-5.7	25.4	-0.78	-1	-0.15	4.33	26.5	0.4	-0.79	-0.74
23.64	35.34	24.3	-0.1	-0.65	0.12	-7.53	25.4	-0.99	-0.85	-0.57	-5.7	25.4	-0.58	-1.75	-0.46	2.96	26.4	0.62	-1.24	-0.93
23.68	59.73	24.3	0.12	-1.33	-0.5	45.14	25.4	1.1	-2.3	-0.13	-4.33	25.4	-0.75	-1.33	-0.6	-2.74	26.5	1.07	-2.32	-1.39
23.72	55.17	24.3	0.14	-1.04	-0.27	61.33	25.4	-0.19	-1.67	-0.77	-5.25	25.4	-0.07	-0.52	-0.81	-20.52	26.5	-0.66	-1.4	-1.48
23.76	35.57	24.3	0.17	-1.01	0.08	43.55	25.4	-0.39	-1.19	-0.06	2.51	25.3	-0.6	-2.61	-1.15	-14.59	26.5	0.28	-0.65	-1.33
23.8	18.47	24.3	0.33	-0.89	0.01	25.08	25.4	0.15	-0.89	0.62	39.44	25.4	0.21	-1.22	-0.14	-15.28	26.4	-1.33	-0.1	0.04
23.84	11.4	24.3	0.25	-0.88	-0.19	16.19	25.4	0.29	-0.91	0.02	55.63	25.3	0.04	-1.36	-0.56	-13	26.4	-0.17	-0.24	0.07
23.88	8.89	24.3	-0.02	-0.87	-0.2	10.71	25.4	0.22	-0.89	-0.32	40.13	25.3	-0.19	-1.01	0.18	-9.12	26.4	-0.48	-0.1	0.06
23.92	5.93	24.3	-0.23	-0.88	-0.16	7.52	25.4	0.05	-0.91	-0.18	28.5	25.3	0.25	-0.89	0.26	-9.58	26.4	-0.6	-0.21	-0.02
23.96	3.87	24.3	-0.27	-0.91	-0.12	5.47	25.4	-0.2	-0.9	-0.09	25.99	25.3	0.36	-0.9	-0.16	-9.81	26.4	-0.56	-1	-0.29
24	2.73	24.3	-0.04	-0.9	-0.07	3.87	25.6	-0.22	-0.95	-0.08	26.45	25.4	0.27	-0.9	-0.29	-8.67	26.4	-0.34	-1.62	-1.11
24.04	2.51	24.3	0.4	-1	-0.26	2.96	25.6	0.01	-0.9	-0.09	25.76	25.3	-0.06	-0.9	-0.13	-7.3	26.4	-1.02	-0.72	-0.86
24.08	2.28	24.3	0.31	-1	-0.41	2.28	25.4	0.48	-1	-0.18	20.97	25.3	-0.21	-0.9	-0.1	-10.72	26.5	0.09	-0.04	-0.92
24.12	0.45	24.2	0.32	-1.2	-0.44	2.05	25.6	0.34	-0.97	-0.41	16.19	25.3	-0.17	-0.88	-0.15	0.23	26.5	0.14	-1.8	-0.39
24.16	-5.02	24.3	1.07	-2.11	-0.09	1.59	25.4	0.46	-1.11	-0.45	13.91	25.3	0.02	-0.9	-0.16	46.05	26.5	-0.11	-2.01	-1.01
24.2	-15.73	24.3	0.36	-2.12	-0.28	0.23	25.6	1.17	-1.98	-0.1	11.63	25.3	0.44	-0.99	-0.28	72.73	26.5	0.4	-0.96	-1.14
24.24	-6.84	24.3	-0.24	-1.3	-0.12	-7.98	25.4	0.52	-2.2	-0.18	7.75	25.3	0.34	-0.99	-0.44	49.02	26.4	-0.29	-1.08	-0.28
24.28	-5.25	24.3	-1.26	-0.5	-0.18	-19.84	25.4	-1.21	-1.57	-0.45	2.73	25.3	0.46	-1.37	-0.46	28.95	26.5	0.08	-0.97	-0.04
24.32	-5.47	24.3	-0.54	-0.19	-0.06	-15.73	25.4	-1.15	0.04	-0.24	-7.3	25.3	1	-2.39	0	17.1	26.4	0.18	-0.78	-0.33
24.36	-4.79	24.3	-0.17	-0.18	0.09	-17.33	25.4	-0.76	-0.32	-0.11	-10.03	25.3	0.45	-1.04	-0.2	10.71	26.5	0.03	-0.75	-0.45
24.4	-4.33	24.3	-0.37	-0.33	0.16	-15.96	25.4	-0.05	-0.3	-0.05	-4.11	25.3	-0.25	-1.24	-0.36	7.29	26.4	-0.1	-0.82	-0.39
24.44	-4.79	24.3	-0.65	-0.67	0.08	-11.86	25.4	-0.34	-0.35	0.03	-5.02	25.4	-1.53	-0.34	0.04	5.24	26.4	-0.18	-0.74	-0.45
24.48	-5.47	24.3	-0.66	-1.29	-0.25	-10.49	25.4	-0.7	-0.58	-0.03	-5.25	25.3	-0.48	-0.17	0.06	4.1	26.5	-0.19	-0.8	-0.46
24.52	-4.56	24.2	-0.37	-1.56	-0.41	-10.49	25.4	-0.78	-1.17	-0.31	-3.88	25.4	-0.16	-0.1	0.11	3.19	26.5	0.41	-0.89	-0.34
24.56	-3.19	24.3	-0.24	-0.89	-0.47	-8.67	25.4	-0.32	-1.67	-0.7	-3.88	25.4	-0.45	-0.2	0.09	2.73	26.5	0.52	-0.8	-0.73
24.6	-5.02	24.2	0.04	-0.4	-0.47	-10.95	25.4	-0.55	-0.4	-0.45	-5.25	25.4	-0.8	-0.78	-0.09	2.28	26.5	0.34	-0.85	-0.89
24.64	-1.6	24.3	-0.65	-1.53	-0.64	-11.17	25.4	-0.07	-0.53	-0.81	-5.7	25.3	-0.51	-1.6	-0.43	1.14	26.5	0.74	-1.37	-0.86
24.68	30.55	24.2	1.19	-0.95	-0.51	11.17	25.4	1.54	-1.25	-1.06	-4.79	25.4	-0.38	-1.64	-0.68	-6.16	26.5	0.87	-2.31	-1.33
24.72	59.51	24.2	-0.09	-1.46	-0.33	58.59	25.4	-0.28	-1.78	-0.08	-4.33	25.4	0.08	-0.27	-0.74	-22.57	26.5	-0.95	-2.09	-1.12
24.76	57.91	24.2	-0.14	-1.05	-0.34	55.63	25.4	0.04	-1.19	-0.61	-5.47	25.4	-0.49	-0.69	-0.65	-14.14	26.5	-0.3	-0.44	-1.07
24.8	35.34	24.3	0.14	-0.99	-0.01	35.11	25.4	0.29	-0.92	0.12	8.89	25.4	0.21	-1.65	-0.22	-15.28	26.5	-0.97	-0.06	-0.07
24.84	15.96	24.3	0.26	-0.92	0.06	21.89	25.4	0.26	-0.92	0.27	42.63	25.3	0	-0.99	-0.33	-12.31	26.5	-0.17	-0.16	0.1
24.88	7.29	24.3	0.14	-0.86	-0.1	14.13	25.4	0.15	-0.9	-0.12	58.59	25.4	-0.16	-1.28	-0.46	-8.44	26.4	-0.21	-0.26	0.08
24.92	4.1	24.3	-0.02	-0.9	-0.15	9.35	25.4	0.02	-0.9	-0.15	43.32	25.4	0.02	-1.08	0.13	-7.75	26.5	-0.53	-0.33	0.01
24.96	2.73	24.3	-0.23	-0.87	-0.13	6.15	25.6	-0.15	-0.89	-0.09	27.81	25.4	0.46	-0.91	0.24	-8.89	26.4	-0.83	-1.18	-0.49
25	2.05	24.3	-0.31	-0.86	-0.12	4.1	25.4	-0.22	-0.92	-0.17	25.76	25.4	0.72	-0.78	-0.26	-7.53	26.4	-0.42	-1.68	-1.2
25.04	1.82	24.3	-0.1	-0.91	-0.05	2.96	25.4	-0.23	-0.83	-0.25	33.97	25.3	0.08	-1	-0.3	-7.75	26.4	-0.97	-0.76	-0.7
25.08	1.82	24.3	0.35	-1.01	-0.14	2.28	25.4	0.02	-0.91	-0.04	30.55	25.3	-0.14	-0.89	-0.12	-11.63	26.4	-0.29	-0.17	-0.89
25.12	2.05	24.3	0.36	-0.96	-0.45	1.82	25.6	0.7	-0.96	-0.13	23.03	25.3	-0.06	-0.91	-0.01	8.43	26.4	1.51	-0.95	-1.62
25.16	1.37	24.3	0.25	-1.13	-0.48	1.59	25.4	0.34	-1.09	-0.4	19.83	25.3	-0.04	-0.89	-0.14	52.67	26.4	-0.85	-1.89	-0.38
25.2	-2.28	24.2	1.1	-1.9	-0.17	1.14	25.6	0.62	-1.35	-0.08	20.52	25.3	0.1	-1.01	-0.15	67.71	26.5	0.59	-0.71	-1.32
25.24	-11.86	24.3	0.38	-2.19	-0.25	-0.69	25.4	1.17	-2.23	-0.07	23.03	25.3	0.43	-1.02	-0.3	44.69	26.4	0.25	-0.98	-0.25
25.28	-9.58	24.3	-1.18	-2.69	0.01	-13.45	25.6	-0.12	-1.51	-0.39	15.73	25.4	0.36	-1.03	-0.5	27.36	26.4	0.21	-0.94	-0.14
25.32	-3.88	24.3	-1.11	-0.64	-0.2	-16.87	25.6	0.44	-1.77	-0.47	5.01	25.3	0.52	-1.46	-0.29	16.87	26.4	0.05	-0.76	-0.43
25.36	-4.56	24.3	-0.94	-0.16	-0.07	-15.51	25.4	-1.6	-0.66	0.15	-7.53	25.4	0.92	-2.47	0.06	10.49	26.5	-0.12	-0.75	-0.44
25.4	-4.56	24.3	-0.16	-0.22	0.05	-15.28	25.4	-0.19	-0.21	-0.07	-13.45	25.4	-0.29	-0.25	0.68	7.07	26.4	-0.16	-0.82	-0.41
25.44	-4.33	24.3	-0.21	-0.41	0.11	-13.45	25.4	-0.22	-0.25	0	-3.88	25.4	-0.35	-1.05	-0.54	5.01	26.5	0.08	-0.75	-0.49
25.48	-4.79	24.3	-0.51	-0.68	0.05	-11.4	25.6	-0.36	-0.4	0.08	-4.79	25.3	-1.37	-0.23	-0.09	4.1	26.5	0.18	-0.83	-0.54
25.52	-5.02	24.3	-0.78	-1.06	-0.14	-10.49	25.4	-0.74	-0.85	-0.07	-5.02	25.4	-0.46	-0.04	0.03	3.42	26.5	0.48	-0.86	-0.54
25.56	-4.33	24.2	-0.46	-1.36	-0.4	-9.58	25.4	-0.67	-1.46	-0.38	-4.33	25.3	-0.07	-0.21	0.08	2.96	26.5	0.51	-0.78	-0.72
25.6	-4.11	24.3	-0.33	-1.31	-0.53	-7.07	25.4	-0.56	-1.45	-0.49	-4.33	25.4	-0.46	-0.3	0.08	2.05	26.5	0.46	-0.92	-0.88
25.64	-4.11	24.3	0.15	-0.47	-0.33	-10.95	25.4	0.05	-0.44	-0.77	-5.93	25.3	-1	-0.99	-0.06	0.23	26.5	1.14	-1.87	-1
25.68	-3.88	24.3	-0.18	-0.81	-0.43	-8.89	25.6	-0.97	-0.94	-0.59	-6.39	25.3	-0.63	-1.55	-0.46	-11.86	26.4	0.12	-1.97	-1.28
25.72	10.94	24.3	-0.59	-1.66	-0.42	15.96	25.4	0.28	-1.08	-1.08	-4.11	25.3	-0.57	-1.41	-0.6	-19.38	26.4	-0.62	-2.1	0.1
25.76	38.99	24.3	-0.22	-1.56	-0.19	61.33	25.6	-0.38	-1.92	-0.24	-4.33	25.3	0.14	-0.35	-0.67	-15.51	26.4	-1.5	-0.6	-0.45
25.8	52.44	24.3	0.12	-1.17	-0.28	54.95	25.4	0.26	-1.1	-0.55	-5.02	25.3	-0.55	-0.78	-0.52	-15.05	26.5	-0.41	-0.2	-0.21
25.84	42.86	24.2	-0.02	-1.12	0.09	34.65	25.6	0.43	-0.93	0.09	9.12	25.3	1.05	-1.22	-0.83	-11.17	26.4	-0.16	-0.14	-0.07
25.88	31.23	24.2	0.1	-0.97	0.04	22.57	25.6	0.26	-0.92	0.13	40.35	25.3	0.1	-1.32	0.11	-8.89	26.5	-0.44	0	-0.07
25.92	18.92	24.2	0.28	-0.91	-0.08	14.82	25.4	0.12	-0.89	-0.19	62.7	25.3	-0.03	-1.22	-0.42	-9.35	26.5	-0.51	-0.43	-0.19
25.96	11.4	24.3	0.09	-0.89	-0.17	9.8	25.4	-0.05	-0.9	-0.12	54.26	25.3	0.08	-1.08	-0.05	-10.03	26.4	-0.52	-1.08	-0.8
26	6.84	24.3	0	-0.89	-0.14	6.61	25.6	-0.12	-0.91	-0.02	36.48	25.4	0.41	-0.94	0.1	-7.98	26.5	-0.25	-1.48	-1.3
26.04	4.33	24.3	-0.02	-0.9	-0.18	4.56	25.6	-0.06	-0.9	-0.18	29.87	25.3	0.48	-0.87	-0.21	-9.12	26.5	-0.87	-0.45	-0.64
26.08	3.19	24.3	-0.06	-0.92	-0.21	3.42	25.4	-0.04	-0.91	-0.21	30.78	25.3	0.01	-0.93	-0.21	-10.95	26.5	0	-0.32	-0.99
26.12	2.73	24.2	-0.03	-0.91	-0.14	2.73	25.4	0.39	-0.95	-0.13	27.59	25.3	-0.19	-0.87	-0.13	0.23	26.5	0.93	-1.72	0.77
26.16	2.51	24.3	0.4	-1.02	-0.2	2.51	25.6	0.48	-0.97	-0.35	23.94	25.3	-0.2	-0.86	-0.16	43.55	26.5	-0.38	-1.8	-1.03
26.2	2.05	24.2	0.27	-0.98	-0.38	1.82	25.4	0.28	-1.09	-0.4	19.83	25.4	-0.03	-0.93	-0.15	76.83	26.5	0.09	-1.02	-0.93
26.24	0.68	24.3	0.42	-1.29	-0.39	0.91	25.4	0.81	-1.54	-0.09	21.66	25.4	0.45	-1	-0.11	59.05	26.5	-0.35	-1.09	-0.59
26.28	-4.11	24.3	1.09	-2.13	-0.19	-3.88	25.4	1.05	-2.24	-0.26	26.67	25.4	0.38	-0.97	-0.37	34.88	26.5	0.04	-1.02	-0.03
26.32	-15.73	24.3	0.21	-1.9	-0.42	-18.47	25.4	-0.57	-2.11	-0.19	16.64	25.3	0.38	-1.19	-0.44	19.38	26.5	0.42	-0.77	-0.21
26.36	-5.47	24.3	0.08	-1.24	-0.48	-15.28	25.4	-0.69	-1.27	-0.58	0.91	25.4	1.14	-2.15	-0.12	12.31	26.5	0.17	-0.74	-0.5
26.4	-4.79	24.3	-1.37	-0.44	-0.17	-16.42	25.4	-1.09	-0.55	-0.16	-13.68	25.3	0.24	-2.26	-0.2	9.12	26.5	-0.05	-0.76	-0.54
26.44	-5.02	24.2	-0.5	-0.23	-0.09	-16.42	25.4	-0.19	-0.4	0.04	-6.84	25.4	-1.47	-2.31	0.07	6.84	26.5	-0.11	-0.74	-0.53
26.48	-4.79	24.3	-0.23	-0.23	-0.01	-13.45	25.4	-0.38	-0.26	0.07	-4.56	25.4	-0.58	-0.44	-0.39	5.24	26.5	0	-0.79	-0.48
26.52	-4.33	24.2	-0.41	-0.32	0.01	-10.72	25.4	-0.59	-0.35	0.13	-5.02	25.3	-0.58	-0.23	-0.05	3.87	26.5	0.58	-0.9	-0.35
26.56	-4.79	24.3	-0.59	-0.6	0.02	-9.58	25.4	-0.72	-0.97	-0.17	-4.33	25.3	-0.17	-0.14	0.06	3.42	26.4	0.45	-0.73	-0.7
26.6	-5.25	24.2	-0.68	-1.13	-0.23	-8.89	25.4	-0.39	-1.63	-0.53	-3.88	25.3	-0.36	-0.11	0	2.73	26.5	0.43	-0.89	-0.92
26.64	-4.56	24.3	-0.32	-1.58	-0.55	-8.44	25.4	-0.74	-1.2	-0.52	-5.25	25.4	-0.7	-0.47	-0.09	0.91	26.5	1.04	-1.69	-0.92
26.68	-3.19	24.3	-0.28	-0.79	-0.52	-13.45	25.4	0.34	-0.26	-0.84	-6.39	25.4	-0.63	-1.26	-0.36	-10.26	26.4	0.32	-2.26	-1.33
26.72	-5.25	24.2	0.16	-0.33	-0.55	-8.89	25.4	-0.94	-0.92	-0.8	-5.7	25.3	-0.37	-1.88	-0.78	-20.75	26.4	-1.05	-2.13	0.32
26.76	5.47	24.3	0.81	-3.14	-0.35	28.73	25.4	-1.97	-2.78	1.34	-5.25	25.3	-0.74	-0.42	-0.66	-14.82	26.4	-1.52	-0.55	-0.17
26.8	38.76	24.3	0.14	-1.62	0.12	66.12	25.4	0.02	-1.67	-0.4	-6.16	25.4	0.02	-0.64	-0.7	-15.96	26.4	-0.56	-0.27	-0.18
26.84	58.37	24.3	0.29	-1.28	-0.6	46.51	25.6	-0.05	-1.04	-0.22	7.07	25.3	1.83	-2.3	-1.1	-12.54	26.4	-0.08	-0.16	-0.09
26.88	39.67	24.3	0	-1.09	-0.09	28.5	25.4	0.15	-0.9	0.37	42.63	25.4	-0.33	-1.65	0.08	-9.12	26.4	-0.3	-0.25	-0.05
26.92	20.52	24.3	0.26	-0.92	0.11	18.47	25.6	0.24	-0.93	0.08	64.98	25.3	-0.13	-1.2	-0.52	-8.44	26.4	-0.67	-0.42	-0.15
26.96	11.63	24.3	0.2	-0.95	-0.07	12.54	25.4	0.11	-0.91	-0.19	57.23	25.3	0.18	-1.05	-0.22	-9.35	26.5	-0.79	-1.04	-0.64
27	5.93	24.3	0.03	-0.9	-0.15	8.66	25.6	-0.02	-0.91	-0.11	35.11	25.3	0.14	-0.99	0.23	-7.98	26.4	-0.35	-1.51	-1.19
27.04	2.96	24.3	-0.15	-0.91	-0.11	6.15	25.6	-0.13	-0.92	-0.04	21.89	25.3	0	-0.89	0.07	-8.21	26.5	-1.12	-0.82	-0.8
27.08	1.82	24.3	-0.36	-0.87	-0.07	4.33	25.6	-0.05	-0.88	-0.17	17.33	25.3	-0.1	-0.88	-0.03	-11.4	26.4	0.22	0.03	-0.79
27.12	1.37	24.3	-0.35	-0.89	-0.02	3.42	25.4	0.06	-0.9	-0.22	15.73	25.3	-0.2	-0.88	-0.06	3.87	26.5	1.33	-2.09	-1.06
27.16	1.14	24.3	-0.09	-0.89	-0.04	2.73	25.6	0.46	-0.96	-0.18	15.27	25.3	-0.21	-0.87	-0.24	49.93	26.5	-0.46	-1.99	-0.55
27.2	1.82	24.3	0.11	-0.98	-0.17	2.51	25.4	0.44	-0.94	-0.42	13.22	25.4	-0.19	-0.87	-0.32	70.45	26.4	0.06	-0.95	-1.23
27.24	2.05	24.3	0.32	-0.92	-0.36	2.05	25.4	0.34	-1.16	-0.42	8.43	25.4	0.32	-1.01	-0.14	46.97	26.5	0.13	-0.96	-0.36
27.28	1.82	24.3	0.32	-1.14	-0.33	0.68	25.4	1.23	-1.9	0.06	7.07	25.3	0.5	-1.08	-0.23	27.81	26.5	0.4	-0.93	0.03
27.32	-0.46	24.3	0.87	-1.53	-0.16	-6.84	25.4	0.37	-2.39	-0.19	4.79	25.4	0.23	-1.08	-0.42	23.48	26.5	0.4	-0.71	-0.36
27.36	-6.84	24.3	1.06	-2.2	-0.38	-19.61	25.4	-2.71	-2.25	-1.31	0.45	25.3	0.42	-1.34	-0.33	15.73	26.5	0.05	-0.77	-0.57
27.4	-14.14	24.3	0.36	-0.62	-0.8	-15.73	25.4	-0.46	-0.61	-0.71	-7.53	25.4	1.03	-2.2	-0.02	10.71	26.5	-0.09	-0.8	-0.44
27.44	-3.88	24.3	-0.92	-1.01	-0.37	-16.65	25.4	-0.48	-0.38	-0.06	-17.1	25.3	-0.04	-2.05	-0.21	7.52	26.5	-0.1	-0.76	-0.41
27.48	-4.56	24.2	-0.89	-0.28	0.03	-15.28	25.4	-0.2	-0.27	-0.01	-5.25	25.3	0.34	-1.84	-0.39	5.47	26.5	-0.03	-0.75	-0.47
27.52	-4.11	24.3	-0.26	-0.09	0.1	-12.09	25.4	-0.47	-0.22	-0.01	-4.33	25.3	-1.48	-0.49	-0.02	4.33	26.5	0.34	-0.75	-0.59
27.56	-4.11	24.2	-0.32	-0.19	0.15	-10.72	25.4	-0.6	-0.43	-0.07	-4.79	25.3	-0.52	-0.14	0.02	3.65	26.5	0.49	-0.77	-0.75
27.6	-4.33	24.3	-0.52	-0.41	0.13	-11.4	25.6	-0.63	-1.2	-0.33	-4.56	25.3	-0.17	-0.13	0.1	2.96	26.5	0.41	-0.85	-0.7
27.64	-5.47	24.3	-0.73	-1.06	-0.11	-9.35	25.4	-0.23	-1.73	-0.6	-4.11	25.3	-0.24	-0.3	0.17	1.59	26.5	0.98	-1.55	-0.69
27.68	-5.7	24.2	-0.54	-1.5	-0.37	-10.49	25.4	-0.64	-0.47	-0.54	-5.02	25.3	-0.63	-0.69	-0.01	-5.47	26.4	0.79	-2.37	-1.28
27.72	-3.65	24.2	-0.47	-1.27	-0.47	-12.09	25.4	-0.1	-0.53	-0.79	-5.93	25.3	-0.88	-1.32	-0.35	-22.35	26.5	-0.91	-2.3	-1.24
27.76	-3.88	24.3	-0.3	-0.58	-0.37	-3.19	25.6	0.02	-1.45	0.04	-5.47	25.3	-0.56	-1.74	-0.55	-15.05	26.5	-0.78	-0.59	-0.58
27.8	-4.11	24.3	-0.39	-0.88	-0.54	41.72	25.4	1.07	-2.27	-0.83	-4.79	25.3	-0.56	-0.76	-0.51	-14.82	26.5	-1.1	-0.15	0.04
27.84	13.91	24.2	0.06	-2.29	-0.67	67.71	25.4	0.27	-1.29	-0.53	-6.16	25.4	-0.13	-0.57	-0.61	-12.09	26.5	-0.24	-0.15	0.16
27.88	45.37	24.3	-0.38	-1.67	-0.02	48.33	25.4	-0.07	-1.16	-0.16	4.56	25.3	3.18	-3.2	-1.69	-9.12	26.5	-0.31	-0.15	0.08
27.92	57.68	24.3	0.07	-1.1	-0.47	31.01	25.4	0.23	-0.94	0.27	33.74	25.3	-0.56	-1.85	-0.04	-8.44	26.5	-0.48	-0.41	-0.02
27.96	41.95	24.3	0.38	-0.94	-0.13	19.61	25.4	0.09	-0.88	0.1	55.63	25.4	0.16	-1.18	-0.43	-8.67	26.5	-0.8	-1.07	-0.55
28	25.31	24.3	0.15	-0.94	0.15	12.31	25.4	-0.11	-0.86	-0.06	55.4	25.4	-0.04	-1.1	-0.1	-7.3	26.5	-0.44	-1.51	-1.14
28.04	14.82	24.3	0.08	-0.9	-0.06	8.43	25.4	-0.28	-0.88	-0.09	43.55	25.4	0.14	-1.03	0.14	-6.61	26.5	-0.78	-0.87	-0.84
28.08	7.98	24.3	-0.09	-0.88	-0.18	5.93	25.4	-0.35	-0.92	-0.07	31.69	25.4	0.37	-0.89	-0.07	-12.09	26.5	0.01	0.09	-0.58
28.12	4.33	24.3	-0.22	-0.89	-0.07	4.56	25.4	-0.08	-0.87	-0.18	27.59	25.3	0.18	-0.91	-0.21	-5.47	26.5	-0.88	-0.96	-1.04
28.16	2.73	24.3	-0.26	-0.91	-0.03	3.65	25.4	0.18	-0.96	-0.25	25.08	25.4	-0.1	-0.87	-0.23	38.53	26.5	0.12	-2.44	-1.02
28.2	2.28	24.3	-0.08	-0.9	-0.09	2.96	25.4	0.63	-0.99	-0.37	21.89	25.4	-0.18	-0.85	-0.16	66.8	26.4	0.18	-0.99	-1
28.24	2.51	24.3	0.14	-0.96	-0.08	2.51	25.4	0.44	-1.08	-0.35	20.52	25.4	-0.14	-0.91	-0.04	50.84	26.5	-0.5	-1.04	-0.29
28.28	2.96	24.3	0.33	-1	-0.35	1.82	25.4	0.57	-1.37	-0.34	23.48	25.4	0.46	-1.03	-0.1	29.41	26.4	-0.07	-1	0.13
28.32	2.73	24.2	0.2	-1.04	-0.39	-0.69	25.4	1.23	-2.26	-0.01	25.76	25.4	0.44	-0.96	-0.45	19.15	26.5	-0.04	-0.9	-0.13
28.36	0.91	24.3	0.28	-1.29	-0.29	-14.37	25.4	0.37	-1.25	0.1	14.82	25.4	0.47	-1.25	-0.53	12.08	26.5	-0.2	-0.84	-0.35
28.4	-3.19	24.3	1.16	-1.93	-0.14	-17.56	25.4	0.77	-1.11	-1.04	-2.28	25.3	1.1	-2.35	-0.15	7.52	26.5	-0.1	-0.85	-0.28
28.44	-11.86	24.3	0.27	-2.06	-0.44	-17.1	25.4	-2.37	-0.56	0.42	-13	25.4	0.08	-1.86	-0.08	5.24	26.4	0.05	-0.79	-0.38
28.48	-7.98	24.3	-1.76	-1.25	-1.72	-18.24	25.4	-0.33	-0.25	0	-4.11	25.4	0.03	-1.49	-0.65	4.1	26.4	0.12	-0.73	-0.61
28.52	-3.88	24.2	-0.53	-0.62	-0.47	-14.14	25.4	-0.18	-0.27	0.14	-4.79	25.4	-1.93	-0.2	0.13	3.65	26.5	0.31	-0.74	-0.57
28.56	-4.56	24.3	-0.65	-0.14	-0.09	-9.58	25.4	-0.34	-0.44	0.08	-5.47	25.4	-0.5	-0.14	0.02	3.19	26.4	0.32	-0.85	-0.67
28.6	-4.11	24.3	-0.16	-0.16	0.06	-9.12	25.4	-0.92	-0.76	-0.15	-4.33	25.4	-0.22	-0.07	0.06	2.51	26.4	0.4	-0.88	-0.67
28.64	-3.88	24.3	-0.28	-0.34	0.09	-10.72	25.4	-0.86	-1.48	-0.47	-3.65	25.3	-0.35	-0.07	0.02	1.59	26.4	0.59	-1.16	-0.8
28.68	-4.33	24.3	-0.64	-0.62	0.07	-8.21	25.6	-0.59	-1.53	-0.53	-5.25	25.3	-0.77	-0.8	-0.16	-3.19	26.4	1.21	-2.11	-1.32
28.72	-5.47	24.3	-0.92	-1.09	-0.15	-11.4	25.6	-0.12	-0.5	-0.68	-6.16	25.3	-0.6	-1.46	-0.45	-20.52	26.4	-0.36	-1.5	-1.11
28.76	-5.7	24.3	-0.49	-1.64	-0.35	-8.44	25.4	-0.77	-0.87	-0.77	-4.56	25.3	-0.53	-1.61	-0.48	-15.51	26.4	0.81	-0.5	-2.09
28.8	-3.19	24.3	-0.4	-1.18	-0.45	15.5	25.4	-0.46	-1.11	-0.49	-4.79	25.3	-0.44	-0.37	-0.6	-14.82	26.5	-1.82	-0.26	-0.16
28.84	-3.88	24.3	0.33	-0.59	-0.55	56.54	25.4	-0.31	-1.55	-0.13	-5.02	25.3	-0.83	-0.86	-0.66	-13.68	26.5	-0.3	-0.1	-0.02
28.88	-2.74	24.3	-0.6	-0.92	-0.61	63.84	25.4	-0.09	-1.19	-0.28	27.36	25.3	0.61	-1.98	-0.34	-9.81	26.5	-0.03	-0.15	0
28.92	24.17	24.3	1.63	-0.55	0	41.49	25.4	0.22	-1.05	-0.05	59.51	25.3	-0.37	-1.72	-0.22	-8.21	26.5	-0.47	-0.2	0.03
28.96	51.3	24.3	-0.6	-1.7	0.03	25.76	25.4	0.38	-0.93	0.13	53.35	25.3	-0.19	-1.06	-0.21	-8.67	26.5	-0.89	-0.86	-0.25
29	54.95	24.3	-0.36	-1.09	-0.16	15.5	25.4	0.44	-0.82	-0.13	35.34	25.3	0.04	-0.96	0.29	-9.12	26.5	-0.47	-1.55	-0.92
29.04	37.16	24.3	-0.08	-1.05	-0.03	11.17	25.4	0.04	-0.9	-0.23	25.99	25.3	0.12	-0.94	0.1	-7.3	26.5	-0.67	-1.14	-1.09
29.08	18.01	24.3	0.16	-0.94	0	8.21	25.4	-0.13	-0.9	-0.18	21.66	25.3	0	-0.89	-0.12	-10.95	26.5	0.16	-0.05	-0.83
29.12	7.52	24.3	0.2	-0.89	-0.09	6.15	25.4	-0.05	-0.88	-0.16	19.15	25.4	-0.09	-0.9	-0.07	-8.67	26.5	-1.18	-0.89	-0.84
29.16	3.65	24.3	0.07	-0.89	-0.17	4.56	25.4	0.02	-0.93	-0.19	18.01	25.4	-0.18	-0.88	-0.14	17.78	26.5	0.82	-1.59	-1.44
29.2	2.73	24.3	-0.1	-0.89	-0.2	3.65	25.4	0.45	-0.96	-0.26	17.78	25.3	-0.2	-0.88	-0.21	57	26.5	-0.26	-1.44	-0.62
29.24	2.05	24.3	-0.15	-0.92	-0.22	2.96	25.4	0.34	-0.92	-0.4	17.78	25.3	0.13	-0.91	-0.14	63.15	26.5	-0.03	-0.87	-0.8
29.28	1.82	24.2	-0.02	-0.94	-0.21	2.28	25.4	0.36	-1.25	-0.39	19.15	25.3	0.52	-1.06	-0.22	43.09	26.5	0.39	-0.95	-0.23
29.32	1.82	24.3	0.24	-0.97	-0.13	0	25.4	1.38	-2.09	-0.03	12.77	25.3	0.35	-1.07	-0.41	29.64	26.5	0.64	-0.78	-0.23
29.36	1.82	24.2	0.4	-0.95	-0.33	-10.95	25.4	0.33	-2.45	-0.24	3.42	25.3	0.62	-1.6	-0.34	27.13	26.5	0.62	-0.58	-0.57
29.4	1.37	24.3	0.35	-1.12	-0.4	-19.15	25.4	0.24	-1.16	-0.13	-10.03	25.3	0.88	-2.6	-0.15	18.92	26.5	-0.14	-0.82	-0.53
29.44	-1.37	24.3	0.79	-1.55	-0.25	-15.96	25.4	-0.76	-0.69	-0.69	-10.72	25.3	-1.13	-3.17	-0.91	13.22	26.5	-0.19	-0.81	-0.39
29.48	-9.35	24.3	0.81	-2.21	-0.25	-17.33	25.4	-0.52	-0.35	0	-3.65	25.3	-0.87	-1.1	-0.26	9.35	26.4	-0.09	-0.76	-0.38
29.52	-10.49	24.2	-0.97	-1.18	1.05	-15.28	25.4	-0.33	-0.19	0.12	-4.56	25.3	-1.25	-0.19	-0.03	6.84	26.4	0.16	-0.87	-0.5
29.56	-3.88	24.3	-0.92	-1.02	-0.13	-12.09	25.4	-0.52	-0.27	0.11	-4.11	25.3	-0.26	-0.03	0.09	5.47	26.4	0.41	-0.8	-0.62
29.6	-4.79	24.3	-1.16	-0.29	0.07	-10.03	25.4	-0.67	-0.75	-0.1	-3.65	25.4	-0.24	-0.01	0.15	4.56	26.4	0.28	-0.7	-0.72
29.64	-4.56	24.3	-0.27	-0.23	0.08	-9.35	25.4	-0.53	-1.35	-0.41	-4.11	25.3	-0.54	-0.26	0.15	3.42	26.4	0.51	-0.99	-0.86
29.68	-4.11	24.3	-0.28	-0.31	0.14	-8.21	25.4	-0.4	-1.6	-0.54	-5.7	25.4	-0.74	-1.08	-0.11	-0.46	26.5	1.2	-1.97	-1.09
29.72	-4.33	24.3	-0.53	-0.48	0.15	-9.12	25.4	-0.06	-0.29	-0.36	-6.16	25.3	-0.43	-1.95	-0.51	-16.65	26.5	0.13	-1.65	-0.92
29.76	-5.02	24.3	-0.77	-1.05	-0.07	-9.35	25.4	-0.18	-0.74	-0.57	-4.11	25.4	-0.92	-1.16	-0.7	-17.33	26.5	0.38	-1.03	-1.08
29.8	-4.79	24.3	-0.37	-1.59	-0.43	-3.88	25.4	-0.58	-1.4	-0.52	-7.53	25.3	-0.04	-0.27	-0.89	-14.59	26.5	-1.91	-0.38	0.18
29.84	-3.42	24.3	-0.22	-1.19	-0.63	40.58	25.4	1.43	-2.27	-0.75	-2.74	25.4	-0.35	-1.87	-0.49	-13.91	26.5	-0.36	-0.09	-0.1
29.88	-4.56	24.3	0.02	-0.5	-0.48	65.89	25.4	0.05	-1.48	-0.42	33.74	25.3	-0.15	-1.94	0.13	-10.03	26.5	0	-0.16	0.01
29.92	-4.33	24.3	-0.36	-0.82	-0.49	46.97	25.4	0.01	-1.19	-0.02	57.23	25.4	-0.1	-1.31	-0.41	-8.44	26.5	-0.39	-0.26	0.04
29.96	10.71	24.3	-1.01	-1.88	-0.31	30.32	25.4	0.21	-0.97	0.27	51.3	25.4	-0.05	-1.05	-0.1	-8.21	26.5	-0.76	-0.86	-0.33
30	39.9	24.3	-0.2	-1.28	-0.38	18.01	25.4	0.31	-0.87	0.05	37.62	25.4	0.2	-0.97	0.27	-8.89	26.5	-0.48	-1.42	-1.03
30.04	55.86	24.3	0.24	-1.13	-0.38	11.4	25.4	0.23	-0.85	-0.22	28.5	25.3	0.4	-0.89	0.02	-8.67	26.5	-0.76	-1.24	-1.17
30.08	48.33	24.3	0.26	-0.97	-0.15	7.98	25.4	-0.07	-0.9	-0.27	27.81	25.3	0.15	-0.88	-0.17	-10.95	26.5	0.17	0.16	-0.81
30.12	32.37	24.3	0.12	-0.94	0.03	5.93	25.4	-0.17	-0.92	-0.13	27.59	25.3	-0.12	-0.89	-0.15	-8.67	26.4	-1.33	-0.96	-0.79
30.16	17.78	24.3	0.16	-0.9	-0.06	4.1	25.4	0	-0.89	-0.04	24.17	25.4	-0.22	-0.87	-0.16	16.87	26.5	1.06	-1.34	-2.07
30.2	9.12	24.3	-0.02	-0.89	-0.11	3.19	25.4	0.27	-0.92	-0.13	22.34	25.3	-0.07	-0.89	-0.15	55.86	26.4	-0.24	-1.37	-0.58
30.24	4.56	24.3	-0.2	-0.89	-0.07	2.73	25.4	0.54	-0.99	-0.4	25.76	25.3	0.31	-0.94	-0.15	66.8	26.4	-0.13	-0.91	-0.67
30.28	2.96	24.3	-0.21	-0.94	-0.07	2.28	25.4	0.26	-0.99	-0.43	28.95	25.3	0.36	-1	-0.37	48.79	26.4	0.16	-1.02	-0.2
30.32	2.28	24.3	-0.07	-0.87	-0.16	1.59	25.4	0.46	-1.3	-0.17	17.78	25.3	0.35	-1.12	-0.42	29.87	26.4	0.36	-0.89	-0.27
30.36	2.51	24.3	0.12	-0.95	-0.17	-0.91	25.4	1.41	-2.13	0.06	3.87	25.3	0.88	-1.67	-0.14	18.47	26.4	0.21	-0.71	-0.43
30.4	2.51	24.3	0.41	-1.01	-0.3	-12.77	25.4	0.16	-1.96	-0.32	-10.72	25.3	0.93	-2.59	-0.18	12.77	26.4	-0.04	-0.75	-0.44
30.44	2.28	24.3	0.3	-1.07	-0.39	-18.24	25.4	0.77	-1.58	-0.61	-11.17	25.3	-1.4	-2.96	-0.67	9.12	26.4	-0.05	-0.77	-0.48
30.48	0.23	24.3	0.48	-1.38	-0.31	-15.96	25.6	-1.26	-0.67	-0.6	-4.11	25.3	-1.09	-0.95	-0.33	7.07	26.4	-0.05	-0.69	-0.59
30.52	-5.93	24.3	1.05	-2.24	-0.17	-16.65	25.4	-0.35	-0.34	0.03	-4.79	25.3	-1.15	-0.11	-0.03	5.47	26.4	0.14	-0.72	-0.57
30.56	-17.1	24.3	0.34	-1.12	-0.3	-14.14	25.6	-0.36	-0.15	0.04	-4.79	25.3	-0.29	-0.12	0.08	4.56	26.4	0.71	-0.88	-0.65
30.6	-4.79	24.3	0.55	-1.27	-0.9	-11.86	25.4	-0.59	-0.18	0.08	-3.65	25.3	-0.3	-0.05	0.06	3.87	26.4	0.37	-0.76	-0.72
30.64	-4.79	24.3	-1.4	-0.36	0.04	-11.63	25.4	-0.64	-0.8	-0.16	-4.33	25.3	-0.52	-0.33	0.05	2.73	26.5	0.53	-1.24	-0.88
30.68	-5.02	24.3	-0.44	-0.1	-0.05	-10.03	25.4	-0.41	-1.48	-0.48	-5.93	25.3	-0.74	-1.17	-0.18	-2.51	26.4	1.24	-2.26	-1.45
30.72	-4.56	24.3	-0.21	-0.26	0.05	-8.67	25.4	-0.42	-1.43	-0.6	-5.7	25.3	-0.42	-1.75	-0.49	-20.98	26.4	-0.44	-1.45	-1.65
30.76	-4.56	24.3	-0.43	-0.45	0.08	-10.72	25.4	0.12	-0.41	-0.85	-4.11	25.3	-0.92	-0.92	-0.59	-15.51	26.4	0.27	-0.72	-1.67
30.8	-5.25	24.3	-0.86	-0.93	-0.04	-9.12	25.4	-0.98	-1	-0.6	-6.84	25.4	-0.28	-0.27	-0.55	-15.28	26.5	-1.65	-0.29	0.06
30.84	-5.47	24.2	-0.68	-1.34	-0.35	17.55	25.4	0.63	-1.5	-0.73	5.7	25.3	1.94	-2.78	-1.06	-14.14	26.5	-0.25	-0.31	-0.06
30.88	-4.33	24.2	-0.39	-1.44	-0.47	62.93	25.4	-0.26	-1.96	-0.38	46.05	25.4	-0.64	-1.7	0.42	-10.49	26.4	-0.32	-0.12	-0.01
30.92	-3.65	24.3	0.16	-0.41	-0.5	52.67	25.4	0.2	-1.11	-0.47	66.12	25.3	0.18	-1.25	-0.72	-9.12	26.5	-0.47	-0.22	0.04
30.96	-4.11	24.2	-0.19	-0.67	-0.45	32.6	25.4	0.46	-0.9	0.1	46.05	25.4	0.03	-1.13	0.07	-9.58	26.5	-0.86	-0.92	-0.4
31	8.21	24.2	-0.53	-1.44	-0.54	20.52	25.4	0.28	-0.93	0.18	25.99	25.3	0.35	-0.94	0.35	-9.81	26.4	-0.58	-1.49	-1.23
31.04	41.72	24.3	-0.25	-1.41	-0.22	13.45	25.4	0.03	-0.85	-0.1	20.52	25.4	0.4	-0.88	-0.15	-7.07	26.5	-0.99	-0.98	-1.14
31.08	58.59	24.3	0.34	-1.18	-0.43	9.12	25.4	-0.17	-0.91	-0.12	19.61	25.4	0.11	-0.89	-0.31	-12.54	26.5	0.21	0.03	-1.02
31.12	44.91	24.3	0.38	-0.91	-0.22	6.15	25.4	-0.3	-0.88	-0.13	16.87	25.3	-0.14	-0.88	-0.15	2.51	26.5	0.29	-1.86	-0.36
31.16	26.67	24.3	0.17	-0.94	0.1	4.33	25.4	-0.34	-0.91	-0.1	14.13	25.4	-0.4	-0.86	-0.1	55.86	26.4	-0.19	-2.09	-1.04
31.2	15.27	24.3	0.25	-0.91	-0.04	2.73	25.4	-0.19	-0.88	0.03	12.08	25.4	-0.42	-0.81	-0.06	77.52	26.5	0.29	-0.9	-1.27
31.24	10.03	24.3	0.04	-0.91	-0.16	2.05	25.4	0.19	-0.93	-0.11	10.71	25.3	0.07	-0.94	0	44.91	26.4	-0.25	-1.03	-0.16
31.28	6.61	24.3	-0.1	-0.91	-0.14	1.82	25.4	0.81	-0.95	-0.43	13.22	25.3	0.65	-1.01	-0.33	23.25	26.4	0.45	-0.91	0.04
31.32	4.1	24.3	-0.18	-0.9	-0.14	1.59	25.4	0.28	-1.14	-0.49	10.71	25.3	0.41	-1.16	-0.5	14.13	26.4	0.75	-0.51	-0.57
31.36	2.73	24.3	-0.08	-0.91	-0.12	0.91	25.4	0.69	-1.51	-0.19	-0.23	25.3	0.92	-2.01	-0.08	10.26	26.5	0.15	-0.76	-0.72
31.4	2.73	24.3	0.17	-0.93	-0.13	-2.97	25.4	1.13	-2.49	0.05	-13	25.4	0.86	-2.51	-0.18	7.52	26.4	-0.13	-0.76	-0.46
31.44	2.73	24.3	0.34	-0.98	-0.33	-18.01	25.4	-0.11	-0.83	-0.77	-8.67	25.4	-1.15	-2.49	-0.15	5.47	26.4	-0.13	-0.79	-0.34
31.48	2.28	24.3	0.29	-1.06	-0.38	-15.73	25.4	-0.57	-1.19	-0.78	-3.65	25.4	-0.64	-0.49	-0.35	3.87	26.4	-0.08	-0.79	-0.41
31.52	0	24.3	0.64	-1.33	-0.37	-16.87	25.4	-1.18	-0.43	-0.1	-4.56	25.4	-0.92	-0.04	-0.05	2.96	26.4	0.34	-0.82	-0.51
31.56	-6.16	24.3	1.13	-2.16	-0.13	-16.65	25.4	-0.11	-0.25	0.02	-3.88	25.4	-0.16	-0.16	0.08	2.28	26.4	0.45	-0.79	-0.74
31.6	-17.56	24.3	0.03	-1.65	-0.24	-13.68	25.4	-0.26	-0.27	0.04	-3.42	25.3	-0.33	-0.12	0.05	1.82	26.4	0.39	-0.84	-0.76
31.64	-5.02	24.3	0.51	-1.18	-1.1	-10.72	25.4	-0.44	-0.39	0.02	-4.11	25.4	-0.55	-0.41	0.06	0.68	26.4	0.63	-1.36	-0.69
31.68	-4.79	24.3	-1.43	-0.25	-0.05	-10.72	25.4	-0.89	-0.85	-0.12	-5.25	25.3	-0.58	-1.16	-0.17	-6.16	26.4	0.85	-2.35	-1.23
31.72	-5.02	24.3	-0.31	-0.04	-0.09	-10.26	25.4	-0.65	-1.57	-0.42	-4.79	25.4	-0.33	-1.82	-0.51	-22.8	26.5	-0.99	-1.89	-1.04
31.76	-4.56	24.3	-0.2	-0.22	0.03	-8.44	25.4	-0.63	-1.36	-0.55	-4.11	25.3	-0.38	-0.7	-0.54	-14.14	26.4	-0.06	-0.42	-1.11
31.8	-4.33	24.3	-0.39	-0.47	0.07	-10.72	25.4	0.33	-0.64	-0.65	-7.07	25.3	-0.18	-0.35	-0.67	-15.05	26.4	-1.03	-0.02	-0.1
31.84	-5.25	24.3	-0.82	-1	-0.03	-7.3	25.4	-1.19	-0.97	-0.35	0.91	25.3	0.44	-2.49	-0.98	-13	26.4	-0.25	-0.18	0.05
31.88	-5.47	24.3	-0.68	-1.39	-0.28	40.13	25.4	0.78	-2.34	-0.28	36.48	25.4	0.11	-1.07	-0.29	-9.35	26.4	-0.2	-0.2	0.03
31.92	-3.42	24.2	-0.41	-1.34	-0.43	62.93	25.4	-0.2	-1.75	-0.55	57.45	25.3	-0.05	-1.43	-0.65	-8.44	26.4	-0.41	-0.36	-0.02
31.96	-3.88	24.3	0.1	-0.41	-0.55	42.41	25.4	-0.36	-1.14	0.05	43.77	25.4	-0.12	-1.06	-0.01	-8.67	26.4	-0.64	-1.12	-0.51
32	-4.33	24.3	-0.25	-0.8	-0.49	24.62	25.4	0.26	-0.88	0.41	26.9	25.3	0.25	-0.9	0.42	-8.21	26.4	-0.43	-1.55	-1.06
32.04	4.33	24.3	1.39	-3.36	-0.93	15.5	25.4	0.42	-0.88	0.05	24.62	25.3	0.35	-0.91	0.04	-7.53	26.4	-0.97	-0.94	-0.78
32.08	34.88	24.3	0.18	-0.72	-0.08	10.49	25.4	0.22	-0.91	-0.29	27.81	25.3	0.19	-0.9	-0.31	-11.17	26.4	0.03	0.13	-0.64
32.12	58.14	24.3	0.49	-1.2	-0.55	7.52	25.6	0	-0.92	-0.16	27.13	25.3	-0.09	-0.91	-0.18	-7.98	26.4	-1.1	-0.87	-1.04
32.16	54.26	24.3	0.14	-1.12	-0.19	5.47	25.4	0.05	-0.91	-0.08	21.66	25.3	-0.09	-0.92	-0.06	27.59	26.4	0.12	-2.29	-0.77
32.2	34.65	24.2	0.16	-0.94	0.04	3.87	25.4	0.16	-0.91	-0.17	18.69	25.3	-0.04	-0.89	-0.11	68.17	26.4	0.17	-1.19	-0.92
32.24	17.55	24.3	0.09	-0.9	0.05	2.96	25.4	0.27	-0.94	-0.18	18.47	25.3	0.1	-0.97	-0.14	69.77	26.4	-0.52	-0.98	-0.5
32.28	9.57	24.2	-0.04	-0.88	-0.1	2.51	25.4	0.49	-1	-0.25	21.66	25.3	0.44	-1.01	-0.28	41.27	26.5	0.17	-0.96	-0.25
32.32	6.38	24.2	-0.15	-0.88	-0.16	1.82	25.4	0.37	-0.91	-0.38	15.73	25.3	0.2	-0.99	-0.41	23.48	26.4	0.72	-0.77	-0.25
32.36	4.1	24.3	-0.19	-0.92	-0.16	1.14	25.4	0.49	-1.14	-0.39	5.93	25.3	0.42	-1.34	-0.39	14.82	26.5	0.32	-0.73	-0.52
32.4	3.19	24.3	-0.05	-0.9	-0.19	-1.14	25.4	1.23	-2.05	-0.15	-6.39	25.3	1.08	-2.3	-0.01	10.94	26.5	-0.04	-0.77	-0.48
32.44	2.96	24.3	0.01	-0.92	-0.13	-13	25.4	0.25	-2.39	-0.01	-9.58	25.3	0.24	-0.96	-0.23	7.98	26.4	-0.08	-0.76	-0.46
32.48	2.96	24.3	0.33	-1	-0.22	-18.24	25.4	0.98	-1.67	-0.8	-3.65	25.3	-0.22	-1.33	-0.45	5.7	26.5	-0.06	-0.75	-0.46
32.52	2.51	24.3	0.27	-1.05	-0.34	-16.65	25.4	-1.22	-0.58	-0.41	-4.11	25.3	-1.67	-0.39	0.02	4.33	26.5	0.2	-0.79	-0.45
32.56	0.91	24.3	0.28	-1.24	-0.4	-18.24	25.4	-0.44	-0.3	-0.05	-4.56	25.3	-0.56	-0.17	-0.02	3.65	26.5	0.41	-0.81	-0.69
32.6	-3.88	24.3	1.08	-2.09	-0.14	-14.59	25.4	-0.2	-0.3	0.09	-3.88	25.3	-0.12	-0.09	0.03	2.73	26.5	0.39	-0.78	-0.74
32.64	-14.59	24.3	0.18	-2.12	-0.37	-10.26	25.4	-0.45	-0.21	0.01	-4.11	25.4	-0.36	-0.19	0.07	1.59	26.4	0.58	-1.26	-0.83
32.68	-7.75	24.3	-1.16	-2.29	0.22	-10.26	25.4	-0.81	-0.66	-0.19	-5.7	25.3	-0.72	-0.83	-0.01	-4.11	26.4	1.03	-2.17	-1.27
32.72	-4.79	24.3	-0.71	-0.46	-0.45	-12.09	25.4	-0.65	-1.42	-0.43	-5.7	25.4	-0.62	-1.44	-0.36	-21.21	26.5	-0.7	-1.52	-1.03
32.76	-5.25	24.2	-0.5	-0.2	-0.04	-9.81	25.4	-0.57	-1.56	-0.58	-5.02	25.3	-0.54	-1.75	-0.68	-14.82	26.4	0.54	-0.52	-1.61
32.8	-4.79	24.2	-0.22	-0.19	0.02	-11.4	25.4	0.07	-0.4	-0.81	-5.25	25.4	-0.15	-0.2	-0.82	-16.19	26.5	-1.43	-0.19	-0.08
32.84	-4.11	24.3	-0.34	-0.3	0.05	-8.89	25.4	-1.18	-1.1	-0.63	-6.16	25.3	-0.44	-0.74	-0.68	-14.59	26.4	-0.34	-0.17	0
32.88	-5.02	24.3	-0.56	-0.68	0	20.97	25.4	0.07	-1.62	-0.45	12.99	25.3	-1.44	-1.4	0.04	-10.26	26.5	-0.12	-0.14	0.02
32.92	-5.7	24.3	-0.7	-1.23	-0.26	66.8	25.4	-0.56	-1.82	-0.13	50.84	25.3	-0.43	-1.74	-0.17	-9.12	26.4	-0.53	-0.27	-0.04
32.96	-5.02	24.3	-0.46	-1.55	-0.54	54.72	25.4	-0.1	-1.3	-0.34	58.37	25.3	-0.27	-1.22	-0.54	-9.81	26.5	-0.99	-0.97	-0.49
33	-3.19	24.2	-0.53	-0.75	-0.55	36.93	25.4	-0.05	-0.93	0.16	32.6	25.4	0.2	-1.01	0.47	-9.35	26.4	-0.58	-1.33	-1.03
33.04	-5.47	24.3	0.03	-0.4	-0.5	22.34	25.4	0.08	-0.92	0.22	21.2	25.3	0.83	-0.82	0.07	-5.02	26.4	-0.69	-0.97	-1.03
33.08	10.49	24.2	0.09	-1.35	-0.31	12.99	25.4	-0.15	-0.84	-0.02	25.99	25.3	0.56	-0.76	-0.37	-9.12	26.4	-0.11	-0.06	-0.75
33.12	49.7	24.3	-0.61	-2.02	0.3	8.21	25.4	-0.29	-0.87	-0.18	34.43	25.3	-0.16	-0.94	-0.25	-6.61	26.5	-0.79	-0.7	-0.8
33.16	62.47	24.3	-0.25	-1.16	-0.56	5.47	25.4	-0.28	-0.9	-0.11	29.64	25.3	-0.26	-0.88	-0.09	32.83	26.4	0.67	-2.03	-1.08
33.2	35.79	24.3	0.17	-0.94	-0.06	3.42	25.4	-0.07	-0.9	-0.11	23.25	25.3	-0.06	-0.9	-0.05	77.75	26.4	0.18	-1.12	-0.92
33.24	15.96	24.3	0.24	-0.93	0.15	2.73	25.4	0.13	-0.91	-0.17	21.43	25.3	0.11	-0.9	-0.15	57.23	26.4	-0.82	-1.15	-0.23
33.28	7.29	24.3	0.33	-0.88	-0.07	2.28	25.6	0.75	-1.06	-0.11	26.45	25.3	0.26	-1	-0.29	34.2	26.4	-0.16	-1.06	0.05
33.32	4.79	24.3	0.18	-0.89	-0.24	2.05	25.6	0.34	-0.95	-0.48	27.36	25.3	0.25	-0.95	-0.41	20.29	26.4	0.26	-0.84	-0.33
33.36	3.87	24.3	-0.01	-0.9	-0.19	1.59	25.4	0.34	-1.25	-0.44	15.05	25.3	0.29	-1.14	-0.38	11.85	26.4	0.26	-0.71	-0.53
33.4	2.73	24.3	-0.27	-0.88	-0.17	0.23	25.4	1.3	-2.18	-0.01	1.14	25.4	1.01	-1.81	-0.02	7.52	26.4	0.1	-0.71	-0.54
33.44	1.82	24.3	-0.18	-0.87	-0.15	-9.12	25.6	0.26	-2.29	-0.09	-11.4	25.3	0.37	-2.19	-0.04	5.24	26.4	-0.2	-0.77	-0.47
33.48	1.59	24.3	0.04	-0.92	-0.14	-19.15	25.4	-0.42	-1.2	-0.12	-8.67	25.3	-1.34	-2.65	-0.85	3.65	26.4	-0.3	-0.78	-0.44
33.52	1.82	24.3	0.38	-0.99	-0.21	-15.51	25.4	-0.55	-0.65	-0.61	-3.65	25.4	-0.65	-0.77	-0.41	2.51	26.5	-0.17	-0.8	-0.37
33.56	1.82	24.3	0.33	-1	-0.39	-16.87	25.4	-0.49	-0.35	-0.03	-5.02	25.4	-0.93	-0.33	-0.09	1.82	26.5	0.15	-0.84	-0.36
33.6	-0.23	24.3	0.42	-1.37	-0.3	-15.28	25.4	-0.24	-0.28	0.05	-5.25	25.4	-0.32	-0.17	0.11	1.37	26.4	0.4	-0.77	-0.65
33.64	-6.61	24.3	1.03	-2.29	-0.04	-11.86	25.4	-0.37	-0.29	0.07	-4.11	25.3	-0.24	-0.16	0.15	1.37	26.4	0.24	-0.84	-0.8
33.68	-15.28	24.3	0.21	-1.12	-0.2	-10.03	25.4	-0.57	-0.54	0	-4.33	25.4	-0.55	-0.26	0.06	0.68	26.4	0.45	-1.23	-0.63
33.72	-4.79	24.3	0.57	-1.33	-0.9	-9.58	25.4	-0.68	-1.17	-0.36	-5.47	25.3	-1.07	-0.83	-0.17	-2.28	26.4	1.01	-1.93	-0.92
33.76	-5.02	24.3	-1.48	-0.33	0.12	-8.67	25.4	-0.32	-1.75	-0.58	-5.7	25.4	-0.64	-1.45	-0.53	-16.65	26.4	0.04	-1.41	-0.5
33.8	-4.79	24.3	-0.45	-0.06	0.08	-9.35	25.4	-0.62	-0.74	-0.5	-4.56	25.3	-0.68	-1.52	-0.64	-17.56	26.4	-0.49	-1.35	-0.16
33.84	-4.33	24.3	-0.22	-0.17	0.07	-11.86	25.6	0.17	-0.46	-0.84	-5.25	25.3	-0.42	-0.24	-0.64	-14.59	26.4	-1.14	-0.63	-0.01
33.88	-4.11	24.2	-0.4	-0.37	0.05	3.65	25.4	1.49	-3.39	-1	-4.11	25.3	-0.49	-0.78	-0.73	-13	26.4	-0.35	-0.1	0.02
33.92	-5.02	24.2	-0.72	-0.81	-0.1	47.65	25.6	0.19	-1.48	-0.24	28.95	25.3	0.49	-2.54	-0.17	-9.35	26.4	-0.2	-0.22	0.25
33.96	-5.25	24.3	-0.61	-1.37	-0.39	62.01	25.4	0.27	-1.25	-0.49	58.59	25.3	0	-1.66	-0.53	-7.75	26.4	-0.5	-0.44	0.14
34	-4.11	24.2	-0.28	-1.42	-0.58	41.27	25.4	0.12	-1.15	0.06	50.61	25.3	-0.26	-1.1	-0.13	-8.21	26.5	-0.97	-0.81	-0.35
34.04	-3.19	24.2	0.12	-0.52	-0.49	25.99	25.4	0.32	-0.91	0.26	30.32	25.3	0.05	-0.95	0.36	-9.35	26.4	-0.65	-1.19	-0.78
34.08	-4.33	24.3	-0.13	-0.73	-0.49	17.33	25.4	0.19	-0.93	-0.05	22.34	25.4	0.45	-0.91	0.06	-5.25	26.4	-0.28	-1.17	-1.01
34.12	6.15	24.3	0.83	-1.82	-1.06	11.63	25.4	0.07	-0.87	-0.16	23.71	25.3	0.38	-0.91	-0.29	-5.02	26.4	-0.7	-0.68	-0.65
34.16	36.71	24.2	0.06	-0.64	-0.2	7.75	25.4	-0.12	-0.89	-0.09	27.13	25.4	0.06	-0.91	-0.26	-5.7	26.4	0.07	-0.36	-0.56
34.2	58.14	24.3	0.2	-1.26	-0.51	5.47	25.4	-0.32	-0.89	-0.06	24.62	25.3	-0.18	-0.91	-0.05	9.12	26.5	0.09	-0.99	-1.75
34.24	49.7	24.3	-0.1	-1.11	-0.08	3.87	25.4	-0.35	-0.88	-0.09	20.06	25.3	-0.39	-0.84	-0.05	41.27	26.5	-0.19	-1.54	-0.81
34.28	30.09	24.2	0.07	-0.97	0.06	2.73	25.4	0.07	-0.91	-0.07	17.78	25.3	-0.28	-0.85	-0.07	56.31	26.5	0.41	-1	-0.91
34.32	14.82	24.3	0.13	-0.91	0.04	2.05	25.4	0.65	-1.04	-0.1	17.33	25.3	0.18	-0.96	-0.13	42.86	26.5	-0.24	-0.89	-0.15
34.36	8.21	24.3	-0.01	-0.87	-0.11	1.82	25.4	0.31	-0.98	-0.44	17.78	25.4	0.43	-0.98	-0.45	28.73	26.5	0.14	-0.94	-0.19
34.4	5.01	24.3	-0.19	-0.87	-0.14	1.59	25.4	0.34	-1.22	-0.43	12.54	25.3	0.33	-1.14	-0.43	20.52	26.5	0.4	-0.81	-0.53
34.44	3.65	24.3	-0.18	-0.96	-0.09	-0.46	25.4	1.37	-2.09	0.01	-0.23	25.4	0.77	-1.82	-0.14	15.27	26.5	0.3	-0.72	-0.63
34.48	2.51	24.2	-0.13	-0.88	-0.07	-10.26	25.4	0.3	-2.39	-0.28	-13	25.4	0.77	-2.47	-0.01	11.17	26.5	0.09	-0.73	-0.55
34.52	2.51	24.3	-0.01	-0.91	-0.17	-19.84	25.4	0.2	-1.19	0.04	-9.12	25.3	-1.35	-2.7	-0.19	8.21	26.5	0	-0.74	-0.5
34.56	2.51	24.3	0.31	-0.99	-0.32	-15.96	25.4	-0.71	-0.32	-0.75	-3.88	25.3	-1.31	-0.75	-0.24	5.93	26.5	-0.13	-0.73	-0.45
34.6	1.82	24.2	0.24	-1.05	-0.34	-17.1	25.4	-0.57	-0.36	-0.02	-5.25	25.3	-1.26	-0.14	-0.07	4.33	26.4	-0.15	-0.81	-0.39
34.64	0	24.3	0.39	-1.33	-0.33	-14.82	25.4	-0.19	-0.26	0.09	-4.79	25.3	-0.14	-0.14	0.1	3.42	26.4	0.26	-0.81	-0.48
34.68	-5.25	24.2	1.12	-2.24	-0.05	-11.4	25.4	-0.44	-0.34	0.08	-4.11	25.3	-0.22	-0.24	0.1	2.96	26.4	0.24	-0.69	-0.66
34.72	-16.87	24.2	0.12	-1.96	-0.17	-9.81	25.4	-0.77	-0.78	-0.07	-4.33	25.3	-0.63	-0.44	0.06	2.28	26.5	0.32	-0.95	-0.78
34.76	-5.93	24.3	0.44	-1.54	-0.64	-10.03	25.4	-0.72	-1.42	-0.36	-5.02	25.3	-0.79	-1.07	-0.16	0.68	26.4	1.08	-1.74	-0.97
34.8	-5.25	24.2	-1.44	-0.35	-0.16	-7.53	25.4	-0.52	-1.61	-0.55	-5.02	25.3	-0.43	-1.67	-0.51	-9.58	26.4	0.13	-1.64	-1.32
34.84	-5.25	24.3	-0.39	-0.05	-0.08	-11.17	25.4	-0.18	-0.24	-0.72	-4.11	25.3	-0.76	-1.22	-0.6	-20.52	26.4	-1.3	-1.65	-0.63
34.88	-4.56	24.3	-0.09	-0.16	0.06	-9.58	25.4	-0.54	-0.78	-0.85	-4.56	25.4	-0.38	-0.55	-0.62	-15.05	26.4	-0.97	-0.52	-0.17
34.92	-4.11	24.3	-0.4	-0.33	0.12	29.64	25.4	0.22	-2.11	-0.25	1.59	25.3	-0.26	-2.11	-1.29	-15.05	26.4	-0.58	-0.18	-0.06
34.96	-5.25	24.3	-0.82	-0.79	-0.06	66.35	25.4	-0.39	-1.77	-0.29	37.39	25.3	-0.21	-2.27	-0.13	-11.86	26.4	-0.14	-0.3	0.08
35	-5.7	24.3	-0.64	-1.28	-0.37	47.19	25.6	-0.27	-1.06	-0.05	58.59	25.3	0.1	-1.33	-0.61	-8.89	26.4	-0.32	-0.6	0.28
35.04	-4.79	24.3	-0.26	-1.54	-0.52	28.73	25.4	0.05	-0.93	0.34	39.9	25.3	-0.06	-0.99	-0.05	-7.75	26.4	-0.82	-0.74	-0.17
35.08	-3.42	24.3	-0.49	-0.77	-0.45	18.69	25.6	0.22	-0.94	-0.01	22.11	25.3	0.2	-0.9	0.49	-8.89	26.4	-0.86	-1.06	-0.62
35.12	-4.56	24.3	0.07	-0.47	-0.47	12.54	25.4	0.17	-0.89	-0.21	23.71	25.3	0.36	-0.91	0.01	-6.39	26.4	-0.45	-1.29	-0.91
35.16	7.52	24.3	0.81	-1.7	-0.84	8.66	25.4	0.08	-0.91	-0.13	29.41	25.3	0.15	-0.93	-0.27	-3.88	26.5	-0.57	-0.85	-0.78
35.2	38.53	24.3	-0.05	-1.63	0.15	6.15	25.4	0.02	-0.91	-0.15	29.64	25.3	-0.09	-0.92	-0.15	-6.16	26.4	-0.13	-0.33	-0.46
35.24	55.17	24.3	0.12	-1.29	-0.48	4.56	25.4	0.07	-0.89	-0.22	24.85	25.3	-0.07	-0.91	-0.07	-5.02	26.4	-0.81	-0.64	-0.73
35.28	42.63	24.3	-0.06	-1.03	-0.07	3.42	25.4	0.06	-0.89	-0.17	22.57	25.4	0	-0.89	-0.16	25.99	26.4	1.01	-1.56	-0.98
35.32	24.85	24.3	0.42	-0.89	0.07	2.73	25.4	0.41	-0.97	-0.21	21.66	25.3	0.04	-0.93	-0.21	59.05	26.5	-0.35	-1.25	-0.72
35.36	18.24	24.3	0.94	-0.73	-0.22	2.28	25.4	0.38	-0.91	-0.41	24.39	25.3	0.34	-1	-0.22	59.51	26.5	-0.32	-0.83	-0.74
35.4	25.76	24.3	0.17	-0.94	-0.37	1.59	25.4	0.31	-1.19	-0.41	20.97	25.3	0.37	-0.97	-0.4	38.53	26.5	0.27	-1.09	-0.19
35.44	22.34	24.3	-0.08	-0.88	-0.15	-0.23	25.4	1.25	-2.01	-0.09	10.71	25.3	0.39	-1.18	-0.46	24.62	26.5	0.16	-0.98	-0.23
35.48	14.36	24.3	-0.22	-0.88	-0.05	-10.03	25.4	0.16	-2.34	-0.16	-2.51	25.3	1.15	-2.08	-0.12	15.96	26.5	0.3	-0.69	-0.55
35.52	8.89	24.3	-0.24	-0.87	-0.12	-19.38	25.4	-0.36	-1.29	0.06	-15.51	25.3	0.39	-2.21	-0.24	11.17	26.5	0.27	-0.68	-0.64
35.56	6.38	24.2	0.08	-0.89	-0.05	-15.05	25.4	-0.57	-0.49	-0.68	-7.07	25.3	-1.21	-2.35	0.22	8.21	26.5	0.05	-0.73	-0.58
35.6	5.47	24.3	0.35	-0.96	-0.26	-15.96	25.4	-0.47	-0.3	-0.1	-3.88	25.3	-0.66	-0.32	-0.48	5.93	26.5	-0.12	-0.73	-0.47
35.64	4.1	24.3	0.25	-0.99	-0.46	-15.05	25.4	-0.17	-0.27	-0.02	-4.79	25.3	-0.78	-0.09	-0.05	4.79	26.5	-0.11	-0.78	-0.36
35.68	1.14	24.3	0.46	-1.35	-0.31	-12.31	25.4	-0.39	-0.35	0.04	-4.56	25.3	-0.19	-0.16	0.09	3.87	26.5	0.07	-0.74	-0.54
35.72	-5.47	24.3	1.19	-2.27	0.02	-10.26	25.6	-0.63	-0.73	-0.1	-4.11	25.3	-0.25	-0.3	0.16	3.19	26.4	-0.02	-0.66	-0.64
35.76	-16.65	24.3	0	-1.68	-0.3	-10.26	25.4	-0.67	-1.27	-0.34	-4.79	25.3	-0.69	-0.51	0.1	2.28	26.4	0.35	-1.01	-0.67
35.8	-5.47	24.3	0.42	-1.68	-1	-8.67	25.4	-0.51	-1.62	-0.55	-5.93	25.3	-0.91	-1.22	-0.14	0.91	26.4	1.38	-1.88	-1.3
35.84	-5.02	24.3	-1.23	-0.31	-0.01	-10.03	25.4	-0.87	-0.56	-0.51	-5.7	25.3	-0.54	-1.75	-0.47	-10.49	26.4	0.23	-1.51	-1.34
35.88	-5.02	24.3	-0.38	-0.02	-0.01	-10.49	25.4	0.08	-0.66	-0.83	-3.19	25.4	-0.99	-1.07	-0.63	-17.79	26.4	-1.55	-1.24	-1.2
35.92	-4.79	24.3	-0.28	-0.18	0.03	19.15	25.4	0.54	-1.85	-0.87	-6.39	25.3	-0.24	-0.22	-0.64	-14.14	26.4	-1.03	-0.31	0.08
35.96	-4.33	24.3	-0.43	-0.35	0.08	66.8	25.4	-1.12	-2.08	0.44	3.19	25.3	2.74	-3.84	-1.57	-13.23	26.4	-0.01	0.13	-0.13
36	-5.47	24.3	-0.92	-0.89	0	57	25.4	-0.2	-1.21	-0.32	37.39	25.3	-0.47	-0.74	0.34	-12.77	26.5	-0.56	0.04	-0.01
36.04	-5.7	24.3	-0.64	-1.39	-0.33	35.34	25.4	0.2	-0.96	0.16	63.61	25.4	0.11	-1.3	-0.54	-10.26	26.5	-0.35	-0.08	-0.1
36.08	-4.11	24.3	-0.37	-1.49	-0.5	21.43	25.4	0.53	-0.82	0.07	54.72	25.3	-0.19	-1.14	-0.12	-9.81	26.5	-0.27	-0.91	-0.55
36.12	-4.11	24.3	0.18	-0.29	-0.57	13.68	25.4	0.35	-0.83	-0.32	32.6	25.4	0.38	-0.92	0.27	-6.84	26.5	-0.13	-1.26	-0.98
36.16	-5.25	24.3	-0.28	-0.7	-0.58	10.03	25.4	-0.04	-0.92	-0.29	24.62	25.3	0.78	-0.8	-0.2	-3.88	26.5	0.07	-0.99	-0.86
36.2	2.51	24.3	3.76	-2.12	-2.1	7.29	25.4	-0.1	-0.91	-0.07	30.55	25.4	0.22	-0.96	-0.35	-4.11	26.4	0.43	-0.43	-0.48
36.24	29.87	24.3	-0.97	-2.11	0.29	5.24	25.4	-0.02	-0.9	-0.11	30.09	25.3	-0.09	-0.9	-0.16	-5.02	26.5	-0.18	-0.52	-0.51
36.28	53.12	24.3	0.38	-1.12	-0.44	3.65	25.4	0.13	-0.94	-0.2	25.99	25.3	-0.12	-0.88	-0.11	-4.56	26.5	-0.57	-0.79	-0.73
36.32	57.45	24.3	0.19	-1.2	-0.32	2.96	25.4	0.31	-0.98	-0.25	23.48	25.3	-0.11	-0.87	-0.13	4.33	26.4	0.08	-1.73	-0.97
36.36	43.32	24.3	0.18	-0.99	0.04	2.28	25.4	0.52	-0.94	-0.36	23.94	25.4	-0.05	-0.89	-0.14	46.51	26.4	0.73	-1.32	-0.62
36.4	25.53	24.3	0.07	-0.93	0.09	1.59	25.4	0.46	-1.15	-0.36	25.53	25.3	0.28	-0.96	-0.35	69.54	26.4	0.1	-1.21	-1.11
36.44	15.5	24.3	0.02	-0.86	-0.05	0	25.4	1.05	-2	-0.02	20.29	25.3	0.24	-1.02	-0.45	40.81	26.5	-0.23	-0.93	-0.36
36.48	12.08	24.2	-0.04	-0.89	-0.14	-9.12	25.4	0.08	-2.24	-0.01	8.43	25.3	0.44	-1.31	-0.42	13.22	26.4	1.35	-0.67	-0.07
36.52	9.8	24.3	-0.18	-0.87	-0.21	-20.07	25.4	-0.67	-1.39	0.4	-4.79	25.3	1.05	-2.17	0.03	19.61	26.4	0.44	-0.77	-0.47
36.56	6.84	24.3	-0.12	-0.89	-0.17	-15.73	25.4	-0.75	-0.39	-0.15	-15.73	25.3	0.07	-2.12	-0.09	16.19	26.4	-0.18	-0.82	-0.41
36.6	5.24	24.2	0.03	-0.91	-0.16	-16.87	25.4	-0.55	-0.33	0.05	-5.02	25.3	0.75	-1.51	-0.41	10.26	26.4	-0.17	-0.92	-0.13
36.64	4.1	24.3	0.38	-0.99	-0.35	-15.05	25.4	-0.3	-0.23	0.13	-3.65	25.4	-1.35	-0.3	0.1	6.84	26.4	0.05	-0.87	-0.17
36.68	2.96	24.3	0.27	-1.04	-0.4	-10.49	25.4	-0.37	-0.55	0.11	-3.88	25.3	-0.49	0	0.26	5.01	26.4	0.16	-0.85	-0.41
36.72	0.68	24.3	0.31	-1.23	-0.39	-9.35	25.4	-0.67	-0.99	-0.03	-3.88	25.3	-0.08	-0.18	0.38	4.1	26.4	0.05	-0.81	-0.53
36.76	-5.25	24.3	1.23	-2.14	-0.05	-9.58	25.4	-0.6	-1.42	-0.25	-4.33	25.3	-0.27	-0.66	0.44	3.42	26.4	0.34	-0.88	-0.51
36.8	-15.51	24.3	0.28	-2.06	-0.26	-5.7	25.6	-0.47	-1.48	-0.43	-4.79	25.3	-0.64	-1.06	0.21	2.96	26.4	0.12	-0.68	-0.64
36.84	-6.61	24.3	-0.2	-1.46	-0.26	-7.07	25.4	-0.55	-0.73	-0.56	-5.47	25.3	-0.8	-1.49	-0.14	2.28	26.4	0.14	-0.89	-0.67
36.88	-4.79	24.3	-1.22	-0.49	-0.11	-9.81	25.4	-0.34	-0.48	-0.65	-3.65	25.3	-0.6	-1.38	-0.52	0.91	26.4	1.08	-1.67	-0.95
36.92	-4.56	24.2	-0.41	-0.05	0.07	0.23	25.4	1.05	-1.55	-0.48	-3.88	25.3	-0.52	-1.16	-0.61	-7.75	26.4	0.75	-2.15	-1.56
36.96	-4.11	24.3	-0.23	-0.13	0.16	41.72	25.4	0.32	-1.58	-0.45	-7.75	25.3	-0.62	-0.3	-0.63	-20.29	26.4	-1.31	-1.26	-2.3
37	-3.88	24.3	-0.38	-0.38	0.2	70.45	25.4	0.31	-1.4	-0.49	5.47	25.3	2.15	-2.42	-0.99	-13.91	26.5	-1.42	-0.55	-0.69
37.04	-5.02	24.3	-0.56	-0.87	0.05	49.25	25.4	0.09	-1.05	-0.1	45.37	25.3	-0.99	-2.26	0.23	-16.65	26.4	-0.95	-0.13	-0.42
37.08	-5.25	24.3	-0.58	-1.47	-0.29	31.92	25.4	0.28	-0.95	0.14	67.49	25.3	0.08	-1.36	-0.7	-15.05	26.4	0.09	-0.01	-0.18
37.12	-4.11	24.3	-0.39	-1.55	-0.43	21.2	25.4	0.42	-0.87	-0.18	45.37	25.3	0.13	-1.05	0.07	-10.49	26.4	-0.02	-0.28	-0.23
37.16	-3.19	24.3	-0.44	-0.72	-0.43	14.36	25.4	0.22	-0.85	-0.31	24.17	25.3	0.8	-0.78	0.19	-8.44	26.4	-0.54	-0.4	-0.25
37.2	-5.25	24.3	-0.2	-0.52	-0.47	10.49	25.4	0.02	-0.9	-0.27	27.36	25.3	0.57	-0.76	-0.34	-9.35	26.5	-0.99	-0.91	-0.46
37.24	0.68	24.2	0.07	-1.53	-1.22	7.75	25.4	0.01	-0.88	-0.24	34.2	25.3	-0.01	-0.91	-0.4	-8.89	26.4	-0.54	-1.29	-1.17
37.28	33.74	24.3	0.54	-1.7	-0.31	5.7	25.4	-0.09	-0.89	-0.21	30.32	25.3	-0.26	-0.86	-0.1	-7.75	26.4	-0.62	-1.02	-0.89
37.32	60.42	24.2	0.15	-1.43	-0.51	4.33	25.4	0.06	-0.86	-0.14	23.94	25.3	-0.24	-0.86	-0.02	-11.63	26.4	0.42	-0.04	-0.86
37.36	55.63	24.2	-0.25	-1.06	-0.29	3.42	25.4	0.48	-0.97	-0.29	23.25	25.3	-0.1	-0.88	-0.13	-6.84	26.5	-1.03	-0.72	-0.84
37.4	31.01	24.2	0.01	-0.97	0.01	2.51	25.4	0.32	-0.96	-0.45	25.76	25.3	0.15	-0.91	-0.27	37.62	26.4	0.28	-2.58	-1.25
37.44	12.77	24.2	0.33	-0.92	0.04	1.82	25.3	0.42	-1.4	-0.32	30.09	25.3	0.39	-0.96	-0.38	72.05	26.5	0.04	-1.11	-1.13
37.48	5.7	24.3	0.27	-0.87	-0.15	-2.05	25.4	1.21	-2.18	0.07	26.67	25.3	0.54	-1.19	-0.4	45.14	26.4	-0.53	-0.94	-0.19
37.52	3.65	24.3	-0.01	-0.91	-0.24	-15.51	25.4	0.85	-2.04	0.37	7.98	25.3	0.85	-2.03	-0.17	25.76	26.4	0.18	-0.99	0.1
37.56	2.28	24.3	-0.22	-0.89	-0.21	-17.33	25.4	0.23	-1.22	-0.8	-10.72	25.3	0.2	-2.33	-0.1	17.1	26.4	0.26	-0.83	-0.39
37.6	1.37	24.3	-0.3	-0.95	-0.08	-17.33	25.4	-1.58	-0.42	0.26	-7.98	25.3	-1.96	-1.65	-2.07	11.4	26.4	0.2	-0.72	-0.63
37.64	0.91	24.3	-0.09	-0.9	-0.02	-17.56	25.4	-0.42	-0.29	0.16	-3.65	25.3	-0.69	-0.6	-0.17	7.75	26.4	-0.05	-0.78	-0.42
37.68	1.59	24.3	0.5	-1.01	-0.17	-13	25.4	-0.33	-0.3	0.18	-4.56	25.3	-0.83	-0.2	0.13	5.01	26.4	-0.27	-0.84	-0.37
37.72	2.28	24.3	0.35	-0.92	-0.47	-9.12	25.4	-0.46	-0.41	0.11	-4.11	25.3	-0.28	-0.1	0.15	3.42	26.4	-0.21	-0.93	-0.28
37.76	1.59	24.3	0.35	-1.14	-0.42	-9.35	25.4	-0.81	-0.89	-0.13	-3.65	25.3	-0.25	-0.22	0.19	2.51	26.4	0.04	-0.78	-0.34
37.8	-2.28	24.3	1.3	-1.96	-0.16	-8.89	25.4	-0.41	-1.55	-0.37	-4.56	25.3	-0.58	-0.58	0.11	2.05	26.4	0.44	-0.84	-0.59
37.84	-13.23	24.3	0.68	-2.34	-0.4	-6.61	25.4	-0.49	-1.38	-0.55	-5.7	25.4	-0.69	-1.31	-0.17	1.82	26.4	0.38	-0.75	-0.8
37.88	-10.03	24.3	-1.35	-2.4	-0.14	-11.17	25.4	-0.47	-0.47	-0.51	-5.25	25.3	-0.42	-1.78	-0.44	1.37	26.4	0.36	-0.94	-0.88
37.92	-4.33	24.3	-1.02	-0.51	-0.21	-8.44	25.4	-0.43	-0.83	-0.79	-3.88	25.3	-0.85	-0.83	-0.59	-0.69	26.4	1.22	-1.94	-0.97
37.96	-4.79	24.3	-0.77	0.02	0.02	19.38	25.4	-0.25	-1.93	-0.28	-7.07	25.3	-0.1	-0.33	-0.62	-12.54	26.4	-0.01	-1.97	-1.04
38	-4.56	24.3	-0.19	-0.11	0.08	60.42	25.4	-0.36	-1.79	-0.31	0	25.4	0.57	-1.48	-1.41	-18.7	26.4	-0.48	-1.72	-0.41
38.04	-4.56	24.3	-0.23	-0.37	0.14	50.16	25.4	-0.07	-1.09	-0.32	33.97	25.3	0.06	-0.53	-0.14	-14.59	26.5	-1.42	-0.52	-0.3
38.08	-5.02	24.3	-0.48	-0.74	0.04	31.01	25.4	0.26	-0.91	0.23	58.37	25.4	0.4	-1.21	-0.68	-14.59	26.5	-0.35	-0.17	-0.16
38.12	-5.47	24.3	-0.8	-1.24	-0.27	20.06	25.4	0.24	-0.93	0.14	53.81	25.3	-0.22	-1.14	-0.09	-10.72	26.4	-0.1	-0.25	0.1
38.16	-5.47	24.3	-0.53	-1.59	-0.51	13.91	25.4	0.12	-0.89	-0.18	37.85	25.3	-0.01	-0.96	0.17	-7.75	26.4	-0.36	-0.24	0.08
38.2	-4.33	24.3	-0.78	-0.8	-0.44	10.03	25.4	-0.01	-0.91	-0.21	24.39	25.3	-0.11	-0.91	0.12	-7.75	26.4	-0.65	-0.64	-0.19
38.24	-5.47	24.3	0.34	-0.34	-0.45	7.29	25.4	-0.09	-0.92	-0.18	17.78	25.3	-0.12	-0.87	-0.08	-8.21	26.4	-0.7	-0.99	-0.82
38.28	5.47	24.3	1.14	-3.53	-0.64	5.47	25.4	0.08	-0.89	-0.17	14.36	25.3	-0.15	-0.86	-0.14	-7.98	26.4	-0.38	-1.27	-1.21
38.32	37.85	24.3	-0.21	-0.76	0.07	4.1	25.4	-0.04	-0.93	-0.23	14.13	25.3	-0.15	-0.87	-0.28	-9.35	26.4	-1.17	-0.54	-0.68
38.36	55.86	24.3	0.01	-1.44	-0.57	3.42	25.4	0.25	-0.94	-0.3	14.82	25.3	-0.11	-0.9	-0.3	-9.81	26.4	0.87	-0.08	-1.22
38.4	37.39	24.3	-0.02	-1	-0.04	2.73	25.4	0.42	-0.96	-0.3	13.68	25.3	0.27	-0.99	-0.13	10.71	26.4	0.99	-1.24	-1.43
38.44	18.69	24.3	0.23	-0.91	0.31	2.05	25.4	0.45	-1.12	-0.33	12.08	25.3	0.43	-1.03	-0.3	55.17	26.4	-0.85	-1.77	-0.33
38.48	15.27	24.3	0.51	-0.86	-0.09	0.23	25.4	1.16	-1.89	-0.11	7.07	25.3	0.29	-1.13	-0.45	72.27	26.4	-0.01	-0.97	-0.95
38.52	19.61	24.3	0.28	-0.9	-0.43	-8.67	25.4	0.35	-2.23	-0.12	-1.14	25.3	0.91	-1.79	-0.08	47.88	26.4	0.4	-0.9	-0.57
38.56	16.87	24.3	-0.03	-0.89	-0.26	-20.29	25.4	-0.54	-1.46	-0.04	-12.54	25.3	0.55	-2.31	-0.07	29.18	26.4	0.17	-0.92	-0.27
38.6	9.57	24.3	-0.12	-0.91	-0.05	-15.96	25.4	-0.58	-0.4	-0.6	-9.81	25.3	-1.38	-2.88	-0.11	15.96	26.4	0.17	-0.72	-0.41
38.64	5.24	24.3	-0.06	-0.93	-0.08	-17.56	25.4	-0.55	-0.41	-0.09	-3.42	25.3	-1.13	-0.92	-0.28	9.57	26.5	0.13	-0.68	-0.58
38.68	4.33	24.3	0.04	-0.89	-0.15	-16.87	25.4	-0.32	-0.35	-0.03	-4.11	25.3	-0.97	-0.19	-0.06	6.84	26.4	-0.02	-0.75	-0.54
38.72	3.87	24.3	0.39	-0.97	-0.26	-13.45	25.4	-0.49	-0.37	0.01	-3.88	25.3	-0.21	-0.26	0.04	5.24	26.5	-0.1	-0.74	-0.48
38.76	3.42	24.3	0.41	-0.96	-0.37	-11.4	25.4	-0.78	-0.66	-0.12	-3.42	25.3	-0.35	-0.17	0.02	4.1	26.4	0.11	-0.82	-0.37
38.8	1.14	24.3	0.43	-1.22	-0.41	-11.17	25.4	-0.71	-1.2	-0.32	-4.33	25.3	-0.58	-0.37	0	3.42	26.4	0.42	-0.79	-0.59
38.84	-5.47	24.3	1.13	-2.17	-0.16	-7.98	25.4	-0.33	-1.47	-0.52	-5.47	25.3	-0.68	-1.08	-0.12	2.96	26.4	0.36	-0.68	-0.82
38.88	-16.87	24.3	0.21	-1.96	-0.33	-7.98	25.4	-0.55	-0.83	-0.55	-4.33	25.3	-0.37	-1.54	-0.45	2.28	26.5	0.33	-0.91	-0.84
38.92	-5.02	24.3	0.54	-1.35	-0.56	-11.17	25.4	-0.07	-0.4	-0.79	-4.11	25.3	-0.57	-1.44	-0.65	0.45	26.4	1.05	-1.73	-0.85
38.96	-4.56	24.3	-1.4	-0.32	-0.01	-3.42	25.4	0.21	-1.59	-0.55	-4.79	25.3	0.08	-0.54	-0.81	-9.81	26.5	0.1	-1.84	-1.07
39	-5.25	24.3	-0.48	-0.12	-0.02	36.48	25.4	0.74	-1.85	-0.64	-2.28	25.3	-0.64	-1.56	-0.68	-20.75	26.4	-0.99	-1.59	-1.31
39.04	-5.25	24.3	-0.29	-0.22	0.11	67.71	25.4	0.31	-1.36	-0.45	33.06	25.3	0.81	-0.57	0.49	-14.82	26.4	-0.67	-0.85	-0.42
39.08	-4.79	24.2	-0.41	-0.49	0.19	50.39	25.4	-0.11	-1.18	-0.23	56.09	25.4	0.03	-1.3	-0.42	-14.14	26.4	-0.47	-0.25	0.01
39.12	-5.47	24.3	-0.85	-0.88	0.03	32.6	25.4	0.23	-0.93	0.15	44.91	25.3	-0.23	-1.05	-0.05	-10.26	26.4	-0.36	-0.23	0.29
39.16	-5.47	24.2	-0.69	-1.38	-0.3	20.97	25.4	0.21	-0.91	0.09	28.95	25.3	0.2	-0.89	0.34	-7.53	26.5	-0.4	-0.38	0.52
39.2	-3.65	24.2	-0.28	-1.38	-0.53	13.68	25.4	0.06	-0.89	-0.12	25.76	25.3	0.25	-0.93	0.05	-8.21	26.4	-0.74	-0.94	-0.12
39.24	-2.97	24.2	-0.27	-0.78	-0.58	9.35	25.4	-0.06	-0.91	-0.16	26.9	25.3	0.18	-0.92	-0.25	-9.35	26.4	-0.65	-1.36	-0.6
39.28	-5.02	24.2	-0.18	-0.42	-0.39	6.84	25.4	-0.08	-0.91	-0.16	25.76	25.3	-0.03	-0.91	-0.19	-5.93	26.4	-0.34	-1.37	-0.93
39.32	-4.56	24.3	-0.47	-0.94	-0.51	5.01	25.4	0.01	-0.91	-0.18	21.2	25.3	-0.18	-0.9	-0.04	-5.25	26.4	-0.87	-0.69	-0.94
39.36	15.5	24.2	-0.29	-1.95	-0.06	3.87	25.4	0.32	-0.92	-0.1	17.55	25.3	-0.21	-0.86	-0.12	-9.58	26.4	-0.63	-0.25	-0.71
39.4	48.56	24.2	0.04	-1.25	-0.4	3.19	25.4	0.47	-1.03	-0.25	17.78	25.3	-0.03	-0.89	-0.13	5.93	26.5	0.2	-1.26	-0.2
39.44	63.84	24.2	-0.21	-1.15	-0.3	2.73	25.4	0.28	-0.96	-0.43	20.75	25.3	0.48	-1.07	-0.15	51.53	26.4	0.06	-1.82	-1.26
39.48	50.61	24.3	0.03	-1.07	0.02	1.82	25.4	0.38	-1.15	-0.38	19.15	25.3	0.35	-0.99	-0.42	71.36	26.4	0.87	-0.8	-1.34
39.52	28.27	24.2	0.02	-0.9	0.01	0	25.4	1.25	-1.88	-0.15	9.12	25.3	0.35	-1.31	-0.43	48.11	26.4	-0.23	-0.95	-0.15
39.56	13.91	24.3	0.05	-0.84	-0.22	-9.35	25.4	0.37	-2.21	-0.16	-4.79	25.3	1.06	-2.33	-0.01	30.78	26.4	0.38	-0.77	-0.19
39.6	9.35	24.3	0.01	-0.78	-0.37	-19.84	25.4	-0.31	-1.44	0.13	-14.59	25.4	0.13	-1.49	-0.02	24.85	26.4	0.36	-0.77	-0.52
39.64	8.43	24.3	-0.15	-0.83	-0.34	-15.96	25.4	-0.59	-0.22	-0.69	-4.11	25.3	0.14	-1.45	-0.98	17.78	26.4	0.06	-0.72	-0.69
39.68	6.15	24.3	-0.2	-0.86	-0.31	-17.1	25.4	-0.47	-0.41	-0.02	-4.11	25.3	-1.66	-0.42	-0.04	12.77	26.5	-0.14	-0.74	-0.5
39.72	4.33	24.3	-0.04	-0.9	-0.19	-15.73	25.4	-0.25	-0.36	0.09	-5.02	25.3	-0.58	-0.28	-0.05	8.66	26.4	-0.1	-0.75	-0.42
39.76	3.42	24.3	0.58	-0.93	-0.2	-12.54	25.4	-0.51	-0.35	0.1	-4.56	25.4	-0.3	-0.19	0.04	6.15	26.4	-0.09	-0.76	-0.42
39.8	3.19	24.3	0.43	-0.99	-0.36	-10.49	25.4	-0.73	-0.72	-0.07	-4.11	25.3	-0.32	-0.32	0.15	4.56	26.4	0.14	-0.82	-0.36
39.84	1.59	24.3	0.6	-1.45	-0.22	-10.49	25.4	-0.73	-1.29	-0.42	-5.02	25.3	-0.69	-0.68	0.04	3.65	26.4	0.42	-0.77	-0.62
39.88	-3.19	24.3	1.12	-2.1	-0.36	-8.44	25.4	-0.49	-1.23	-0.66	-5.47	25.3	-0.84	-1.28	-0.33	3.19	26.4	0.32	-0.78	-0.76
39.92	-8.67	24.3	0.16	-1.14	-0.11	-10.26	25.4	-0.65	-0.53	-0.59	-4.79	25.3	-0.61	-1.63	-0.61	2.28	26.4	0.35	-1.08	-0.86
39.96	-3.65	24.3	-2.12	-1.72	-0.09	-11.63	25.4	-0.19	-0.65	-0.76	-4.56	25.3	-0.42	-0.35	-0.69	-0.91	26.4	1.17	-1.94	-1.18
40	-3.65	24.3	-0.45	-0.55	0.14	29.64	25.4	0.41	-1.98	-0.56	-6.39	25.3	-0.33	-0.46	-0.71	-15.05	26.4	-0.2	-1.3	-0.68
40.04	-4.33	24.3	-0.48	-0.23	0.15	67.26	25.4	-0.72	-1.7	-0.12	12.99	25.4	-0.48	-1.35	-0.29	-17.56	26.4	-0.08	-1.18	-0.33
40.08	-4.11	24.3	-0.66	-0.07	0.23	45.83	25.4	-0.35	-1.07	-0.09	56.31	25.3	-0.43	-2.43	0.39	-14.14	26.4	-1.19	-0.65	-0.2
40.12	-4.33	24.2	-0.61	-0.37	0.26	27.59	25.4	0.13	-0.91	0.41	64.29	25.3	-0.39	-1.16	-0.57	-14.37	26.4	-0.24	-0.33	-0.24
40.16	-5.47	24.3	-1	-0.94	-0.04	18.01	25.6	0.29	-0.9	0.02	37.16	25.3	-0.02	-0.96	0.14	-10.95	26.4	-0.16	-0.3	-0.11
40.2	-5.93	24.2	-0.67	-1.12	-0.31	12.54	25.4	0.27	-0.87	-0.33	21.66	25.3	0.2	-0.93	0.26	-8.44	26.4	-0.42	-0.41	-0.08
40.24	-3.88	24.3	-0.38	-1.25	-0.45	9.12	25.4	0.06	-0.92	-0.25	17.55	25.3	0.31	-0.87	-0.16	-9.35	26.4	-0.95	-0.7	-0.25
40.28	-2.51	24.2	-0.67	-0.73	-0.63	6.61	25.4	0.04	-0.91	-0.13	17.55	25.3	0.26	-0.93	-0.32	-9.81	26.4	-0.63	-1.2	-1.08
40.32	-3.65	24.2	-0.24	-0.52	-0.73	4.79	25.4	0.11	-0.9	-0.19	15.5	25.3	-0.07	-0.9	-0.25	-7.3	26.4	-0.45	-1.26	-1.04
40.36	15.5	24.3	1.95	-1.43	-1.46	3.42	25.4	0.05	-0.95	-0.22	10.26	25.3	-0.23	-0.86	-0.21	-9.12	26.4	-0.28	0	-0.82
40.4	62.93	24.2	-0.37	-2.15	0.37	2.73	25.4	0.36	-0.96	-0.24	6.84	25.3	-0.1	-0.94	-0.07	-8.89	26.4	-0.92	-0.59	-1.02
40.44	83.67	24.3	-0.19	-1.59	-0.36	2.05	25.4	0.44	-0.92	-0.38	6.84	25.4	0.26	-0.96	-0.16	11.85	26.4	1.67	-0.15	-1.94
40.48	39.67	24.3	-0.13	-0.91	-0.16	1.37	25.4	0.34	-1.12	-0.44	6.84	25.3	0.41	-0.94	-0.43	56.54	26.4	-0.14	-1.69	-0.61
40.52	15.73	24.3	-0.11	-0.84	0.1	0	25.4	1.08	-1.92	-0.07	4.1	25.3	0.36	-1.12	-0.45	68.63	26.4	0.99	-0.62	-1.39
40.56	6.84	24.3	0.01	-0.87	-0.18	-7.75	25.4	0.33	-2.29	-0.06	-2.74	25.3	0.81	-1.78	-0.15	46.74	26.5	0.19	-0.96	-0.42
40.6	3.65	24.3	0.08	-0.89	-0.25	-20.75	25.4	-1.86	-1.6	-0.97	-13	25.3	0.04	-2.29	0.09	28.5	26.5	-0.02	-0.95	-0.17
40.64	2.96	24.3	0	-0.93	-0.08	-15.73	25.4	-1.67	-0.85	0.22	-9.81	25.3	-1.56	-2.56	-0.22	16.87	26.5	0	-0.71	-0.46
40.68	2.73	24.3	-0.06	-0.93	0.01	-16.87	25.4	-0.77	-0.32	0.22	-3.19	25.4	-0.9	-0.99	0.16	10.49	26.4	-0.02	-0.73	-0.5
40.72	2.51	24.2	-0.07	-0.93	-0.02	-15.73	25.4	-0.22	-0.17	0.12	-3.65	25.4	-0.82	-0.25	0.18	7.29	26.4	-0.13	-0.74	-0.51
40.76	2.05	24.3	-0.07	-0.92	-0.35	-11.4	25.4	-0.33	-0.49	0.15	-3.65	25.3	-0.26	-0.15	0.25	5.47	26.5	-0.12	-0.77	-0.49
40.8	1.37	24.2	0.33	-1.02	-0.84	-9.81	25.4	-0.61	-0.94	0.15	-3.65	25.4	-0.2	-0.3	0.27	4.1	26.4	0.07	-0.79	-0.47
40.84	-0.23	24.3	0.85	-1.34	-0.83	-9.58	25.4	-0.72	-1.36	-0.2	-4.33	25.3	-0.45	-0.75	0.27	3.42	26.4	0.48	-0.84	-0.56
40.88	-6.61	24.3	0.44	-1.78	-0.28	-7.07	25.4	-0.57	-1.59	-0.49	-5.25	25.3	-0.67	-1.42	-0.03	2.96	26.4	0.53	-0.72	-0.78
40.92	-15.51	24.2	-0.99	-1.14	0.66	-6.84	25.4	-0.59	-0.88	-0.64	-4.56	25.3	-0.5	-1.81	-0.37	2.28	26.4	0.48	-0.98	-0.86
40.96	-12.31	24.3	-0.63	0.05	-0.11	-11.63	25.4	-0.02	-0.26	-0.7	-3.65	25.3	-0.51	-1.23	-0.47	0.45	26.4	1.12	-1.97	-1.01
41	-4.56	24.2	-0.52	-0.07	0.15	3.19	25.4	1.33	-2	-0.75	-6.39	25.3	-0.1	-0.5	-0.48	-13.23	26.4	-0.2	-1.66	-1.01
41.04	-3.19	24.2	-0.66	-0.2	0.22	59.28	25.4	0.37	-1.49	-0.29	-5.25	25.3	-0.74	-0.94	-0.63	-18.93	26.4	-0.62	-1.7	-0.4
41.08	-3.42	24.2	-0.57	-0.51	0.07	67.03	25.4	0.58	-1.35	-1.02	10.71	25.3	-2.14	-1.47	0.21	-15.05	26.5	-1.18	-0.52	-0.16
41.12	-3.65	24.2	-0.47	-0.79	0.05	41.95	25.4	0.15	-1.04	0.12	45.6	25.3	-0.76	-1.31	-0.18	-14.59	26.5	-0.17	-0.18	-0.06
41.16	-4.56	24.3	-0.72	-1.19	-0.21	23.71	25.4	0.02	-0.87	0.48	66.12	25.3	0.34	-1.17	-0.54	-10.26	26.4	-0.43	-0.19	0.06
41.2	-4.79	24.3	-0.55	-1.38	-0.58	14.59	25.4	-0.02	-0.88	-0.12	55.86	25.3	0.29	-1.12	-0.17	-8.67	26.4	-0.54	-0.19	0
41.24	-2.97	24.3	-0.34	-0.83	-0.67	9.12	25.4	-0.04	-0.87	-0.35	35.79	25.3	0.2	-0.92	0.11	-9.35	26.4	-0.65	-0.77	-0.55
41.28	-1.6	24.3	-1.11	-0.43	-0.82	6.15	25.4	-0.17	-0.91	-0.19	25.08	25.3	-0.05	-0.86	-0.04	-9.35	26.4	-0.52	-1.32	-0.88
41.32	3.65	24.3	1.98	-0.41	-0.98	4.33	25.4	-0.32	-0.92	-0.08	21.66	25.3	-0.25	-0.84	-0.22	-5.47	26.4	-0.52	-1.17	-1.14
41.36	19.61	24.3	-0.33	-1.25	-0.06	2.96	25.4	-0.15	-0.89	-0.07	18.69	25.3	-0.36	-0.84	-0.2	-9.12	26.4	-0.52	-0.18	-0.75
41.4	44.46	24.3	-0.39	-1.19	-0.21	2.28	25.4	0.31	-0.92	-0.11	16.87	25.3	-0.26	-0.84	-0.15	-9.81	26.4	-0.48	-0.5	-1.09
41.44	52.21	24.3	-0.08	-0.99	-0.47	2.05	25.6	0.78	-0.95	-0.52	18.01	25.3	0.08	-0.9	-0.08	13.68	26.4	0.97	-1.05	-1.73
41.48	39.67	24.3	0.01	-0.94	-0.25	2.05	25.4	0.21	-0.99	-0.45	20.52	25.3	0.62	-1.04	-0.15	50.39	26.4	-0.44	-1.54	-0.66
41.52	25.31	24.3	0.08	-0.88	-0.22	1.59	25.4	0.29	-1.05	-0.03	16.64	25.3	0.27	-1.01	-0.53	58.37	26.4	0.19	-0.74	-0.9
41.56	15.96	24.3	0.07	-0.87	-0.34	0.68	25.4	0.9	-1.29	0.06	8.43	25.3	0.31	-1.35	-0.28	46.97	26.4	0.22	-1.05	-0.2
41.6	10.03	24.3	0.12	-0.89	-0.32	-0.69	25.4	1.17	-2	-0.29	-1.37	25.3	1.3	-2.2	0.09	36.02	26.4	0.12	-0.94	-0.25
41.64	5.93	24.3	0.12	-0.91	-0.3	-13.68	25.4	0.31	-1.71	-0.71	-13.45	25.3	0.09	-2.17	-0.37	23.03	26.4	0.14	-0.76	-0.44
41.68	3.42	24.3	-0.06	-0.88	-0.2	-17.33	25.4	-1.12	-1.7	-0.28	-6.61	25.3	-1.45	-1.77	-0.96	15.27	26.4	0.08	-0.77	-0.43
41.72	1.82	24.3	-0.37	-0.8	-0.18	-16.19	25.4	-0.73	-0.45	0.13	-3.65	25.3	-1.13	-0.66	-0.03	10.94	26.4	0.05	-0.76	-0.52
41.76	1.37	24.3	-0.07	-0.92	-0.12	-15.05	25.4	0	-0.11	0.08	-4.11	25.3	-0.27	-0.28	-0.02	8.21	26.4	0.02	-0.72	-0.56
41.8	0.23	24.3	0	-1.07	-0.24	-13.45	25.4	-0.36	-0.26	0.12	-3.88	25.3	-0.34	-0.16	0.06	6.15	26.4	0.12	-0.83	-0.5
41.84	-4.11	24.3	0.09	-1.21	-0.46	-11.17	25.4	-0.44	-0.46	0.09	-3.65	25.3	-0.49	-0.14	0.06	5.01	26.4	0.55	-0.86	-0.58
41.88	-10.49	24.2	-0.02	-1.61	-0.54	-10.03	25.4	-0.77	-1.03	-0.18	-4.79	25.3	-0.67	-0.45	0.05	4.1	26.4	0.38	-0.69	-0.71
41.92	-4.79	24.3	-1.96	-2.3	-0.61	-10.49	25.4	-0.57	-1.65	-0.37	-5.7	25.3	-0.75	-1.24	-0.31	2.96	26.4	0.41	-0.95	-0.85
41.96	-2.28	24.2	-0.14	-1.32	-0.1	-6.84	25.4	-0.57	-1.45	-0.55	-4.79	25.3	-0.34	-1.72	-0.56	-0.46	26.4	1.16	-1.99	-1.01
42	-1.83	24.3	0.28	-0.95	0.2	-11.86	25.4	-0.36	-0.6	-0.46	-3.88	25.3	-0.27	-0.75	-0.61	-15.51	26.4	0.36	-1.51	-0.27
42.04	-2.05	24.2	-0.1	-0.65	0.11	-8.21	25.4	-0.96	-1	-0.54	-6.61	25.3	-0.29	-0.46	-0.6	-17.56	26.4	0.2	-0.98	-0.91
42.08	-2.51	24.3	-0.27	-0.68	0.12	21.43	25.4	-1.28	-1.95	1.37	-1.83	25.3	-0.21	-1.72	-0.49	-14.82	26.5	-1.44	-0.53	-0.2
42.12	-2.97	24.3	-0.31	-0.76	0.19	57.23	25.4	-0.8	-1.78	0.19	31.01	25.3	0.23	-2.32	-0.21	-15.51	26.4	-0.18	-0.29	-0.21
42.16	-3.42	24.3	-0.51	-0.84	0.15	55.4	25.4	0.09	-1.11	-0.29	59.51	25.3	-0.03	-1.49	-0.53	-11.63	26.4	-0.32	-0.23	-0.07
42.2	-4.11	24.2	-0.54	-1	0	35.57	25.4	0.38	-0.97	-0.12	57.68	25.3	-0.37	-1.28	-0.14	-9.35	26.4	-0.55	-0.23	0.01
42.24	-4.33	24.3	-0.39	-1.25	-0.11	22.8	25.4	0.15	-0.95	0.13	38.3	25.3	0	-1	0.21	-10.03	26.4	-0.88	-0.72	-0.43
42.28	-3.65	24.3	-0.19	-1.46	-0.21	15.27	25.4	0.07	-0.9	-0.04	22.8	25.3	0.36	-0.92	0.16	-10.49	26.4	-0.6	-1.39	-0.87
42.32	-2.51	24.3	0.2	-0.99	-0.33	10.26	25.4	-0.06	-0.9	-0.06	20.75	25.3	0.35	-0.88	-0.17	-7.3	26.4	-0.8	-0.98	-1.13
42.36	-1.6	24.3	0.14	-0.58	-0.27	7.29	25.4	-0.13	-0.91	-0.1	23.48	25.3	0.02	-0.91	-0.33	-9.81	26.4	-0.46	0.13	-0.77
42.4	-2.28	24.3	0.12	-0.71	-0.55	5.24	25.4	-0.03	-0.9	-0.24	20.75	25.3	-0.06	-0.91	-0.29	-8.21	26.4	-0.84	-0.81	-1.08
42.44	-0.91	24.2	-0.28	-1.05	-0.98	4.1	25.4	0.02	-0.9	-0.29	16.64	25.3	-0.05	-0.87	-0.19	31.69	26.5	0.38	-2.36	-0.91
42.48	16.19	24.3	1.51	-1.48	-0.37	3.42	25.4	0.54	-1.03	-0.17	15.27	25.4	0.11	-0.95	-0.08	72.96	26.4	0.17	-1.14	-0.92
42.52	31.92	24.2	0.05	-1.23	-0.28	2.96	25.4	0.42	-0.95	-0.32	12.31	25.3	0.43	-1.04	-0.3	63.38	26.4	-0.68	-1.07	-0.47
42.56	39.67	24.2	-0.5	-1.28	0.01	2.05	25.4	0.38	-1.22	-0.42	7.29	25.3	0.38	-1.06	-0.43	36.48	26.4	-0.09	-1.02	0.02
42.6	33.74	24.2	0.08	-1.01	-0.11	0	25.4	1.3	-2.16	-0.1	0.91	25.3	0.7	-1.6	-0.32	20.97	26.5	0.39	-0.84	-0.19
42.64	20.06	24.2	0.19	-0.96	-0.02	-11.86	25.4	0.32	-2.44	-0.16	-10.72	25.3	0.76	-2.49	-0.14	12.77	26.4	0.22	-0.72	-0.48
42.68	9.57	24.2	0.28	-0.93	0.1	-20.07	25.4	0.91	-1.74	-0.76	-10.49	25.3	-1.08	-3.53	-0.9	8.89	26.4	-0.01	-0.77	-0.47
42.72	5.01	24.2	0.1	-0.93	0.08	-16.19	25.4	-0.74	-0.63	-0.68	-3.19	25.3	-0.79	-1.12	-0.27	6.38	26.4	-0.17	-0.75	-0.5
42.76	2.96	24.3	-0.02	-0.93	0.07	-17.1	25.4	-0.55	-0.34	-0.02	-4.11	25.3	-1.16	-0.21	-0.04	4.79	26.4	-0.18	-0.77	-0.46
42.8	2.28	24.2	-0.23	-0.91	0.03	-15.28	25.4	-0.27	-0.3	0.04	-4.33	25.3	-0.32	-0.13	0.06	3.65	26.4	0.09	-0.8	-0.42
42.84	1.59	24.3	-0.26	-0.96	0.04	-12.31	25.4	-0.57	-0.33	0.12	-3.88	25.3	-0.26	-0.13	0.12	2.96	26.4	0.51	-0.88	-0.59
42.88	1.14	24.3	-0.26	-0.91	0.09	-10.49	25.4	-0.78	-0.85	0	-4.33	25.3	-0.38	-0.43	0.12	2.28	26.4	0.33	-0.77	-0.69
42.92	0.91	24.3	-0.02	-0.97	0.11	-10.26	25.4	-0.65	-1.49	-0.42	-5.47	25.3	-0.74	-1.14	-0.18	1.59	26.4	0.36	-1.01	-0.85
42.96	0.91	24.3	0.28	-0.96	-0.13	-7.07	25.4	-0.6	-1.44	-0.6	-5.7	25.3	-0.53	-1.76	-0.53	-1.14	26.4	1.13	-1.89	-1.04
43	1.37	24.3	0.14	-1.03	-0.32	-11.4	25.4	-0.07	-0.32	-0.84	-4.33	25.3	-1.09	-0.95	-0.6	-14.82	26.4	0	-1.7	-0.92
43.04	0.23	24.3	0.41	-1.4	-0.36	-9.58	25.4	-0.64	-0.86	-0.72	-7.53	25.3	0	-0.11	-0.62	-18.93	26.4	-0.29	-1.46	-0.76
43.08	-4.11	24.3	1.5	-2.32	-0.3	18.24	25.4	0.11	-1.39	-0.68	-1.6	25.3	0.01	-1.96	-0.34	-14.82	26.4	-1.31	-0.51	-0.27
43.12	-18.7	24.3	0	-2.03	-0.51	67.49	25.4	-0.72	-1.85	-0.21	36.48	25.3	-0.48	-1.18	0.84	-15.51	26.4	-0.29	-0.2	-0.28
43.16	-5.47	24.3	0.62	-1.5	-1.65	57	25.4	-0.01	-1.12	-0.47	64.07	25.3	0.26	-1.28	-0.58	-11.86	26.4	-0.2	-0.12	-0.03
43.2	-5.02	24.2	-1.59	-0.25	-0.68	37.62	25.4	-0.02	-1.03	0.1	53.12	25.3	-0.19	-1.1	-0.18	-9.81	26.4	-0.43	-0.24	0.02
43.24	-7.3	24.3	-0.5	-0.05	-0.43	23.03	25.4	0.11	-0.93	0.17	31.23	25.3	0.13	-0.96	0.29	-9.12	26.4	-0.78	-0.66	-0.21
43.28	-5.25	24.2	-0.24	-0.29	-0.27	13.45	25.4	0.06	-0.88	-0.05	20.52	25.3	0.26	-0.9	0.06	-9.12	26.4	-0.66	-1.21	-0.76
43.32	-5.25	24.3	-0.35	-0.39	-0.24	8.66	25.4	-0.09	-0.9	-0.06	17.33	25.3	0.14	-0.9	-0.2	-6.39	26.4	-0.42	-1.39	-1.19
43.36	-5.02	24.3	-0.68	-0.57	-0.26	5.93	25.4	-0.1	-0.91	-0.13	15.96	25.3	-0.03	-0.89	-0.19	-9.12	26.4	-0.35	-0.16	-0.62
43.4	-6.16	24.3	-0.72	-1.15	-0.35	4.56	25.4	0.05	-0.87	-0.32	15.27	25.3	-0.23	-0.86	-0.22	-10.03	26.4	-0.64	-0.43	-1.12
43.44	-6.84	24.3	-0.34	-1.61	-0.47	3.65	25.4	0.22	-0.94	-0.27	13.68	25.3	-0.17	-0.92	-0.16	17.55	26.4	1.16	-1.57	-1.48
43.48	-4.11	24.3	-0.32	-0.95	-0.45	3.19	25.4	0.7	-1.09	-0.22	12.99	25.3	0.08	-0.91	-0.08	55.17	26.4	-0.72	-1.51	-0.46
43.52	-4.33	24.2	0.36	-0.55	-0.35	2.73	25.4	0.39	-0.98	-0.33	14.59	25.3	0.6	-1.04	-0.16	60.65	26.4	0.22	-0.72	-0.88
43.56	1.59	24.3	1.98	-2.89	-0.57	1.59	25.4	0.5	-1.28	-0.42	10.49	25.3	0.27	-1.03	-0.49	45.14	26.4	0.49	-0.86	-0.35
43.6	27.36	24.2	0.12	-1.19	-0.1	-0.91	25.4	1.34	-2.18	-0.13	3.65	25.3	0.37	-1.37	-0.45	31.23	26.4	0.17	-0.9	-0.21
43.64	48.33	24.3	-0.18	-1.35	-0.24	-15.05	25.4	0.26	-1.4	-0.19	-7.75	25.3	1.06	-2.38	0.01	19.61	26.4	-0.04	-0.77	-0.42
43.68	47.42	24.2	-0.45	-1.2	-0.1	-19.15	25.4	1.17	-1.54	-0.9	-10.49	25.3	0.91	-0.81	-0.26	12.54	26.4	-0.13	-0.8	-0.36
43.72	31.92	24.2	0.13	-1.03	0	-16.65	25.4	-1.54	-0.63	0.1	-3.65	25.3	-0.31	-1.21	-0.46	8.43	26.4	-0.07	-0.83	-0.38
43.76	15.5	24.2	0.34	-0.93	0.19	-16.42	25.4	-0.38	-0.18	0.11	-4.11	25.3	-1.24	-0.37	-0.09	6.38	26.4	0.11	-0.74	-0.55
43.8	10.94	24.3	0.27	-0.91	0.02	-14.82	25.4	-0.36	-0.2	0.09	-4.56	25.3	-0.47	-0.2	0.08	5.01	26.4	0.04	-0.76	-0.58
43.84	10.94	24.2	0.03	-0.91	-0.11	-12.31	25.4	-0.4	-0.38	0.07	-3.88	25.3	-0.36	-0.13	0.13	4.1	26.4	0.61	-0.92	-0.52
43.88	10.49	24.3	-0.17	-0.9	-0.06	-10.03	25.4	-0.55	-0.95	-0.13	-3.65	25.3	-0.43	-0.23	0.17	3.42	26.4	0.31	-0.73	-0.71
43.92	9.57	24.2	-0.26	-0.92	-0.02	-9.35	25.4	-0.48	-1.62	-0.54	-4.79	25.3	-0.7	-0.82	0.01	2.73	26.4	0.35	-0.95	-0.88
43.96	7.98	24.3	0.08	-0.92	0.01	-8.21	25.4	-1.04	-1.23	-0.43	-5.25	25.3	-0.65	-1.48	-0.38	0.91	26.4	1.19	-1.75	-0.84
44	7.52	24.3	0.4	-1	-0.18	-12.31	25.4	0.31	-0.47	-0.66	-4.56	25.3	-0.67	-1.65	-0.68	-9.35	26.4	0.28	-1.87	-1.22
44.04	5.7	24.3	0.15	-0.94	-0.47	-9.12	25.4	-0.98	-0.9	-0.59	-6.61	25.3	-0.65	-0.24	-0.48	-20.98	26.4	-1.03	-1.69	-1.02
44.08	2.73	24.3	0.22	-1.13	-0.43	29.18	25.4	-0.46	-1.99	0.01	-6.16	25.3	-0.37	-0.91	-0.97	-13.91	26.4	-1.04	-0.75	-0.34
44.12	-1.83	24.3	1.19	-1.72	-0.08	68.17	25.4	-0.65	-1.64	-0.08	17.55	25.3	-0.8	-2.46	-0.32	-14.82	26.4	-0.43	-0.15	-0.04
44.16	-10.95	24.3	1.14	-2.25	-0.48	50.84	25.4	-0.41	-1.14	-0.26	50.16	25.4	-0.84	-1.48	-0.42	-11.63	26.4	-0.24	-0.18	0.05
44.2	-9.81	24.3	0.54	-3.62	-2.49	32.83	25.4	-0.06	-0.93	0.15	52.21	25.4	-0.18	-1.08	-0.28	-8.67	26.4	-0.37	-0.28	0.11
44.24	-3.42	24.3	-1.09	-1.01	-0.41	19.83	25.4	-0.07	-0.92	0.22	37.62	25.3	-0.04	-1.03	0.21	-8.44	26.4	-0.5	-0.67	-0.45
44.28	-4.33	24.3	-1.05	0	-0.23	12.08	25.3	-0.17	-0.89	0.01	29.41	25.3	0.06	-0.98	0.2	-8.89	26.4	-0.64	-1.21	-0.78
44.32	-4.33	24.3	-0.24	-0.19	0.01	7.52	25.4	-0.19	-0.91	-0.05	23.94	25.3	-0.03	-0.91	-0.08	-7.07	26.4	-0.42	-1.5	-1.22
44.36	-4.11	24.3	-0.34	-0.24	0.07	5.01	25.3	-0.11	-0.93	-0.03	17.78	25.4	-0.02	-0.92	-0.02	-8.67	26.4	-1.24	-0.48	-0.57
44.4	-4.79	24.3	-0.59	-0.47	0.09	3.65	25.3	0.06	-0.92	-0.19	14.59	25.3	-0.01	-0.93	-0.05	-10.26	26.4	0.06	-0.28	-1.09
44.44	-5.25	24.2	-0.68	-0.94	-0.18	2.96	25.4	0.24	-0.93	-0.36	14.36	25.4	-0.02	-0.9	-0.21	13.22	26.4	1.18	-0.74	-1.44
44.48	-5.7	24.3	-0.49	-1.57	-0.47	2.51	25.4	0.59	-1.03	-0.31	16.41	25.3	-0.01	-0.94	-0.25	57.91	26.4	-0.45	-1.73	-0.68
44.52	-3.88	24.3	-0.63	-1.22	-0.47	2.05	25.4	0.3	-1.01	-0.27	17.33	25.3	0.34	-1.02	-0.13	63.15	26.4	0.51	-0.59	-1.2
44.56	-4.33	24.3	0.3	-0.68	-0.53	1.37	25.4	0.46	-1.35	-0.22	15.27	25.3	0.27	-1	-0.38	41.04	26.4	0.39	-0.95	-0.17
44.6	-4.79	24.3	-0.9	-1	-0.52	-1.14	25.4	1.38	-2.1	0.01	7.75	25.3	0.37	-1.2	-0.45	29.18	26.4	0.35	-0.91	-0.09
44.64	21.2	24.3	1.45	-1.35	-0.37	-12.77	25.4	0.26	-2.08	-0.22	-2.74	25.3	1.06	-1.98	-0.02	19.38	26.4	0.05	-0.78	-0.48
44.68	50.61	24.3	-0.3	-1.72	-0.08	-18.93	25.4	0.61	-1.69	-0.48	-13.91	25.3	0.53	-2.24	-0.06	12.77	26.4	-0.06	-0.78	-0.46
44.72	55.4	24.3	-0.18	-1.16	-0.32	-15.51	25.4	-0.8	-0.8	-0.53	-8.89	25.3	-1.24	-1.87	-2.2	8.21	26.4	-0.07	-0.86	-0.34
44.76	38.99	24.3	0.09	-1.06	0.18	-15.73	25.4	-0.37	-0.29	-0.02	-3.42	25.3	-0.98	-0.67	-0.29	5.93	26.4	-0.01	-0.8	-0.41
44.8	24.17	24.3	0.61	-0.85	0.08	-14.59	25.4	-0.23	-0.24	0.02	-3.65	25.3	-0.86	-0.19	-0.1	4.56	26.4	0.01	-0.79	-0.47
44.84	23.94	24.3	0.35	-0.89	-0.22	-12.09	25.4	-0.4	-0.36	0.13	-3.88	25.3	-0.15	-0.07	0.06	3.65	26.4	0.37	-0.85	-0.5
44.88	23.94	24.3	-0.02	-0.89	-0.2	-9.58	25.4	-0.62	-0.84	-0.01	-3.65	25.3	-0.12	-0.19	0.15	3.19	26.4	0.29	-0.77	-0.74
44.92	20.29	24.3	-0.12	-0.9	-0.09	-9.58	25.4	-0.63	-1.44	-0.38	-4.56	25.3	-0.45	-0.53	0.1	2.51	26.4	0.27	-0.88	-0.77
44.96	16.19	24.3	-0.05	-0.89	-0.11	-7.98	25.4	-0.38	-1.34	-0.75	-5.25	25.3	-0.73	-1.3	-0.24	1.14	26.4	0.72	-1.3	-0.52
45	14.59	24.3	0.19	-0.92	-0.14	-11.86	25.4	-0.59	-0.32	-0.53	-4.79	25.3	-0.45	-1.29	-0.51	-4.33	26.4	0.99	-2.1	-1.14
45.04	11.17	24.3	0.39	-0.93	-0.39	-13.23	25.4	-0.3	-0.55	-0.93	-4.11	25.3	-0.69	-0.88	-0.58	-20.52	26.4	-0.06	-1.27	-0.86
45.08	6.38	24.3	0.4	-1	-0.45	19.83	25.4	0.26	-2.12	-0.63	-7.07	25.3	-0.19	-0.27	-0.58	-15.28	26.4	0.49	-0.56	-1.72
45.12	1.59	24.3	0.66	-1.39	-0.43	67.26	25.4	-0.4	-1.85	-0.26	0.91	25.3	0.66	-2.49	-1.48	-14.14	26.4	-1.42	-0.19	-0.05
45.16	-7.98	24.2	1.15	-2.42	-0.15	56.54	25.4	-0.22	-1.1	-0.35	35.79	25.3	0.07	-1.44	-0.53	-13.91	26.4	-0.3	-0.14	0.02
45.2	-13.91	24.3	0.69	-1.07	-0.08	33.29	25.4	0.33	-0.86	0.21	59.51	25.3	0.11	-1.36	-0.53	-9.81	26.4	-0.07	-0.22	0.01
45.24	-4.33	24.3	-0.59	-0.87	-0.53	20.75	25.4	0.17	-0.95	0.24	47.88	25.3	-0.1	-1.05	-0.03	-7.98	26.5	-0.41	-0.42	-0.06
45.28	-5.02	24.2	-1.02	-0.17	-0.05	13.68	25.4	0.06	-0.9	-0.17	31.01	25.3	0.18	-0.95	0.33	-8.67	26.4	-0.91	-0.95	-0.31
45.32	-5.02	24.3	-0.47	0	0.15	9.35	25.4	-0.06	-0.92	-0.15	24.17	25.3	0.46	-0.85	-0.04	-8.89	26.4	-0.61	-1.48	-0.98
45.36	-4.33	24.2	-0.32	-0.07	0.18	6.38	25.4	-0.12	-0.92	0	26.22	25.3	0.25	-0.9	-0.31	-6.84	26.4	-0.73	-1.18	-1.2
45.4	-4.79	24.2	-0.5	-0.47	0.2	4.1	25.4	-0.09	-0.9	-0.1	27.81	25.3	-0.06	-0.89	-0.27	-11.4	26.4	0.09	0.01	-0.71
45.44	-5.7	24.2	-0.76	-1.16	-0.08	3.19	25.4	-0.01	-0.89	-0.25	24.39	25.3	-0.1	-0.9	-0.22	-5.02	26.4	-1.06	-1.1	-0.85
45.48	-5.25	24.3	-0.45	-1.58	-0.37	2.51	25.4	0.29	-0.97	-0.21	20.75	25.3	-0.16	-0.87	-0.2	33.51	26.4	0.17	-2.09	-0.91
45.52	-3.65	24.2	-0.52	-1.26	-0.5	2.05	25.4	0.55	-1	-0.31	18.92	25.3	0.14	-0.92	-0.14	59.73	26.4	-0.05	-1.14	-0.78
45.56	-4.79	24.3	-0.09	-0.56	-0.49	1.59	25.4	0.51	-1.19	-0.35	22.11	25.3	0.54	-1.05	-0.23	53.58	26.4	-0.28	-0.9	-0.3
45.6	-4.56	24.2	-0.62	-0.88	-0.56	0.23	25.4	1.11	-1.9	0.03	17.1	25.3	0.36	-1.04	-0.42	39.44	26.4	0.11	-1.01	-0.02
45.64	27.81	24.3	0.99	-3.27	-1.37	-7.53	25.4	0.52	-2.32	-0.12	4.56	25.1	0.7	-1.69	-0.13	32.15	26.4	0.13	-0.91	-0.33
45.68	61.33	24.2	-0.22	-1.58	-0.31	-21.21	25.4	-2.22	-1.99	-1.35	-9.35	25.3	0.9	-2.33	-0.31	20.52	26.4	0.01	-0.77	-0.53
45.72	54.95	24.3	-0.24	-1.07	-0.33	-16.19	25.4	-2.22	-1.57	0.15	-10.26	25.3	-0.69	-3.4	-1.8	13.22	26.4	-0.1	-0.8	-0.37
45.76	29.64	24.2	0.19	-0.96	0.13	-16.87	25.4	-0.6	-0.35	0.06	-3.42	25.3	-0.85	-1.19	-0.26	8.89	26.4	-0.06	-0.81	-0.38
45.8	14.82	24.2	0.32	-0.89	0.09	-15.73	25.4	-0.07	-0.26	-0.01	-4.33	25.3	-1.09	-0.38	-0.11	6.38	26.4	0.06	-0.76	-0.48
45.84	9.57	24.3	0.19	-0.86	-0.18	-12.09	25.4	-0.39	-0.4	0.06	-4.33	25.3	-0.34	-0.28	0.07	5.01	26.4	0.12	-0.79	-0.46
45.88	6.61	24.2	-0.07	-0.9	-0.14	-10.03	25.4	-0.63	-0.75	-0.04	-3.65	25.3	-0.37	-0.1	0.09	4.1	26.4	0.46	-0.89	-0.53
45.92	4.79	24.3	-0.32	-0.88	-0.02	-10.49	25.4	-0.67	-1.39	-0.35	-4.11	25.3	-0.51	-0.27	0.08	3.42	26.4	0.29	-0.69	-0.74
45.96	3.87	24.2	-0.31	-0.88	-0.03	-7.98	25.4	-0.46	-1.65	-0.53	-5.25	25.4	-0.75	-0.98	-0.14	2.73	26.4	0.29	-0.92	-0.85
46	3.65	24.3	-0.08	-0.89	-0.06	-9.58	25.4	-0.67	-0.51	-0.49	-5.47	25.3	-0.42	-1.69	-0.5	1.14	26.4	1.12	-1.62	-0.86
46.04	3.65	24.3	0.52	-0.99	-0.23	-10.95	25.4	-0.11	-0.65	-0.7	-4.33	25.3	-0.82	-1.15	-0.58	-7.75	26.4	0.39	-1.78	-1.23
46.08	3.42	24.3	0.34	-0.99	-0.47	7.29	25.4	1.48	-2.3	-1.27	-5.93	25.3	0.47	-0.39	-0.92	-21.66	26.4	-1.22	-1.37	-1.9
46.12	1.37	24.3	0.38	-1.34	-0.48	55.4	25.4	-0.28	-1.8	-0.02	-5.25	25.3	-0.78	-0.97	-0.77	-14.14	26.4	-0.69	-0.67	-0.61
46.16	-5.25	24.3	1.25	-2.36	-0.07	62.93	25.4	0.41	-1.11	-0.74	23.03	25.4	1.2	-1.53	-0.14	-14.82	26.4	-0.48	-0.09	-0.07
46.2	-18.24	24.3	0.22	-2.12	-0.15	39.9	25.4	0.3	-0.99	-0.01	51.53	25.3	-0.47	-1.76	0.11	-12.77	26.4	-0.28	-0.24	-0.01
46.24	-5.93	24.3	0.58	-1.38	-0.83	24.39	25.4	0.22	-0.95	0.29	51.3	25.3	-0.2	-1.08	-0.21	-9.81	26.4	-0.3	-0.33	0
46.28	-5.02	24.3	-1.65	-0.32	-0.01	14.82	25.4	0.13	-0.88	-0.09	37.39	25.3	0	-1.01	0.29	-8.44	26.4	-0.51	-0.5	-0.19
46.32	-5.25	24.3	-0.41	-0.02	-0.05	9.57	25.4	0.04	-0.9	-0.15	29.87	25.3	0.06	-0.95	0.13	-9.58	26.4	-0.91	-1.02	-0.43
46.36	-4.79	24.2	-0.21	-0.14	0.05	6.38	25.4	-0.04	-0.91	-0.12	25.53	25.3	0	-0.91	-0.11	-8.44	26.4	-0.48	-1.4	-1.07
46.4	-4.33	24.3	-0.98	-0.41	-0.03	4.56	25.4	0.01	-0.9	-0.16	21.43	25.4	-0.11	-0.89	-0.12	-7.07	26.4	-1.07	-0.82	-0.81
46.44	-4.56	24.3	-0.53	-0.58	0.02	3.65	25.4	0.18	-0.92	-0.13	19.15	25.3	-0.16	-0.87	-0.2	-10.26	26.4	0.15	-0.14	-0.79
46.48	-4.56	24.3	-0.63	-1.04	-0.26	2.96	25.4	0.62	-1.03	-0.23	19.61	25.3	-0.1	-0.88	-0.26	11.85	26.4	0.82	-0.74	-1.61
46.52	-2.28	24.3	-1.4	-1.45	-0.46	2.51	25.4	0.3	-0.97	-0.44	20.52	25.3	0	-0.89	-0.2	55.4	26.4	-0.36	-1.6	-0.91
46.56	-2.97	24.3	-0.39	-1.11	-0.51	1.82	25.4	0.35	-1.18	-0.35	22.11	25.3	0.58	-1.06	-0.12	62.24	26.4	0.6	-0.72	-1.2
46.6	4.79	24.3	-1.2	-1.38	-0.78	0.23	25.4	1.24	-1.81	0.07	18.92	25.3	0.2	-1	-0.42	37.85	26.4	0.24	-0.99	-0.09
46.64	30.09	24.3	1.61	-1.14	-0.71	-7.75	25.4	0.59	-2.06	-0.26	7.98	25.3	0.33	-1.33	-0.36	26.22	26.4	0.32	-0.87	-0.11
46.68	38.99	24.3	-0.01	-1.36	-0.42	-20.75	25.4	-0.85	-2.12	-0.56	-3.65	25.3	1.22	-2.27	0.08	18.47	26.4	0.3	-0.76	-0.5
46.72	24.17	24.3	-0.51	-0.93	0.37	-15.51	25.4	-2.13	-0.97	1.96	-15.73	25.3	-0.1	-2.13	-0.17	12.31	26.4	0.17	-0.75	-0.57
46.76	17.33	24.3	0.04	-1.01	0.15	-16.42	25.4	-0.66	-0.35	-0.13	-5.02	25.3	-0.16	-1.63	-0.62	8.89	26.4	-0.01	-0.79	-0.48
46.8	20.52	24.3	0.41	-0.95	-0.15	-15.51	25.4	-0.05	-0.3	-0.07	-3.88	25.3	-1.59	-0.59	-0.02	6.15	26.4	-0.02	-0.77	-0.44
46.84	23.71	24.3	0.27	-0.92	-0.26	-13.45	25.4	-0.39	-0.4	0.01	-4.79	25.3	-0.38	-0.3	-0.06	4.56	26.4	-0.05	-0.76	-0.48
46.88	19.61	24.3	-0.02	-0.9	-0.22	-10.95	25.4	-0.51	-0.7	-0.04	-4.33	25.3	-0.28	-0.16	0.04	3.42	26.4	0.19	-0.81	-0.42
46.92	10.71	24.3	-0.27	-0.89	-0.07	-10.26	25.4	-0.7	-1.2	-0.32	-3.65	25.3	-0.3	-0.17	0.05	2.73	26.4	0.54	-0.83	-0.68
46.96	5.7	24.3	-0.27	-0.89	-0.08	-9.12	25.4	-0.47	-1.67	-0.56	-4.11	25.3	-0.6	-0.37	-0.01	2.28	26.4	0.34	-0.8	-0.78
47	3.19	24.3	0.02	-0.86	-0.18	-9.81	25.4	-0.69	-0.62	-0.55	-5.47	25.3	-0.86	-1.11	-0.36	0.91	26.4	0.69	-1.31	-0.61
47.04	2.96	24.3	0.42	-0.95	-0.31	-12.54	25.4	0.1	-0.5	-0.79	-5.47	25.3	-0.41	-1.84	-0.69	-5.47	26.4	0.97	-2.14	-1.26
47.08	3.19	24.2	0.21	-0.94	-0.51	1.37	25.3	1.52	-3.19	-0.68	-4.79	25.3	-0.67	-0.73	-0.54	-21.66	26.4	-0.62	-1.7	-0.74
47.12	1.82	24.2	0.43	-1.31	-0.42	45.6	25.4	0.43	-1.31	-0.52	-6.16	25.3	0.26	-0.38	-0.61	-14.37	26.4	-0.13	-0.62	-1.29
47.16	-3.88	24.2	1.33	-2.37	-0.1	61.33	25.3	0.39	-1.22	-0.58	0.68	25.3	1.26	-2.46	-0.86	-15.51	26.4	-1.34	-0.13	-0.07
47.2	-17.79	24.2	-0.35	-1.59	-0.08	41.27	25.4	-0.14	-1.02	0.13	32.83	25.3	-0.81	-1.93	0.1	-13.45	26.4	-0.24	-0.3	-0.06
47.24	-4.33	24.2	0.94	-1.28	-1.45	26.45	25.4	0.16	-0.93	0.26	56.54	25.3	-0.23	-1.4	-0.42	-9.81	26.4	-0.25	-0.23	-0.03
47.28	-4.79	24.2	-1.55	-0.27	-0.02	17.1	25.4	-0.03	-0.91	0.06	49.47	25.3	-0.18	-1.19	0.01	-8.67	26.4	-0.49	-0.28	0
47.32	-5.25	24.2	-0.59	-0.11	0.03	11.17	25.4	-0.16	-0.91	-0.1	30.55	25.3	0.3	-0.96	0.37	-8.89	26.4	-0.88	-0.9	-0.51
47.36	-4.56	24.3	-0.31	-0.11	0.12	7.29	25.4	-0.16	-0.91	-0.03	23.71	25.3	0.86	-0.8	-0.15	-9.35	26.4	-0.56	-1.41	-1.17
47.4	-4.56	24.2	-0.49	-0.37	0.23	5.24	25.4	-0.05	-0.92	-0.09	30.55	25.3	0.19	-0.98	-0.35	-7.98	26.4	-0.96	-0.93	-1.06
47.44	-5.02	24.3	-0.74	-0.81	0.07	3.87	25.3	0.1	-0.9	-0.25	29.18	25.3	-0.17	-0.89	-0.17	-11.63	26.4	0.43	0.24	-0.89
47.48	-4.79	24.3	-0.69	-1.23	-0.27	3.19	25.4	0.33	-0.95	-0.25	23.25	25.3	-0.05	-0.91	-0.04	-0.23	26.4	0.49	-1.77	0.03
47.52	-4.11	24.2	-0.5	-1.43	-0.47	2.73	25.4	0.42	-1.02	-0.31	20.75	25.3	0	-0.9	-0.11	39.9	26.4	0.03	-1.87	-1
47.56	-4.33	24.3	0.02	-0.28	-0.56	2.28	25.4	0.3	-1	-0.32	24.62	25.3	0.29	-1	-0.16	58.59	26.4	0.16	-1.09	-1.06
47.6	-5.7	24.2	-0.03	-0.49	-0.65	1.37	25.3	0.48	-1.33	-0.25	31.01	25.3	0.25	-0.97	-0.37	43.32	26.4	-0.06	-0.87	-0.17
47.64	14.59	24.3	-0.38	-2.44	-0.07	-0.91	25.4	1.13	-2.08	0.01	24.39	25.3	0.35	-1.08	-0.35	31.69	26.4	0.27	-0.95	-0.02
47.68	59.28	24.3	-1.02	-1.78	-0.03	-12.31	25.4	0.33	-2.04	-0.28	7.98	25.3	0.81	-1.55	-0.01	26.67	26.4	0.34	-0.79	-0.46
47.72	54.49	24.3	-0.64	-1.35	-0.34	-19.38	25.4	0.8	-1.99	-0.44	-7.07	25.3	0.86	-2.39	-0.19	18.01	26.4	0.11	-0.76	-0.56
47.76	23.71	24.3	-0.24	-0.91	0.11	-16.19	25.4	-0.82	-0.77	-0.4	-10.26	25.3	-1.19	-3.74	-1.09	12.54	26.4	-0.12	-0.78	-0.41
47.8	8.21	24.3	-0.05	-0.92	0.19	-16.42	25.3	-0.49	-0.27	0.03	-3.42	25.3	-0.81	-1.15	-0.19	8.66	26.4	-0.13	-0.82	-0.33
47.84	2.28	24.3	-0.1	-0.9	0.05	-15.05	25.4	-0.29	-0.28	0.06	-3.88	25.4	-1.14	-0.31	-0.09	6.15	26.4	-0.05	-0.77	-0.4
47.88	0.45	24.3	-0.11	-0.92	-0.02	-12.09	25.4	-0.46	-0.44	0.13	-3.88	25.3	-0.31	-0.1	0.07	4.79	26.4	0.07	-0.78	-0.49
47.92	0.45	24.3	-0.07	-0.93	-0.03	-9.81	25.4	-0.67	-0.85	-0.13	-3.42	25.3	-0.27	-0.02	0.09	3.87	26.4	0.55	-0.88	-0.63
47.96	1.59	24.3	-0.2	-0.91	-0.01	-10.03	25.4	-0.67	-1.51	-0.43	-3.88	25.3	-0.42	-0.29	0.08	3.42	26.4	0.26	-0.73	-0.71
48	1.82	24.3	-0.23	-0.92	0.05	-6.84	25.4	-0.59	-1.51	-0.51	-5.25	25.3	-0.65	-1.14	-0.2	2.51	26.4	0.35	-1.04	-0.76
48.04	2.28	24.3	0.3	-0.95	-0.12	-10.95	25.4	-0.22	-0.37	-0.76	-4.33	25.3	-0.06	-1.78	-0.48	0	26.4	1.28	-1.86	-0.99
48.08	2.96	24.3	0.38	-0.92	-0.5	-9.35	25.4	-0.68	-0.96	-0.65	-4.33	25.3	-0.87	-1.46	-0.72	-11.63	26.4	0.19	-1.82	-1.13
48.12	2.51	24.3	0.22	-1.15	-0.52	21.66	25.4	-0.05	-1.91	-0.6	-5.02	25.3	0.06	-0.6	-0.74	-19.84	26.4	-0.6	-2.19	0.08
48.16	-0.69	24.3	1.04	-1.65	-0.19	59.28	25.4	-0.82	-1.88	-0.05	2.51	25.3	0.05	-1.95	-1.08	-13.68	26.4	-1.21	-0.5	-0.33
48.2	-9.58	24.3	1.28	-2.46	-0.27	49.02	25.4	-0.2	-1.12	-0.13	34.65	25.3	0.51	-0.34	-0.02	-14.37	26.4	-0.19	-0.09	-0.21
48.24	-11.63	24.2	-0.73	-1.18	-0.16	30.09	25.4	0.27	-0.94	0.25	49.47	25.3	-0.09	-1.3	-0.4	-11.63	26.4	-0.17	-0.17	-0.08
48.28	-3.65	24.2	-0.84	-1.11	-0.29	19.83	25.4	0.63	-0.83	-0.05	37.39	25.3	-0.13	-1.03	0.14	-9.12	26.4	-0.42	-0.26	0.02
48.32	-4.33	24.2	-1.21	-0.19	0.11	13.91	25.4	0.51	-0.86	-0.35	27.59	25.3	0.14	-0.94	0.24	-9.12	26.4	-0.7	-0.69	-0.32
48.36	-4.33	24.2	-0.33	0.11	0.19	10.26	25.4	0.02	-0.94	-0.27	25.76	25.3	0.42	-0.89	-0.16	-10.03	26.4	-0.75	-1.29	-0.93
48.4	-4.11	24.2	-0.17	-0.11	0.26	7.52	25.4	-0.06	-0.9	-0.1	29.18	25.3	0.19	-0.96	-0.26	-6.16	26.4	-0.47	-1.27	-1.12
48.44	-4.56	24.2	-0.43	-0.6	0.25	5.24	25.4	-0.02	-0.87	-0.14	28.73	25.3	-0.04	-0.91	-0.13	-9.12	26.4	-0.34	-0.06	-0.68
48.48	-5.47	24.3	-0.73	-1.21	-0.12	3.87	25.4	0.01	-0.92	-0.15	24.17	25.3	-0.03	-0.91	-0.12	-9.35	26.4	-0.62	-0.57	-1.15
48.52	-5.25	24.3	-0.56	-1.56	-0.36	2.73	25.4	0.25	-0.93	-0.18	22.34	25.3	-0.06	-0.87	-0.2	15.96	26.4	0.91	-1.72	-1.32
48.56	-4.33	24.3	-0.66	-1.39	-0.42	2.28	25.4	0.44	-0.95	-0.3	22.34	25.3	0.03	-0.88	-0.24	53.58	26.4	-0.19	-1.3	-0.7
48.6	-5.47	24.3	-0.49	-0.53	-0.18	1.59	25.4	0.44	-1.24	-0.29	23.03	25.3	0.33	-0.98	-0.36	58.37	26.4	0	-0.85	-0.76
48.64	-4.79	24.2	-0.46	-0.86	-0.59	0	25.4	1.19	-2.16	0.01	15.5	25.3	0.32	-1.01	-0.36	42.41	26.4	0.41	-0.92	-0.3
48.68	20.97	24.3	0.93	-1.17	-0.18	-9.81	25.4	0.1	-2.28	-0.32	5.47	25.3	0.5	-1.47	-0.16	34.2	26.4	0.38	-0.82	-0.23
48.72	53.35	24.3	-0.63	-1.77	-0.08	-19.38	25.4	0.02	-0.96	-0.19	-6.61	25.3	0.97	-2.31	0.02	28.95	26.4	0.2	-0.75	-0.54
48.76	54.26	24.2	-0.2	-1.04	-0.37	-15.28	25.4	-0.66	-0.39	-0.48	-11.17	25.3	0.89	-0.97	-0.02	18.92	26.4	-0.09	-0.78	-0.48
48.8	33.06	24.2	0.22	-0.97	0.02	-15.73	25.4	-0.42	-0.38	-0.14	-3.65	25.3	-0.32	-1.25	-0.51	12.99	26.4	-0.07	-0.83	-0.41
48.84	17.33	24.3	0.17	-0.92	0.12	-15.05	25.4	-0.27	-0.36	-0.02	-3.65	25.3	-1.23	-0.35	-0.15	9.12	26.4	0.09	-0.77	-0.46
48.88	9.57	24.2	0.16	-0.89	-0.08	-13	25.4	-0.49	-0.4	-0.02	-4.11	25.3	-0.36	-0.14	0.01	6.84	26.4	0.03	-0.75	-0.55
48.92	6.15	24.2	0.03	-0.89	-0.14	-12.31	25.4	-0.75	-0.63	-0.1	-3.65	25.3	-0.24	-0.12	0.05	5.47	26.4	0.37	-0.84	-0.52
48.96	4.79	24.2	-0.14	-0.89	-0.12	-12.09	25.4	-0.68	-1.19	-0.32	-3.42	25.3	-0.44	-0.19	0.05	4.33	26.4	0.47	-0.75	-0.66
49	3.87	24.2	-0.28	-0.95	-0.1	-9.81	25.4	-0.34	-1.55	-0.67	-5.02	25.3	-0.75	-0.79	-0.07	3.42	26.4	0.49	-0.93	-0.85
49.04	3.65	24.2	-0.08	-0.88	-0.16	-10.72	25.3	-0.18	-0.39	-0.56	-5.93	25.3	-0.55	-1.58	-0.44	1.14	26.4	1.11	-1.83	-0.95
49.08	3.42	24.2	0.31	-1.01	-0.12	-11.4	25.4	-0.26	-0.57	-0.59	-4.33	25.3	-0.37	-1.69	-0.72	-10.95	26.2	0.12	-1.92	-1.29
49.12	3.42	24.2	0.47	-0.95	-0.43	9.8	25.4	1.39	-1.83	-1.14	-5.02	25.3	-0.49	-0.29	-0.75	-20.75	26.4	-0.92	-2.48	0.63
49.16	2.28	24.2	0.41	-1.14	-0.5	54.72	25.4	-0.17	-1.78	-0.3	-3.42	25.3	-0.69	-0.97	-0.72	-14.37	26.4	-1.14	-0.59	-0.25
49.2	-2.28	24.2	0.77	-1.73	-0.21	51.98	25.4	0.43	-1.07	-0.71	31.92	25.3	0.02	-3.15	-0.65	-15.05	26.4	-0.31	-0.21	-0.16
49.24	-12.54	24.3	0.64	-2.33	-0.03	35.57	25.3	0.22	-0.99	0.25	55.86	25.3	0.18	-1.17	-0.4	-11.4	26.4	-0.35	-0.26	0
49.28	-11.4	24.3	-1.37	-2.35	0.08	23.71	25.4	0.13	-0.93	0.14	47.19	25.3	-0.27	-1.13	-0.07	-8.67	26.4	-0.49	-0.42	0.21
49.32	-3.88	24.2	-1.11	-0.82	-0.25	15.5	25.4	0.04	-0.89	-0.16	31.23	25.3	0.06	-0.95	0.3	-8.89	26.4	-0.69	-0.78	-0.44
49.36	-5.02	24.2	-1.13	-0.26	0	10.03	25.4	0.07	-0.9	-0.1	26.45	25.3	0.09	-0.93	0.04	-9.35	26.4	-0.65	-1.25	-0.75
49.4	-4.79	24.3	-0.29	-0.22	0.08	6.61	25.4	-0.03	-0.91	-0.07	24.85	25.3	0.05	-0.91	-0.18	-5.93	26.4	-0.49	-1.34	-1.05
49.44	-4.11	24.3	-0.19	-0.29	0.13	4.56	25.4	-0.21	-0.9	-0.17	21.89	25.3	-0.07	-0.9	-0.11	-9.12	26.4	-0.23	-0.05	-0.68
49.48	-4.56	24.3	-0.45	-0.52	0.08	3.19	25.4	-0.14	-0.89	-0.25	20.29	25.3	-0.2	-0.89	-0.12	-8.89	26.4	-0.88	-0.53	-1.03
49.52	-4.79	24.3	-0.7	-0.97	-0.14	2.51	25.4	0.16	-0.92	-0.1	19.15	25.3	-0.14	-0.89	-0.21	11.4	26.4	1.68	-0.54	-2
49.56	-4.33	24.3	-0.48	-1.34	-0.46	2.05	25.4	0.7	-0.99	-0.15	19.38	25.3	0.08	-0.91	-0.19	56.54	26.4	-0.5	-1.89	-0.39
49.6	-4.11	24.3	-0.33	-1.33	-0.64	1.82	25.3	0.35	-1.03	-0.41	23.03	25.3	0.55	-1.05	-0.21	67.03	26.4	0.61	-0.54	-1.27
49.64	-4.33	24.2	-0.02	-0.44	-0.55	1.14	25.4	0.57	-1.43	-0.21	19.83	25.3	0.41	-1.05	-0.45	43.77	26.4	0.4	-0.88	-0.33
49.68	-5.02	24.3	-0.05	-0.68	-0.55	-0.91	25.3	1.13	-2.25	-0.08	7.52	25.3	0.51	-1.5	-0.41	26.9	26.4	0.26	-0.97	-0.09
49.72	10.94	24.3	0.19	-1.91	-0.25	-15.28	25.3	0.51	-2.11	-0.1	-7.53	25.3	0.88	-2.42	-0.04	16.64	26.4	0.01	-0.77	-0.41
49.76	43.09	24.2	-0.36	-1.9	-0.24	-17.56	25.4	0.4	-1	-1.06	-13.91	25.3	0.43	-0.41	0.59	10.03	26.4	-0.09	-0.79	-0.39
49.8	49.93	24.3	-0.37	-1.23	-0.38	-16.87	25.3	-1.63	-0.53	0.24	-3.19	25.3	-0.3	-1.08	-0.45	6.61	26.2	-0.11	-0.82	-0.38
49.84	32.6	24.3	-0.04	-1.09	0.14	-16.87	25.4	-0.42	-0.3	0.06	-3.88	25.3	-1.47	-0.33	-0.08	4.79	26.4	-0.06	-0.76	-0.46
49.88	20.06	24.3	0.21	-0.93	0.18	-13.91	25.4	-0.32	-0.31	0.07	-4.11	25.3	-0.36	-0.08	0.04	3.87	26.4	-0.01	-0.75	-0.55
49.92	16.41	24.3	0.34	-0.9	-0.09	-10.26	25.4	-0.44	-0.44	0.1	-3.42	25.3	-0.19	-0.11	0.07	3.42	26.4	0.46	-0.87	-0.56
49.96	15.96	24.2	0.22	-0.89	-0.24	-9.35	25.4	-0.74	-0.91	-0.12	-3.88	25.3	-0.39	-0.3	0.08	2.96	26.4	0.25	-0.73	-0.7
50	14.59	24.3	-0.01	-0.9	-0.21	-9.12	25.4	-0.57	-1.52	-0.46	-5.25	25.3	-0.69	-0.96	-0.07	2.28	26.4	0.26	-0.9	-0.82
50.04	10.71	24.2	-0.1	-0.88	-0.14	-7.53	25.4	-0.63	-1.47	-0.59	-5.93	25.3	-0.56	-1.71	-0.4	0.45	26.4	1.13	-1.68	-0.76
50.08	7.75	24.2	-0.07	-0.91	-0.12	-11.63	25.4	-0.18	-0.42	-0.81	-4.11	25.3	-0.75	-1.48	-0.6	-8.44	26.4	0.61	-1.81	-1.14
50.12	6.61	24.2	0.13	-0.91	-0.15	-9.12	25.4	-1.03	-0.91	-0.49	-5.93	25.3	-0.47	-0.56	-0.64	-22.12	26.4	-1.41	-1.5	-2.13
50.16	5.47	24.2	0.43	-0.93	-0.32	13.45	25.4	0.95	-0.87	-1.35	-5.7	25.3	-0.95	-1.03	-0.72	-13.91	26.4	-1.11	-0.69	-0.49
50.2	4.1	24.2	0.33	-1.09	-0.37	62.93	25.4	-0.27	-1.91	-0.09	19.38	25.3	0.58	-2.42	-0.77	-15.28	26.4	-0.57	-0.24	-0.14
50.24	0.45	24.3	0.64	-1.38	-0.3	58.82	25.4	0.12	-1.15	-0.73	49.25	25.3	-0.43	-1.5	-0.46	-13	26.4	-0.27	-0.23	-0.01
50.28	-7.3	24.2	1.07	-2.34	-0.21	36.02	25.4	0.37	-0.92	0.05	54.49	25.3	-0.21	-1.12	-0.19	-9.35	26.4	-0.27	-0.23	-0.01
50.32	-14.14	24.2	0.97	-0.58	-0.44	22.11	25.4	0.26	-0.91	0.39	41.95	25.3	0.13	-0.99	0.2	-8.21	26.4	-0.38	-0.47	-0.06
50.36	-3.88	24.3	-0.89	-1.08	-0.38	13.91	25.4	0.07	-0.89	-0.12	31.46	25.3	0.19	-0.96	0.09	-8.21	26.4	-0.85	-0.96	-0.55
50.4	-4.33	24.3	-1.07	-0.32	0	8.66	25.4	-0.03	-0.93	-0.15	25.31	25.3	0.23	-0.89	-0.16	-7.75	26.4	-0.54	-1.43	-1.08
50.44	-4.56	24.2	-0.37	-0.08	0.03	5.7	25.4	-0.06	-0.9	-0.03	24.17	25.3	0.04	-0.9	-0.2	-6.84	26.4	-0.92	-0.94	-1.02
50.48	-4.11	24.2	-0.29	-0.11	0.11	3.87	25.4	-0.01	-0.89	-0.12	22.11	25.3	-0.08	-0.88	-0.23	-12.54	26.4	0.08	0.1	-0.81
50.52	-4.56	24.3	-0.42	-0.37	0.21	2.96	25.3	-0.02	-0.9	-0.2	20.29	25.3	-0.1	-0.87	-0.26	4.56	26.4	0.46	-1.61	-1.61
50.56	-5.25	24.2	-0.87	-0.99	0.02	2.51	25.4	0.27	-0.93	-0.26	17.55	25.3	-0.03	-0.92	-0.11	52.44	26.4	0.17	-1.96	-0.99
50.6	-5.25	24.2	-0.64	-1.47	-0.35	2.28	25.4	0.49	-0.99	-0.34	21.89	25.3	0.52	-1.04	-0.12	62.93	26.4	0.49	-0.85	-1.26
50.64	-3.65	24.2	-0.37	-1.41	-0.48	1.82	25.3	0.42	-1.16	-0.37	25.31	25.4	0.3	-0.95	-0.42	37.16	26.4	-0.18	-1.02	0.02
50.68	-4.11	24.2	0.16	-0.42	-0.49	0.45	25.3	1.05	-1.73	-0.01	13.45	25.3	0.38	-1.29	-0.46	25.31	26.4	0.33	-0.89	0.05
50.72	-4.56	24.2	-0.37	-0.71	-0.52	-5.7	25.3	0.77	-2.26	-0.22	-3.19	25.3	1.08	-2.3	-0.01	24.85	26.4	0.26	-0.79	-0.47
50.76	6.15	24.3	0.78	-2.26	-1.08	-20.52	25.3	-0.58	-2.7	-0.23	-11.63	25.3	0.08	-1.38	-0.2	16.19	26.4	0.15	-0.74	-0.58
50.8	43.09	24.2	-0.12	-1.53	0.08	-15.96	25.4	-1.15	-1.09	-0.44	-4.33	25.3	0.19	-1.59	-0.9	11.17	26.4	-0.07	-0.82	-0.42
50.84	69.77	24.2	0.3	-1.28	-0.56	-16.42	25.4	-0.9	-0.46	-0.08	-4.11	25.3	-1.54	-0.35	0.11	7.98	26.4	-0.15	-0.81	-0.34
50.88	54.49	24.3	0.08	-1.11	-0.21	-15.51	25.3	-0.14	-0.25	0.04	-4.33	25.3	-0.48	-0.18	0.04	5.47	26.4	-0.11	-0.84	-0.4
50.92	27.81	24.3	0.25	-0.94	0.08	-12.54	25.4	-0.34	-0.27	0.12	-3.65	25.3	-0.33	-0.05	0.13	4.33	26.4	0.05	-0.75	-0.48
50.96	11.63	24.3	0.39	-0.85	-0.05	-10.49	25.4	-0.58	-0.6	0.08	-3.42	25.3	-0.45	-0.06	0.14	3.42	26.4	0.41	-0.85	-0.65
51	7.75	24.3	0.21	-0.86	-0.21	-10.26	25.4	-0.7	-1.32	-0.22	-5.02	25.3	-0.73	-0.84	0.02	2.73	26.4	0.36	-0.8	-0.68
51.04	6.61	24.3	-0.06	-0.89	-0.17	-7.98	25.4	-0.43	-1.74	-0.47	-5.7	25.3	-0.51	-1.65	-0.42	1.82	26.4	0.41	-1.04	-0.81
51.08	4.79	24.3	-0.27	-0.87	-0.11	-7.75	25.4	-0.7	-0.92	-0.56	-4.79	25.3	-0.51	-1.73	-0.52	-1.83	26.4	1.18	-1.98	-1.14
51.12	2.96	24.3	-0.29	-0.92	-0.09	-11.17	25.4	0.03	-0.35	-0.67	-5.25	25.3	-0.65	-0.31	-0.51	-17.33	26.4	0.17	-1.55	-0.62
51.16	2.51	24.3	-0.01	-0.93	-0.05	-2.97	25.4	-0.44	-1.34	-0.63	-5.47	25.3	-0.88	-0.96	-0.76	-17.56	26.4	0.5	-0.86	-1.3
51.2	2.51	24.3	0.34	-0.97	-0.34	45.14	25.4	0.92	-1.99	-0.46	24.17	25.3	0.78	-2.8	-1.11	-14.59	26.2	-1.82	-0.4	-0.17
51.24	2.51	24.3	0.31	-1	-0.4	67.94	25.4	0.11	-1.37	-0.63	54.03	25.4	-0.88	-1.73	-0.08	-14.37	26.4	-0.44	-0.1	-0.2
51.28	0.91	24.3	0.32	-1.13	-0.34	47.88	25.4	-0.39	-1.2	0.01	43.77	25.3	-0.31	-1.02	-0.19	-10.95	26.4	0	-0.14	-0.02
51.32	-3.42	24.3	1.11	-1.89	-0.12	29.87	25.4	0.09	-0.97	0.3	24.85	25.3	0.16	-0.91	0.46	-8.89	26.4	-0.38	-0.36	0.05
51.36	-13.45	24.3	0.35	-2.14	-0.16	17.33	25.4	0.29	-0.86	0.08	24.39	25.3	0.19	-0.97	0.14	-8.21	26.4	-0.81	-0.69	-0.31
51.4	-9.58	24.3	-0.95	-3.45	-0.15	10.71	25.4	0.37	-0.86	-0.24	27.81	25.3	0.05	-0.9	-0.27	-9.12	26.4	-0.66	-1.19	-0.96
51.44	-3.65	24.2	-0.95	-0.81	-0.39	7.98	25.3	0.09	-0.89	-0.31	26.22	25.3	-0.04	-0.91	-0.2	-7.53	26.4	-0.49	-1.49	-1.26
51.48	-4.56	24.3	-0.93	-0.06	-0.07	5.93	25.4	0.04	-0.91	-0.27	22.57	25.3	-0.1	-0.9	-0.13	-10.26	26.4	-0.3	0.05	-0.73
51.52	-4.56	24.3	-0.17	-0.06	0.12	4.33	25.4	0.01	-0.89	-0.18	21.43	25.3	-0.02	-0.88	-0.23	-9.12	26.4	-0.81	-0.79	-1.02
51.56	-4.56	24.3	-0.21	-0.36	0.18	3.42	25.4	0.19	-0.92	-0.14	20.97	25.3	0.07	-0.96	-0.17	12.99	26.4	1.73	-0.9	-2.71
51.6	-5.02	24.3	-0.52	-0.69	0.11	2.73	25.4	0.51	-0.96	-0.31	23.03	25.3	0.47	-1.02	-0.23	52.67	26.4	-0.68	-1.6	-0.49
51.64	-5.25	24.3	-0.82	-1	-0.15	2.28	25.4	0.4	-0.98	-0.43	20.06	25.3	0.25	-0.99	-0.4	64.75	26.4	-0.16	-0.88	-0.91
51.68	-5.47	24.2	-0.73	-1.42	-0.39	1.37	25.4	0.67	-1.44	-0.2	8.21	25.3	0.43	-1.38	-0.31	47.88	26.4	0.41	-0.92	-0.5
51.72	-4.56	24.2	-0.66	-1.39	-0.4	-3.19	25.4	1.13	-2.34	0.06	-4.79	25.3	1.06	-2.25	-0.01	30.78	26.4	0.3	-0.93	-0.14
51.76	-5.02	24.2	-0.45	-0.63	-0.14	-19.15	25.4	0.07	-1.34	-0.66	-11.17	25.3	0.03	-1.46	-0.16	20.06	26.4	0.25	-0.76	-0.39
51.8	-3.19	24.2	-0.33	-0.81	-0.53	-16.65	25.4	-0.41	-1.15	-0.82	-4.11	25.3	0.2	-1.44	-1.01	13.22	26.4	0.11	-0.78	-0.46
51.84	27.81	24.2	0.9	-2.39	-0.76	-18.24	25.4	-1.21	-0.4	-0.08	-4.11	25.3	-1.67	-0.33	0.04	9.35	26.4	0.01	-0.79	-0.48
51.88	54.49	24.2	-0.18	-1.5	-0.35	-18.01	25.4	-0.24	-0.34	0	-4.79	25.3	-0.42	-0.19	-0.02	6.61	26.4	-0.06	-0.75	-0.51
51.92	51.07	24.2	-0.23	-1.01	-0.15	-14.37	25.4	-0.41	-0.31	-0.03	-4.33	25.3	-0.24	-0.17	0.04	5.01	26.4	-0.12	-0.73	-0.54
51.96	34.43	24.2	-0.1	-1.01	0.15	-11.4	25.4	-0.57	-0.3	-0.07	-3.65	25.3	-0.43	-0.23	0.06	3.87	26.4	0.33	-0.83	-0.42
52	18.47	24.2	0.12	-0.94	0.05	-12.31	25.4	-0.94	-0.88	-0.21	-5.02	25.3	-0.6	-0.66	0	3.42	26.4	0.51	-0.79	-0.68
52.04	9.57	24.2	0.21	-0.87	-0.11	-11.86	25.4	-0.49	-1.55	-0.54	-5.7	25.3	-0.71	-1.41	-0.37	2.73	26.4	0.36	-0.84	-0.8
52.08	7.98	24.3	0.07	-0.88	-0.19	-10.03	25.4	-0.74	-1.19	-0.48	-4.79	25.3	-0.55	-1.74	-0.55	1.59	26.4	0.65	-1.33	-0.86
52.12	7.75	24.2	-0.13	-0.88	-0.22	-12.77	25.4	0.57	-0.52	-0.79	-4.56	25.3	-0.07	-0.39	-0.66	-4.56	26.4	1.06	-2.13	-1.49
52.16	5.7	24.2	-0.13	-0.89	-0.18	-8.89	25.4	-0.93	-1	-0.71	-5.93	25.3	-0.46	-0.74	-0.63	-21.89	26.4	-0.34	-1.94	-1.12
52.2	4.56	24.3	0.1	-0.91	-0.13	26.45	25.4	-2.16	-3.17	2.05	11.85	25.3	-1.53	-1.5	0.02	-14.59	26.4	0.09	-0.62	-0.85
52.24	4.33	24.3	0.52	-0.99	-0.15	66.8	25.4	-0.32	-1.69	-0.13	49.25	25.3	-0.68	-1.93	-0.14	-15.05	26.4	-1.17	-0.36	0.04
52.28	4.1	24.3	0.22	-0.91	-0.44	50.84	25.4	-0.14	-1.15	-0.36	57.91	25.3	0.19	-1.14	-0.67	-13.45	26.4	-0.41	-0.34	0.09
52.32	1.82	24.2	0.26	-1.23	-0.44	31.46	25.4	0.24	-0.96	0.26	35.34	25.3	0.41	-0.89	0.19	-9.58	26.4	-0.31	-0.24	0.07
52.36	-3.88	24.3	1.29	-2.19	-0.17	19.38	25.4	0.44	-0.9	0.18	23.48	25.3	0.26	-0.96	0.37	-8.44	26.4	-0.45	-0.39	-0.13
52.4	-15.28	24.2	0.15	-2.13	-0.38	12.54	25.4	0.19	-0.9	-0.19	25.31	25.3	-0.05	-0.89	-0.11	-9.35	26.4	-0.84	-1.01	-0.43
52.44	-6.84	24.2	-1.18	-2.05	-0.49	8.66	25.4	-0.03	-0.91	-0.14	23.25	25.3	-0.19	-0.9	-0.11	-7.98	26.4	-0.51	-1.42	-1.01
52.48	-4.33	24.2	-1.37	-0.65	-0.17	6.38	25.4	-0.18	-0.92	-0.09	19.15	25.3	-0.18	-0.9	0.01	-6.16	26.4	-0.88	-0.97	-1.13
52.52	-4.79	24.2	-0.44	-0.21	-0.09	4.56	25.3	-0.03	-0.9	-0.13	17.55	25.3	-0.13	-0.89	-0.05	-11.17	26.4	0.07	-0.02	-0.85
52.56	-4.79	24.2	-0.32	-0.1	0	3.42	25.4	0.22	-0.94	-0.2	19.61	25.3	0	-0.94	-0.15	-8.21	26.4	-1.22	-0.79	-0.97
52.6	-4.56	24.2	-0.47	-0.16	0.07	2.96	25.3	0.49	-1	-0.34	24.39	25.3	0.4	-1.02	-0.22	33.97	26.2	0.36	-2.47	-1.37
52.64	-5.25	24.3	-0.58	-0.5	0.12	2.51	25.4	0.41	-0.99	-0.37	26.9	25.3	0.26	-1.02	-0.45	68.85	26.4	-0.06	-1.27	-0.86
52.68	-5.02	24.2	-0.82	-1.01	-0.22	1.82	25.3	0.55	-1.31	-0.31	15.96	25.3	0.37	-1.18	-0.4	57.91	26.4	-0.52	-1.03	-0.3
52.72	-4.33	24.3	-0.55	-1.93	-0.6	-1.14	25.4	1.37	-2.23	-0.03	0.68	25.3	1	-1.78	0	33.97	26.4	0.11	-1.03	0.05
52.76	-3.88	24.3	-0.55	-1.35	-0.63	-14.59	25.4	0.2	-1.42	-0.03	-12.31	25.3	0.67	-2.35	-0.08	24.17	26.2	0.19	-0.87	-0.23
52.8	-4.56	24.3	0.21	-0.57	-0.61	-18.7	25.4	1.24	-1.25	-1.16	-10.03	25.3	-1.58	-2.55	-0.77	15.5	26.4	0.04	-0.72	-0.51
52.84	10.26	24.3	2.25	-1.81	-1.37	-16.42	25.4	-1.48	-0.55	-0.12	-3.19	25.3	-0.85	-0.74	-0.69	9.57	26.4	-0.07	-0.81	-0.37
52.88	48.56	24.3	-0.67	-2.14	0.11	-16.65	25.4	-0.31	-0.22	0	-4.11	25.3	-1.16	-0.18	-0.1	6.38	26.2	-0.15	-0.81	-0.36
52.92	52.67	24.3	-0.17	-1.15	-0.59	-15.05	25.4	-0.28	-0.3	0.04	-4.11	25.3	-0.25	-0.12	0.04	4.56	26.2	-0.08	-0.79	-0.42
52.96	23.94	24.3	0.31	-0.84	0.04	-11.63	25.4	-0.46	-0.43	0.02	-3.65	25.3	-0.16	-0.13	0.12	3.65	26.4	0.01	-0.78	-0.45
53	10.26	24.3	0.18	-0.92	0.2	-10.49	25.4	-0.72	-0.86	-0.09	-4.33	25.3	-0.54	-0.38	0.13	3.19	26.4	0.48	-0.81	-0.65
53.04	6.38	24.3	0.04	-0.91	-0.06	-10.72	25.4	-0.62	-1.55	-0.4	-5.7	25.3	-0.79	-1.22	-0.15	2.73	26.4	0.22	-0.73	-0.75
53.08	3.65	24.3	-0.06	-0.93	-0.12	-7.98	25.4	-0.73	-1.35	-0.64	-5.7	25.3	-1.07	-1.93	-0.31	2.05	26.4	0.3	-1	-0.82
53.12	1.59	24.3	-0.06	-0.92	-0.04	-11.4	25.4	-0.04	-0.49	-0.95	-3.88	25.3	-0.85	-1.15	-0.6	0.23	26.4	1.2	-1.73	-0.87
53.16	1.37	24.3	-0.17	-0.95	-0.03	-9.81	25.4	-1.18	-1	-0.42	-6.84	25.3	-0.17	-0.11	-0.54	-10.26	26.4	0.25	-1.75	-1.3
53.2	1.82	24.3	-0.13	-0.9	-0.09	16.87	25.4	-0.35	-1.75	-0.16	-4.33	25.3	-0.72	-1.04	-0.72	-20.98	26.4	-0.99	-1.58	-1
53.24	2.28	24.3	0	-0.92	-0.16	57	25.4	-0.29	-1.75	-0.08	25.53	25.3	0.19	-2.12	-0.25	-13.91	26.4	-1.21	-0.75	-0.39
53.28	2.51	24.3	0.34	-0.98	-0.3	58.14	25.4	0.02	-1.07	-0.44	49.47	25.3	-0.24	-1.37	-0.53	-15.73	26.4	-0.6	-0.23	-0.18
53.32	2.73	24.2	0.27	-0.98	-0.41	36.25	25.3	0.41	-0.91	0.06	48.79	25.3	-0.12	-1.1	-0.07	-13.45	26.4	-0.36	-0.25	-0.05
53.36	1.14	24.3	0.26	-1.22	-0.41	22.8	25.4	0.21	-0.93	0.23	38.76	25.3	0.16	-0.97	0.23	-9.81	26.4	-0.2	-0.36	-0.04
53.4	-3.88	24.2	1.27	-2.12	-0.08	14.82	25.4	-0.03	-0.9	-0.03	33.29	25.3	0.16	-0.97	0.02	-8.44	26.4	-0.55	-0.48	-0.1
53.44	-15.05	24.3	0.24	-2.36	-0.25	9.57	25.3	-0.1	-0.92	-0.05	28.95	25.3	0.1	-0.9	-0.18	-8.44	26.4	-0.91	-0.85	-0.6
53.48	-8.67	24.2	-1.53	-2.51	-0.5	6.61	25.4	-0.07	-0.91	-0.09	25.76	25.3	0	-0.89	-0.14	-7.98	26.4	-0.51	-1.23	-1.09
53.52	-4.11	24.2	-0.7	-0.44	-0.49	4.79	25.3	0.08	-0.88	-0.22	24.39	25.3	-0.02	-0.91	-0.15	-8.21	26.4	-0.91	-0.99	-1.15
53.56	-4.33	24.2	-0.67	0.11	-0.01	3.87	25.4	0.27	-0.94	-0.21	24.85	25.3	-0.09	-0.89	-0.2	-11.17	26.4	0.08	0.21	-0.85
53.6	-4.33	24.2	-0.09	-0.07	0.18	3.19	25.4	0.55	-1.04	-0.21	23.03	25.3	0.05	-0.99	-0.13	1.14	26.4	0.45	-2.2	-0.93
53.64	-4.33	24.2	-0.33	-0.36	0.27	2.73	25.4	0.31	-0.96	-0.38	23.71	25.3	0.44	-1.04	-0.26	44.46	26.4	-0.55	-2.19	-0.67
53.68	-5.02	24.3	-0.66	-0.76	0.11	1.82	25.4	0.59	-1.14	-0.41	17.78	25.3	0.35	-0.98	-0.46	69.08	26.4	0.22	-0.88	-1.18
53.72	-5.47	24.3	-0.7	-1.29	-0.24	-0.46	25.4	1.37	-2.02	-0.08	7.52	25.3	0.36	-1.25	-0.47	50.61	26.4	0.13	-0.91	-0.35
53.76	-4.79	24.2	-0.41	-1.62	-0.38	-11.17	25.4	0.35	-2.47	-0.29	-4.79	25.3	1.01	-2.14	-0.05	30.55	26.4	0.54	-0.83	-0.06
53.8	-3.88	24.2	-0.44	-1.08	-0.39	-20.52	25.4	0.39	-1.24	-0.02	-16.87	25.3	0.06	-2.22	0.02	26.22	26.4	0.74	-0.6	-0.54
53.84	-4.56	24.3	0.25	-0.41	-0.42	-15.96	25.4	-0.7	-0.31	-0.79	-5.02	25.3	0.81	-1.36	-0.66	20.06	26.4	0.09	-0.77	-0.59
53.88	-1.6	24.2	-0.5	-1.44	-0.64	-16.65	25.3	-0.53	-0.26	-0.04	-3.65	25.3	-1.19	-0.37	-0.19	13.91	26.4	-0.12	-0.76	-0.4
53.92	28.5	24.3	1.02	-1.82	-0.78	-15.51	25.3	-0.16	-0.25	0	-3.88	25.3	-0.43	-0.07	0	9.8	26.4	-0.11	-0.78	-0.44
53.96	55.63	24.2	-0.18	-1.4	-0.45	-13	25.3	-0.46	-0.42	0.1	-3.65	25.3	-0.14	-0.14	0.11	7.07	26.4	-0.05	-0.71	-0.53
54	51.3	24.3	-0.28	-1.08	-0.21	-10.95	25.4	-0.77	-0.84	-0.05	-3.65	25.3	-0.34	-0.26	0.15	5.24	26.4	0.07	-0.74	-0.49
54.04	32.37	24.3	0.14	-1	0.05	-10.72	25.4	-0.7	-1.44	-0.38	-5.25	25.3	-0.69	-0.93	0.04	4.1	26.4	0.56	-0.84	-0.56
54.08	15.5	24.2	0.19	-0.92	0.07	-7.53	25.3	-0.61	-1.53	-0.53	-5.7	25.3	-0.6	-1.56	-0.28	3.42	26.4	0.42	-0.75	-0.69
54.12	7.98	24.3	0.18	-0.89	-0.1	-11.63	25.3	-0.15	-0.27	-0.76	-4.56	25.3	-0.4	-1.83	-0.5	2.28	26.4	0.4	-1.16	-0.74
54.16	6.61	24.3	0.05	-0.88	-0.16	-10.26	25.4	-0.91	-0.94	-0.82	-4.56	25.3	0.05	-0.28	-0.54	-1.37	26.4	1.12	-2.05	-1.21
54.2	6.61	24.2	-0.1	-0.88	-0.22	21.89	25.4	0	-2.21	-0.62	-5.47	25.3	-0.58	-0.77	-0.71	-16.87	26.4	0.35	-1.64	-0.23
54.24	4.79	24.3	-0.11	-0.91	-0.22	68.85	25.4	-0.64	-1.96	-0.05	2.73	25.3	2.63	-2.69	-1.53	-15.73	26.4	0.16	-0.9	-0.9
54.28	3.87	24.2	0.14	-0.95	-0.15	57	25.4	-0.3	-1.15	-0.42	32.37	25.3	-0.53	-0.67	0.18	-14.37	26.4	-1.2	-0.48	-0.18
54.32	3.87	24.2	0.43	-0.97	-0.26	34.43	25.4	0.23	-0.93	0.22	54.95	25.3	0.24	-1.18	-0.42	-13.45	26.4	-0.18	-0.2	-0.09
54.36	2.96	24.3	0.39	-1.02	-0.38	20.06	25.4	0.58	-0.86	0.14	51.07	25.3	-0.06	-1.11	-0.07	-10.03	26.4	-0.26	-0.22	0
54.4	0.68	24.2	0.55	-1.32	-0.34	12.54	25.3	0.31	-0.86	-0.26	37.62	25.3	0.21	-0.96	0.26	-8.67	26.4	-0.51	-0.35	0.01
54.44	-5.7	24.3	1.12	-2.23	-0.18	9.12	25.3	-0.04	-0.9	-0.22	29.64	25.3	0.32	-0.88	0.03	-8.44	26.4	-0.69	-0.84	-0.42
54.48	-13.68	24.3	-0.21	-1.14	-0.31	6.61	25.4	-0.2	-0.9	-0.11	29.87	25.3	0.18	-0.89	-0.23	-8.89	26.4	-0.53	-1.26	-0.87
54.52	-4.11	24.3	-0.05	-1.52	-0.67	4.79	25.4	-0.14	-0.87	-0.15	30.78	25.3	-0.02	-0.89	-0.26	-7.07	26.4	-0.65	-1.22	-1.18
54.56	-4.33	24.3	-1.35	-0.39	0.04	3.65	25.4	0.13	-0.92	-0.18	29.64	25.3	-0.09	-0.89	-0.25	-10.49	26.4	-0.24	0.2	-0.8
54.6	-4.33	24.3	-0.46	-0.16	0.03	2.96	25.4	0.6	-1.02	-0.29	27.13	25.1	-0.08	-0.9	-0.17	-9.12	26.4	-0.91	-0.76	-0.97
54.64	-3.88	24.2	-0.32	-0.17	0.04	2.51	25.4	0.39	-0.96	-0.41	26.9	25.3	0.27	-1.03	-0.07	30.55	26.2	0.63	-2.14	-1.1
54.68	-3.88	24.3	-0.38	-0.25	0.05	1.59	25.4	0.56	-1.33	-0.31	30.09	25.3	0.33	-0.98	-0.32	67.49	26.4	-0.45	-1.41	-0.85
54.72	-4.79	24.2	-0.78	-0.82	0.03	-1.37	25.4	1.3	-2.28	-0.02	21.2	25.3	0.21	-1.06	-0.41	54.03	26.4	-0.34	-0.9	-0.43
54.76	-5.47	24.3	-0.54	-1.37	-0.36	-15.51	25.4	0.43	-1.31	-0.09	6.61	25.1	0.72	-1.45	-0.06	30.32	26.4	0.35	-0.9	-0.05
54.8	-4.33	24.3	-0.37	-1.5	-0.49	-18.24	25.4	1.2	-1.07	-1.2	-5.93	25.1	0.93	-2.28	-0.09	20.75	26.4	0.25	-0.86	-0.27
54.84	-3.42	24.3	0.13	-0.47	-0.6	-16.65	25.4	-1.6	-0.64	0.22	-12.77	25.3	0.56	-0.85	-0.18	13.68	26.2	0.04	-0.71	-0.51
54.88	-4.56	24.3	-0.3	-0.69	-0.6	-17.1	25.4	-0.41	-0.23	0.04	-3.42	25.3	-0.57	-1.18	-0.48	9.12	26.4	-0.2	-0.79	-0.42
54.92	8.89	24.3	-0.24	-1.8	-0.45	-14.82	25.4	-0.31	-0.24	0.05	-4.11	25.3	-1.12	-0.29	-0.06	5.7	26.4	-0.27	-0.83	-0.33
54.96	43.55	24.3	-0.78	-2.12	0.14	-12.09	25.4	-0.5	-0.29	0.04	-4.56	25.3	-0.32	-0.11	0.03	3.65	26.4	-0.13	-0.86	-0.32
55	60.65	24.3	0.05	-1.19	-0.46	-11.17	25.3	-0.72	-0.94	-0.17	-3.88	25.3	-0.2	-0.12	0.06	2.73	26.4	0.02	-0.77	-0.47
55.04	47.65	24.2	0.24	-1	-0.2	-9.81	25.4	-0.49	-1.67	-0.52	-3.65	25.3	-0.32	-0.26	0.1	2.51	26.4	0.39	-0.87	-0.51
55.08	26.22	24.3	0.23	-0.97	0.04	-7.98	25.4	-0.66	-1.25	-0.54	-5.02	25.3	-0.79	-0.86	-0.06	2.28	26.4	0.42	-0.75	-0.7
55.12	12.08	24.2	0.45	-0.86	-0.03	-12.09	25.3	0.33	-0.51	-0.66	-5.02	25.3	-0.7	-1.57	-0.46	1.82	26.4	0.32	-0.93	-0.83
55.16	10.03	24.2	0.17	-0.87	-0.21	-8.89	25.3	-0.82	-1.04	-0.67	-4.79	25.3	-0.52	-1.49	-0.49	0.45	26.4	1.07	-1.64	-0.82
55.2	8.66	24.2	-0.09	-0.9	-0.2	19.38	25.4	-0.4	-1.69	-0.44	-5.7	25.4	-0.03	-0.02	-0.67	-7.75	26.4	0.49	-1.97	-1.11
55.24	5.7	24.2	-0.21	-0.89	-0.14	62.47	25.3	-0.63	-1.67	0.04	-3.88	25.3	-0.77	-0.91	-0.7	-22.12	26.4	-1.89	-1.38	-2.28
55.28	4.33	24.2	-0.07	-0.89	-0.11	54.49	25.3	-0.08	-1.11	-0.34	28.27	25.3	0.15	-2.56	-0.06	-14.82	26.4	-0.89	-0.69	-0.41
55.32	3.65	24.2	0.38	-0.96	-0.19	34.88	25.3	0.36	-0.93	0.15	51.53	25.3	-0.27	-1.51	-0.26	-15.28	26.4	-0.55	-0.17	0.03
55.36	3.19	24.2	0.33	-0.93	-0.47	21.89	25.3	0.37	-0.91	0.12	45.37	25.3	-0.25	-1.11	0.1	-11.63	26.4	-0.24	-0.26	0.03
55.4	2.05	24.2	0.34	-1.12	-0.45	13.68	25.4	0.19	-0.86	-0.18	33.06	25.3	0.13	-0.93	0.25	-8.67	26.4	-0.31	-0.32	-0.04
55.44	-2.51	24.2	1.08	-1.81	-0.23	9.35	25.3	-0.02	-0.89	-0.21	28.04	25.3	0.38	-0.92	-0.04	-7.75	26.4	-0.54	-0.43	-0.08
55.48	-13	24.2	0.44	-2.37	-0.13	6.61	25.4	-0.2	-0.9	-0.18	29.41	25.3	0.26	-0.92	-0.26	-8.67	26.4	-0.76	-1.04	-0.68
55.52	-9.81	24.2	-1.72	-2.45	-0.08	4.79	25.4	-0.12	-0.87	-0.15	30.78	25.3	-0.01	-0.92	-0.18	-7.53	26.4	-0.36	-1.54	-1.27
55.56	-4.56	24.3	-0.89	-0.62	-0.22	3.65	25.4	0.11	-0.91	-0.1	28.04	25.3	-0.05	-0.9	-0.16	-9.35	26.2	-0.66	-0.5	-0.56
55.6	-5.02	24.2	-0.88	0.03	-0.09	2.96	25.4	0.68	-1.03	-0.18	25.76	25.3	-0.06	-0.88	-0.19	-11.17	26.4	-0.54	-0.3	-0.98
55.64	-4.56	24.3	-0.21	-0.1	0.09	2.73	25.4	0.3	-0.94	-0.46	23.94	25.3	0.02	-0.94	-0.14	8.89	26.4	1.67	-0.82	-2.09
55.68	-4.11	24.3	-0.29	-0.25	0.14	2.05	25.3	0.36	-1.17	-0.45	28.04	25.3	0.32	-1	-0.24	46.51	26.4	-0.28	-1.6	-0.61
55.72	-4.79	24.2	-0.55	-0.64	0.09	0.23	25.3	1.32	-2.08	-0.02	28.27	25.3	0.25	-0.95	-0.37	55.63	26.4	0.47	-0.74	-1.09
55.76	-5.25	24.3	-0.59	-1.21	-0.18	-9.81	25.3	0.33	-2.42	-0.18	15.27	25.3	0.33	-1.32	-0.34	41.04	26.4	0.13	-1.03	-0.25
55.8	-4.79	24.3	-0.4	-1.63	-0.39	-20.07	25.3	0.11	-1.26	-0.15	-1.37	25.3	0.94	-2.2	-0.02	33.06	26.4	0.21	-0.92	-0.06
55.84	-3.65	24.3	-0.58	-1.12	-0.52	-16.65	25.3	-0.73	-0.79	-0.62	-15.28	25.3	0.04	-2.11	-0.25	25.76	26.4	0.03	-0.8	-0.42
55.88	-5.7	24.3	0.27	-0.37	-0.64	-17.79	25.3	-0.5	-0.4	-0.01	-5.47	25.3	0.75	-1.57	-0.66	15.96	26.4	-0.08	-0.78	-0.46
55.92	-3.65	24.3	-0.58	-0.93	-0.59	-16.19	25.4	-0.33	-0.31	0.04	-3.88	25.3	-1.12	-0.49	-0.24	10.03	26.4	-0.09	-0.81	-0.37
55.96	28.04	24.3	0.93	-1.29	0.36	-12.77	25.3	-0.56	-0.26	-0.01	-3.88	25.3	-0.43	-0.16	-0.07	7.29	26.4	0.06	-0.77	-0.43
56	57	24.2	0.05	-1.3	-0.27	-11.17	25.3	-0.76	-0.66	-0.08	-3.65	25.3	-0.16	-0.11	0.07	5.7	26.4	-0.01	-0.76	-0.58
56.04	55.63	24.3	-0.24	-1.17	-0.3	-11.17	25.3	-0.68	-1.4	-0.46	-3.19	25.3	-0.35	-0.14	0.16	4.79	26.4	0.31	-0.84	-0.5
56.08	33.74	24.3	0.04	-1	0.14	-8.21	25.3	-0.44	-1.5	-0.56	-4.79	25.3	-0.64	-0.62	0.05	3.87	26.2	0.34	-0.78	-0.65
56.12	16.64	24.3	0.2	-0.91	0.14	-10.72	25.4	-0.1	-0.19	-0.68	-5.25	25.3	-0.69	-1.5	-0.33	3.19	26.4	0.38	-0.9	-0.75
56.16	9.8	24.3	0.14	-0.87	-0.08	-10.26	25.3	-0.47	-0.77	-0.76	-0.69	25.3	-1.58	-1.1	-0.57	1.82	26.2	1	-1.45	-0.66
56.2	7.52	24.3	0.03	-0.9	-0.13	2.05	25.4	2.1	-3.28	-0.55	13.22	25.3	-3.49	-1.8	-1.23	-5.02	26.2	0.84	-1.81	-1.69
56.24	6.15	24.3	-0.2	-0.87	-0.18	45.14	25.3	0.03	-1.57	-0.18	63.15	25.3	1.56	-2.24	-1.72	-22.35	26.4	-0.61	-2.02	-1.89
56.28	4.79	24.3	-0.22	-0.88	-0.14	63.15	25.4	0.25	-1.24	-0.53	34.88	25.1	0.9	-0.98	-1.49	-14.37	26.4	-0.24	-0.54	-0.88
56.32	3.65	24.2	0.06	-0.93	-0.07	42.63	25.4	0.08	-1.06	-0.03	-14.82	25.3	-1.54	-0.4	1.62	-14.82	26.4	-0.94	-0.34	0.01
56.36	3.42	24.2	0.42	-0.97	-0.31	26.67	25.4	0.24	-0.94	0.27	5.47	25.1	0.15	-1.08	0.46	-13	26.4	-0.34	-0.32	0.02
56.4	2.51	24.2	0.34	-1.09	-0.44	16.64	25.4	0.23	-0.89	0	25.53	25.3	0.08	-0.95	-0.54	-9.58	26.2	-0.41	-0.15	0.05
56.44	0	24.3	0.51	-1.38	-0.4	10.94	25.4	0.16	-0.87	-0.15	16.41	25.3	-0.07	-0.95	-0.63	-8.67	26.4	-0.55	-0.33	0
56.48	-7.98	24.3	1.08	-2.41	-0.06	7.52	25.4	-0.1	-0.92	-0.14	7.52	25.3	0.23	-1.19	-0.14	-8.89	26.4	-0.68	-0.99	-0.85
56.52	-13.45	24.2	1.36	-1.08	-0.1	5.47	25.4	-0.25	-0.9	-0.2	2.96	25.3	-0.04	-0.96	0.14	-7.75	26.4	-0.29	-1.56	-1.18
56.56	-5.02	24.3	-0.42	-1.1	-0.54	3.87	25.4	-0.17	-0.93	-0.16	1.82	25.3	-0.1	-0.84	-0.01	-7.75	26.4	-0.94	-0.71	-0.75
56.6	-5.02	24.3	-1.05	-0.28	-0.06	2.73	25.4	0.32	-0.94	0.01	1.82	25.3	-0.3	-0.84	-0.16	-11.4	26.4	-0.35	-0.26	-0.85
56.64	-4.79	24.3	-0.47	0.02	0.11	2.28	25.4	0.81	-1.02	-0.22	1.82	25.3	0.16	-0.86	-0.2	0.23	26.4	1.06	-1.5	-0.02
56.68	-4.56	24.3	-0.18	-0.2	0.12	2.28	25.4	0.34	-1.04	-0.51	2.05	25.3	0.33	-1.08	-0.43	38.76	26.4	0.2	-1.68	-1.3
56.72	-4.56	24.3	-0.41	-0.55	0.19	1.37	25.3	0.67	-1.45	-0.22	0.91	25.3	0.74	-1.85	-0.29	55.86	26.4	0.31	-1.02	-0.96
56.76	-5.02	24.2	-0.75	-0.96	-0.12	-2.28	25.4	1.1	-2.27	-0.07	-5.47	25.3	0.66	-2.55	-0.28	43.09	26.4	-0.16	-0.98	-0.04
56.8	-5.25	24.3	-0.67	-1.47	-0.39	-17.33	25.4	0.11	-1.8	-0.5	-10.72	25.3	-1.27	-3.28	-0.51	34.43	26.4	0.19	-0.86	-0.04
56.84	-3.88	24.2	-0.55	-1.36	-0.48	-16.65	25.3	0.55	-0.7	-1.36	-3.88	25.3	-0.8	-1.19	-0.53	31.01	26.4	0.15	-0.83	-0.48
56.88	-4.79	24.3	-0.4	-0.6	-0.14	-16.19	25.4	-1.85	-0.74	0.13	-5.25	25.3	-1.52	-0.31	-0.2	20.29	26.4	0	-0.77	-0.5
56.92	-4.33	24.2	-0.41	-0.86	-0.44	-16.19	25.3	-0.32	-0.25	0	-5.7	25.3	-0.29	-0.09	0.08	13.68	26.4	-0.11	-0.81	-0.38
56.96	12.99	24.2	-1.08	-2.02	-0.05	-13.91	25.3	-0.21	-0.31	0.01	-3.88	25.3	-0.11	-0.17	0.13	9.35	26.4	-0.02	-0.78	-0.42
57	46.97	24.2	-0.48	-1.78	-0.49	-11.63	25.3	-0.42	-0.41	0.05	-3.42	25.3	-0.49	-0.19	0.14	7.07	26.4	0.08	-0.7	-0.62
57.04	60.19	24.2	-0.1	-1.23	-0.49	-11.17	25.3	-0.77	-1	-0.14	-4.11	25.3	-0.88	-0.49	-0.02	5.47	26.4	0.07	-0.74	-0.58
57.08	38.76	24.2	-0.06	-1.07	0.08	-10.49	25.3	-0.57	-1.74	-0.46	-4.33	25.3	-0.6	-1.16	-0.42	4.56	26.4	0.68	-0.92	-0.61
57.12	17.55	24.3	0.45	-0.92	0.17	-8.21	25.3	-0.77	-1.35	-0.51	-4.11	25.3	-0.27	-1.67	-0.67	3.87	26.4	0.39	-0.71	-0.73
57.16	12.99	24.3	0.53	-0.82	-0.19	-11.86	25.3	0.11	-0.48	-0.65	-4.11	25.3	-0.4	-0.54	-0.47	2.73	26.4	0.45	-1.16	-0.95
57.2	14.36	24.3	0.08	-0.88	-0.32	-9.58	25.3	-0.9	-0.99	-0.85	-4.11	25.3	0.56	-0.53	-0.67	-2.05	26.4	1.16	-2.11	-1.33
57.24	10.26	24.2	-0.11	-0.88	-0.17	19.61	25.3	-0.16	-2.28	0.18	2.51	25.3	0.95	-2.6	-1.35	-19.15	26.4	-0.2	-1.3	-1.25
57.28	5.93	24.3	-0.11	-0.88	-0.13	62.7	25.4	-0.4	-1.77	0.01	37.39	25.3	-0.96	-2.05	0.1	-15.96	26.2	0.59	-0.73	-1.54
57.32	4.33	24.3	-0.06	-0.93	-0.17	57.45	25.3	-0.09	-1.08	-0.35	59.73	25.3	-0.12	-1.4	-0.87	-14.82	26.4	-1.37	-0.46	-0.09
57.36	3.87	24.3	0.39	-0.92	-0.21	36.93	25.4	0.07	-1	0.23	37.39	25.3	-0.22	-1.1	0	-13.23	26.4	-0.29	-0.19	-0.05
57.4	3.65	24.3	0.3	-0.89	-0.45	23.48	25.4	0.04	-0.94	0.18	10.03	25.3	0.38	-0.91	0.65	-9.58	26.4	-0.13	-0.2	-0.01
57.44	2.05	24.2	0.36	-1.14	-0.5	14.59	25.4	0.05	-0.9	-0.13	7.52	25.3	1.01	-0.74	-0.21	-7.98	26.2	-0.39	-0.32	0.01
57.48	-3.19	24.2	1.32	-2.13	-0.19	9.12	25.3	0.08	-0.9	-0.13	18.01	25.3	0.69	-0.75	-0.57	-7.98	26.2	-0.74	-0.87	-0.47
57.52	-14.14	24.3	0.31	-2.34	-0.23	6.15	25.3	0.02	-0.9	-0.19	31.01	25.3	-0.4	-1	-0.16	-9.12	26.2	-0.53	-1.49	-1.09
57.56	-7.98	24.3	-1.67	-2.66	0.14	4.33	25.4	0	-0.89	-0.27	23.03	25.3	-0.19	-0.89	-0.06	-7.98	26.2	-0.86	-1.2	-1.24
57.6	-4.33	24.3	-0.8	-0.39	-0.35	3.19	25.3	0.08	-0.93	-0.19	13.91	25.3	-0.02	-0.9	0.02	-12.09	26.4	0.27	0.22	-0.82
57.64	-4.56	24.3	-0.54	-0.05	0.09	2.51	25.4	0.49	-1	-0.1	12.31	25.3	0.12	-0.89	-0.18	-4.79	26.2	-1.38	-1.18	-1.11
57.68	-4.11	24.3	-0.3	-0.03	0.09	2.05	25.3	0.31	-0.93	-0.42	17.78	25.3	0.35	-0.98	-0.25	37.62	26.4	0.26	-2.28	-0.97
57.72	-3.88	24.3	-0.33	-0.17	0.13	1.59	25.3	0.41	-1.1	-0.29	15.96	25.3	0.38	-0.96	-0.32	63.84	26.4	-0.17	-1.22	-0.87
57.76	-4.79	24.3	-0.53	-0.62	0.09	0.45	25.3	1.06	-1.72	0.02	8.21	25.3	0.33	-1.16	-0.37	49.93	26.4	-0.4	-1.05	-0.25
57.8	-5.25	24.3	-0.57	-1.27	-0.27	-5.02	25.3	0.62	-2.3	-0.36	-1.37	25.3	1.09	-2.12	-0.01	31.92	26.2	0.22	-0.95	0
57.84	-4.33	24.3	-0.29	-1.61	-0.47	-19.84	25.4	-0.81	-2.87	-0.6	-14.37	25.3	0.02	-2.3	-0.19	25.08	26.4	0.31	-0.82	-0.32
57.88	-3.42	24.2	-0.09	-0.86	-0.48	-15.73	25.4	-1.38	-1.36	0.13	-7.53	25.3	-1.06	-2.6	-0.29	17.33	26.4	0.34	-0.71	-0.57
57.92	-5.93	24.2	-0.2	-0.4	-0.42	-16.87	25.4	-0.62	-0.46	0.1	-3.65	25.3	-0.6	-0.5	-0.47	12.08	26.2	0.1	-0.76	-0.57
57.96	1.37	24.3	0.08	-2.16	-1.21	-15.96	25.4	-0.26	-0.25	0.07	-4.11	25.3	-0.65	-0.13	-0.01	8.66	26.2	-0.02	-0.73	-0.53
58	33.51	24.3	0.13	-0.39	-0.02	-12.77	25.4	-0.44	-0.2	0.08	-3.65	25.3	-0.23	0	0.13	6.38	26.4	-0.06	-0.75	-0.49
58.04	57.68	24.3	0.15	-1.43	-0.63	-10.72	25.3	-0.44	-0.47	0.07	-3.65	25.3	-0.3	-0.14	0.18	4.79	26.2	0.01	-0.81	-0.5
58.08	47.19	24.2	0	-1.03	-0.23	-9.58	25.4	-0.6	-1.12	-0.26	-4.79	25.3	-0.59	-0.54	0.07	3.87	26.4	0.54	-0.83	-0.62
58.12	27.81	24.2	0.37	-0.9	0.13	-8.21	25.4	-0.28	-1.67	-0.5	-5.47	25.3	-0.72	-1.31	-0.32	3.19	26.4	0.27	-0.71	-0.7
58.16	18.01	24.2	0.42	-0.87	-0.04	-7.75	25.4	-0.29	-1.02	-0.46	-5.25	25.3	-0.45	-1.9	-0.55	2.05	26.2	0.5	-1.02	-0.87
58.2	15.5	24.2	0.23	-0.89	-0.21	-12.09	25.4	0.24	-0.39	-0.6	-4.33	25.3	-0.74	-0.63	-0.52	-1.37	26.4	1.21	-1.9	-1.05
58.24	14.13	24.2	-0.03	-0.88	-0.17	-7.53	25.4	-0.69	-1.13	-0.66	-6.16	25.3	0.12	-0.47	-0.64	-15.73	26.4	0.05	-1.46	-0.84
58.28	11.17	24.2	-0.18	-0.88	-0.12	31.92	25.4	0.36	-1.62	-0.38	-1.6	25.3	-0.3	-1.88	-0.43	-17.79	26.4	0.3	-1	-1.24
58.32	8.21	24.2	-0.1	-0.87	-0.14	58.59	25.4	-0.41	-1.71	-0.25	34.43	25.3	-0.45	-1.42	0.46	-14.14	26.4	-1.65	-0.47	0.19
58.36	6.61	24.2	0.11	-0.91	-0.19	43.09	25.4	-0.13	-1.02	-0.11	59.96	25.3	0.11	-1.35	-0.58	-14.59	26.4	-0.29	-0.25	-0.15
58.4	5.7	24.2	0.48	-0.96	-0.29	25.99	25.4	0.22	-0.91	0.36	49.25	25.3	-0.17	-1.2	0.06	-11.17	26.4	-0.24	-0.19	-0.03
58.44	4.33	24.3	0.43	-1.06	-0.4	17.1	25.4	0.16	-0.96	0.09	31.23	25.3	0.21	-0.91	0.39	-9.35	26.4	-0.54	-0.1	0.06
58.48	0	24.2	0.79	-1.58	-0.29	11.85	25.4	0.03	-0.93	-0.2	26.67	25.3	0.02	-0.88	0	-8.89	26.4	-0.76	-0.71	-0.29
58.52	-9.12	24.3	1.15	-2.37	-0.51	7.98	25.4	-0.06	-0.92	-0.15	24.62	25.3	0.01	-0.88	-0.21	-9.58	26.4	-0.61	-1.38	-1.1
58.56	-10.95	24.2	-1.27	-3.5	-0.93	5.7	25.4	-0.12	-0.91	-0.06	22.34	25.3	-0.16	-0.87	-0.12	-8.21	26.4	-0.6	-1.28	-1.4
58.6	-3.65	24.3	-0.93	-1.05	-0.17	4.1	25.3	0.13	-0.9	-0.14	21.2	25.3	-0.23	-0.88	-0.14	-12.77	26.4	-0.34	0.45	-0.74
58.64	-4.33	24.2	-1.07	-0.21	0.02	3.19	25.4	0.32	-0.92	-0.23	21.43	25.3	-0.16	-0.89	-0.2	-10.26	26.4	-1.24	-0.84	-1.11
58.68	-4.33	24.2	-0.34	-0.18	0.06	2.73	25.3	0.63	-1.02	-0.27	20.97	25.3	0.06	-0.92	-0.15	27.13	26.4	0.43	-2.46	-0.9
58.72	-3.88	24.2	-0.31	-0.21	0.07	2.28	25.3	0.23	-0.97	-0.37	24.39	25.3	0.58	-1.04	-0.21	66.35	26.4	0.21	-1.18	-1.05
58.76	-4.56	24.2	-0.42	-0.49	0.14	1.82	25.4	0.45	-1.3	-0.3	21.66	25.3	0.24	-1	-0.47	61.33	26.4	-0.53	-1.05	-0.38
58.8	-5.47	24.3	-0.71	-1.08	0.01	0	25.3	1.46	-2.01	-0.05	9.35	25.3	0.4	-1.35	-0.45	37.16	26.4	0.21	-0.98	0.04
58.84	-5.25	24.2	-0.45	-1.57	-0.29	-9.35	25.3	0.18	-2.28	-0.29	-5.25	25.3	1.12	-2.3	-0.07	27.59	26.4	0.04	-0.93	-0.13
58.88	-3.19	24.2	-0.35	-1.27	-0.55	-19.38	25.4	-0.52	-1.17	-0.13	-13.91	25.3	0.2	-1.66	-0.33	18.47	26.4	-0.13	-0.73	-0.44
58.92	-4.79	24.2	-0.07	-0.67	-0.55	-16.19	25.4	-0.59	-0.53	-0.76	-4.79	25.3	0.12	-1.77	-1.02	11.63	26.4	-0.24	-0.78	-0.4
58.96	-5.93	24.2	-0.89	-0.94	-0.65	-16.87	25.3	-0.46	-0.35	-0.02	-4.11	25.3	-1.56	-0.46	0.02	7.75	26.2	-0.27	-0.78	-0.4
59	11.63	24.2	-1.43	-1.94	0.23	-15.51	25.3	-0.29	-0.29	0.05	-4.56	25.3	-0.58	-0.22	-0.03	5.47	26.4	-0.05	-0.8	-0.43
59.04	42.86	24.2	-0.75	-1.83	0.02	-12.54	25.4	-0.42	-0.31	0.08	-3.88	25.3	-0.2	-0.08	0.11	4.33	26.4	0.13	-0.77	-0.49
59.08	58.82	24.2	0.27	-1.14	-0.56	-10.72	25.3	-0.57	-0.54	0.01	-3.65	25.3	-0.41	-0.1	0.21	3.65	26.4	0.64	-0.84	-0.63
59.12	49.25	24.2	0.39	-1.02	-0.18	-10.72	25.3	-0.82	-1.26	-0.4	-5.02	25.3	-0.69	-0.58	0.13	3.19	26.4	0.34	-0.73	-0.81
59.16	29.18	24.3	0.15	-0.92	0.2	-9.12	25.4	-0.79	-1.41	-0.44	-5.7	25.3	-0.68	-1.41	-0.31	2.28	26.4	0.41	-1.12	-0.93
59.2	17.1	24.3	0.04	-0.87	0.04	-12.31	25.3	-0.57	-0.47	-0.57	-5.02	25.3	-0.42	-1.88	-0.54	-1.14	26.4	1.22	-2.1	-1.24
59.24	11.63	24.3	-0.16	-0.88	-0.09	-7.3	25.4	-0.04	-0.72	-0.82	-4.11	25.3	-0.65	-0.66	-0.64	-17.1	26.2	0.55	-1.57	-0.47
59.28	8.21	24.3	-0.26	-0.93	-0.06	46.97	25.4	0.93	-2.82	0.27	-6.84	25.3	0.06	-0.38	-0.83	-17.33	26.2	0.71	-0.83	-1.2
59.32	6.38	24.3	-0.25	-0.88	-0.02	62.7	25.4	0.21	-1.4	-0.66	-3.65	25.3	-0.79	-1.63	-0.65	-14.59	26.2	-1.63	-0.51	-0.18
59.36	5.7	24.3	-0.05	-0.91	-0.11	41.72	25.4	-0.22	-0.93	0.12	28.27	25.3	0.84	-2.35	-0.6	-13.68	26.4	-0.27	-0.19	-0.11
59.4	4.79	24.3	0.23	-0.98	-0.19	24.39	25.4	0.06	-0.89	0.32	55.63	25.3	-0.06	-1.37	-0.51	-9.58	26.2	-0.17	-0.16	-0.02
59.44	3.65	24.2	0.3	-0.97	-0.39	14.59	25.4	0.03	-0.89	0.03	59.05	25.3	-0.18	-1.3	-0.16	-7.98	26.4	-0.48	-0.25	0.11
59.48	2.05	24.3	0.31	-1.15	-0.42	8.89	25.3	-0.06	-0.9	-0.15	42.18	25.3	0.03	-1.01	0.29	-7.75	26.4	-0.77	-0.87	-0.38
59.52	-2.74	24.2	1.1	-1.8	-0.14	5.7	25.4	-0.1	-0.9	-0.09	28.5	25.4	0.29	-0.92	0.17	-9.12	26.4	-0.53	-1.47	-1.04
59.56	-12.54	24.3	0.69	-2.29	-0.19	3.87	25.4	-0.24	-0.99	-0.11	26.22	25.3	0.2	-0.87	-0.14	-7.53	26.4	-0.92	-1.22	-1.28
59.6	-11.17	24.2	-1.32	-2.37	-0.38	2.73	25.4	-0.15	-0.86	-0.17	27.36	25.3	-0.01	-0.91	-0.22	-11.63	26.4	0.22	0.23	-0.86
59.64	-3.88	24.3	-1.01	-0.77	-0.58	2.05	25.4	0.14	-0.92	-0.16	26.45	25.3	-0.12	-0.89	-0.23	-9.12	26.4	-1.62	-1.01	-0.8
59.68	-4.79	24.3	-0.97	-0.14	-0.12	1.82	25.4	0.8	-0.98	-0.28	25.31	25.3	-0.12	-0.87	-0.19	29.18	26.4	0.33	-2.24	-1.03
59.72	-5.02	24.3	-0.28	-0.09	0.01	1.59	25.4	0.36	-1.12	-0.44	23.71	25.3	0.24	-0.98	-0.1	64.07	26.2	-0.28	-1.35	-0.81
59.76	-4.79	24.2	-0.17	-0.29	0.11	0.68	25.4	0.81	-1.63	-0.14	30.78	25.1	0.51	-1.05	-0.22	56.54	26.4	-0.39	-1.02	-0.32
59.8	-5.25	24.2	-0.48	-0.58	0.08	-4.11	25.4	1.26	-2.45	-0.28	27.13	25.3	0.26	-1.02	-0.47	36.93	26.2	0.23	-0.99	-0.03
59.84	-5.47	24.2	-0.85	-1.04	-0.18	-20.29	25.4	-0.27	-2.27	-0.58	10.26	25.3	0.53	-1.46	-0.37	27.59	26.4	0.15	-0.85	-0.3
59.88	-5.25	24.2	-0.63	-1.42	-0.35	-15.96	25.4	-1.14	-1.14	-0.66	-6.39	25.1	0.95	-2.32	-0.09	17.78	26.4	0.07	-0.73	-0.46
59.92	-3.65	24.2	-0.55	-1.21	-0.37	-17.56	25.4	-0.99	-0.45	-0.1	-13.68	25.1	0.31	-0.61	0.61	11.17	26.4	-0.07	-0.79	-0.39
59.96	-4.11	24.2	-0.01	-0.68	-0.25	-16.65	25.3	-0.06	-0.33	0.01	-3.42	25.3	-0.25	-1.19	-0.6	7.75	26.4	-0.18	-0.75	-0.42
60	-3.88	24.3	-0.53	-0.85	-0.5	-13.45	25.4	-0.5	-0.11	0.04	-4.33	25.3	-1.23	-0.38	-0.11	5.7	26.2	-0.16	-0.75	-0.53
60.04	25.08	24.2	0.87	-0.98	0.24	-11.86	25.4	-0.66	-0.23	0.1	-5.25	25.3	-0.62	-0.1	0.05	4.56	26.4	0.06	-0.76	-0.5
60.08	51.75	24.2	-0.35	-1.47	-0.33	-10.95	25.4	-0.58	-1.12	-0.24	-4.11	25.3	-0.16	-0.09	0.18	3.65	26.4	0.55	-0.85	-0.62
60.12	45.83	24.2	-0.3	-1.11	-0.17	-8.67	25.4	-0.24	-1.8	-0.52	-3.88	25.3	-0.36	-0.17	0.22	3.19	26.4	0.39	-0.78	-0.76
60.16	24.85	24.2	0.18	-0.92	0.19	-8.21	25.3	-0.51	-0.86	-0.61	-5.02	25.1	-0.78	-0.68	0.06	2.28	26.4	0.49	-1.11	-0.95
60.2	15.96	24.2	0.59	-0.84	-0.04	-13	25.4	-0.37	-0.49	-0.67	-5.7	25.3	-0.7	-1.59	-0.39	-2.05	26.4	1.23	-2.07	-1.27
60.24	19.15	24.2	0.53	-0.88	-0.34	-5.7	25.3	-0.58	-1.68	-0.44	-4.79	25.3	-0.57	-1.72	-0.49	-19.15	26.4	0.38	-1.82	-0.72
60.28	20.97	24.3	0.05	-0.92	-0.29	41.04	25.3	1.14	-2.14	-0.72	-5.47	25.3	0.21	-0.09	-0.68	-16.65	26.4	0.64	-0.81	-1.34
60.32	14.59	24.2	-0.1	-0.89	-0.11	66.57	25.3	0.11	-1.32	-0.71	-5.7	25.3	-0.84	-0.79	-0.69	-14.14	26.4	-1.59	-0.44	-0.19
60.36	8.43	24.3	-0.22	-0.86	-0.07	45.14	25.3	-0.11	-1.07	-0.1	14.82	25.3	-2.68	-1.67	1.4	-13.23	26.4	-0.19	-0.12	-0.05
60.4	5.93	24.2	-0.11	-0.92	-0.14	27.36	25.3	0.33	-0.91	0.4	52.21	25.3	-0.76	-1.78	-0.52	-9.58	26.4	-0.3	-0.14	0.01
60.44	4.79	24.2	0	-0.92	-0.12	16.64	25.3	0.57	-0.8	0	51.75	25.3	-0.02	-1.11	-0.23	-7.98	26.4	-0.45	-0.22	0.03
60.48	3.87	24.2	0.32	-0.95	-0.3	11.17	25.3	0.2	-0.91	-0.26	31.92	25.3	0.17	-0.98	0.34	-8.44	26.4	-0.6	-1.03	-0.68
60.52	2.96	24.3	0.41	-1.01	-0.37	8.21	25.3	-0.05	-0.91	-0.26	24.17	25.3	0.03	-0.93	0.22	-8.21	26.4	-0.35	-1.53	-1.16
60.56	0.68	24.2	0.43	-1.39	-0.31	5.7	25.3	-0.02	-0.91	-0.16	23.48	25.3	-0.18	-0.83	-0.08	-7.53	26.4	-0.99	-0.95	-0.96
60.6	-6.16	24.2	1.1	-2.3	-0.16	4.1	25.3	0.18	-0.92	-0.07	23.03	25.3	-0.25	-0.87	-0.16	-11.17	26.4	0.28	0.28	-0.98
60.64	-15.28	24.2	-0.07	-1.47	-0.23	3.19	25.3	0.39	-0.95	-0.22	21.2	25.3	-0.42	-0.86	-0.12	-8.21	26.4	-1.24	-0.97	-0.98
60.68	-4.56	24.2	0.45	-1.43	-1.15	2.73	25.3	0.44	-0.95	-0.41	18.92	25.3	-0.3	-0.89	0	32.37	26.4	0.09	-2.36	-1.19
60.72	-4.11	24.2	-1.28	-0.31	0.08	2.05	25.3	0.53	-1.1	-0.42	20.06	25.3	-0.03	-0.91	-0.13	69.54	26.4	0.07	-1.16	-0.88
60.76	-4.33	24.2	-0.44	0	0.09	0.45	25.4	1.16	-2.01	-0.04	22.57	25.3	0.48	-1.02	-0.22	54.03	26.2	-0.55	-1.09	-0.37
60.8	-4.11	24.2	-0.26	-0.14	0.15	-9.12	25.3	0.42	-2.42	-0.18	24.39	25.3	0.44	-1.03	-0.53	31.46	26.4	0.05	-0.98	-0.03
60.84	-4.33	24.2	-0.45	-0.38	0.21	-21.43	25.3	-0.52	-1.44	0.52	14.13	25.3	0.33	-1.22	-0.54	18.92	26.4	-0.04	-0.88	-0.13
60.88	-5.47	24.3	-0.93	-0.97	0.11	-15.96	25.4	-0.81	0.05	-0.77	-0.46	25.3	1.1	-2.08	-0.08	11.4	26.4	-0.18	-0.76	-0.4
60.92	-5.93	24.2	-0.59	-1.4	-0.28	-16.87	25.3	-0.65	-0.34	0.2	-14.14	25.3	0.42	-2.29	-0.25	7.07	26.4	-0.25	-0.79	-0.4
60.96	-4.11	24.3	-0.25	-1.53	-0.53	-15.05	25.4	-0.21	-0.27	0.05	-8.89	25.3	-1.37	-3.04	-0.72	4.56	26.4	-0.32	-0.8	-0.39
61	-3.65	24.3	-0.21	-0.68	-0.55	-12.77	25.3	-0.61	-0.26	0.02	-3.19	25.3	-0.87	-0.78	-0.3	3.19	26.4	-0.06	-0.77	-0.4
61.04	-4.79	24.3	-0.02	-0.57	-0.54	-10.95	25.4	-0.56	-0.75	0.02	-3.88	25.3	-0.94	-0.21	-0.07	2.51	26.4	0.09	-0.78	-0.48
61.08	4.56	24.2	0.87	-3.12	-0.01	-9.81	25.4	-0.37	-1.53	-0.28	-3.88	25.3	-0.2	-0.15	0.13	2.28	26.2	0.7	-0.84	-0.64
61.12	31.92	24.3	0.07	-0.5	-0.09	-7.53	25.4	-0.39	-1.56	-0.56	-3.42	25.1	-0.29	-0.13	0.2	2.05	26.2	0.28	-0.7	-0.86
61.16	51.98	24.3	0.19	-1.3	-0.54	-10.26	25.4	-0.08	-0.32	-0.8	-4.33	25.3	-0.57	-0.45	0.16	1.59	26.4	0.38	-1.21	-0.82
61.2	46.28	24.3	0.1	-1.03	-0.19	-10.26	25.4	-1.08	-0.96	-0.67	-5.7	25.3	-0.72	-1.24	-0.1	-1.6	26.2	1.4	-2.15	-1.28
61.24	32.37	24.3	0.39	-0.92	0.13	7.52	25.4	1.41	-2.37	-0.93	-5.7	25.3	-0.38	-1.91	-0.47	-18.24	26.4	0.47	-1.77	-0.38
61.28	24.17	24.3	0.44	-0.9	-0.05	60.19	25.3	0.06	-2.03	-0.05	-3.88	25.3	-0.97	-0.82	-0.69	-16.87	26.4	0.41	-0.97	-1.25
61.32	20.97	24.2	0.14	-0.92	-0.2	63.84	25.3	0.4	-1.15	-0.8	-7.3	25.3	0.19	-0.28	-0.89	-14.37	26.4	-1.51	-0.54	-0.14
61.36	16.19	24.2	-0.05	-0.89	-0.16	39.44	25.3	0.33	-0.94	0.04	3.19	25.3	2.1	-3.42	-1.76	-12.54	26.4	-0.21	-0.16	-0.07
61.4	10.94	24.2	-0.22	-0.89	-0.06	23.03	25.3	0.49	-0.86	0.33	41.95	25.3	-0.65	-1.99	-0.09	-8.89	26.4	-0.29	-0.14	0.06
61.44	7.29	24.2	-0.23	-0.92	-0.07	14.13	25.3	0.29	-0.85	-0.08	59.96	25.3	0.46	-1.22	-0.91	-7.3	26.4	-0.44	-0.25	0.08
61.48	5.24	24.3	0.01	-0.91	-0.08	9.8	25.3	0.05	-0.9	-0.17	38.76	25.3	0.36	-1	-0.05	-7.3	26.4	-0.64	-0.82	-0.33
61.52	4.33	24.2	0.34	-0.98	-0.29	7.29	25.3	-0.13	-0.91	-0.07	21.2	25.3	0.05	-0.91	0.48	-7.98	26.4	-0.5	-1.51	-1.06
61.56	3.42	24.3	0.29	-0.99	-0.39	5.47	25.3	-0.24	-0.88	-0.07	18.92	25.1	-0.23	-0.86	0.12	-7.53	26.4	-0.77	-1.4	-1.23
61.6	1.14	24.3	0.41	-1.3	-0.3	4.1	25.3	-0.01	-0.93	-0.18	18.01	25.3	-0.29	-0.9	-0.15	-11.4	26.4	0.23	0.31	-0.75
61.64	-4.33	24.3	1.21	-2.11	-0.08	3.19	25.3	0.45	-0.95	-0.33	12.77	25.3	-0.36	-0.88	-0.06	-8.21	26.4	-1.23	-0.78	-0.94
61.68	-15.73	24.2	0.11	-2.19	-0.3	2.73	25.4	0.3	-0.97	-0.43	9.35	25.3	-0.13	-0.91	0.05	29.18	26.4	0.18	-2.12	-1.17
61.72	-7.3	24.3	-0.92	-2.06	0.05	2.05	25.3	0.47	-1.14	-0.3	13.22	25.1	0.15	-0.95	-0.03	65.66	26.2	-1.09	-1.76	-0.67
61.76	-4.33	24.2	-0.89	-0.48	-0.36	0.23	25.3	1.22	-1.86	-0.03	20.29	25.3	0.41	-1.01	-0.24	46.97	26.2	-0.25	-0.77	-0.48
61.8	-4.79	24.3	-0.46	-0.07	-0.03	-8.67	25.3	0.6	-2.42	-0.14	23.48	25.3	0.33	-1.04	-0.47	26.22	26.4	0.35	-0.97	0.03
61.84	-4.56	24.2	-0.19	-0.14	0.04	-22.35	25.4	-2.01	-1.97	-0.95	13.91	25.3	0.3	-1.13	-0.43	19.38	26.4	0.37	-0.89	-0.25
61.88	-4.33	24.2	-0.32	-0.37	0.13	-15.96	25.3	-2.43	-1.16	1.48	2.51	25.1	0.82	-1.58	-0.1	12.77	26.4	0.52	-0.65	-0.61
61.92	-5.25	24.2	-0.63	-0.69	0.05	-16.65	25.3	-0.98	-0.05	-0.13	-9.81	25.3	1.01	-2.42	-0.24	9.12	26.4	0.15	-0.76	-0.59
61.96	-5.25	24.2	-0.77	-1.18	-0.26	-15.51	25.3	0.3	-0.13	0.03	-11.17	25.3	-0.44	-1.37	-1.17	6.84	26.4	-0.01	-0.77	-0.51
62	-5.25	24.3	-0.51	-1.61	-0.48	-11.86	25.3	-0.11	-0.57	0.36	-3.42	25.3	-0.63	-0.96	-0.46	5.01	26.4	-0.02	-0.77	-0.46
62.04	-3.19	24.2	-0.79	-1.19	-0.5	-9.58	25.4	-0.86	-1	0.12	-4.11	25.3	-1.15	-0.28	-0.04	3.65	26.4	-0.03	-0.82	-0.43
62.08	-5.02	24.2	0.26	-0.51	-0.56	-10.26	25.4	-0.98	-1.45	-0.23	-4.33	25.3	-0.37	-0.09	0.05	2.96	26.4	0.52	-0.81	-0.55
62.12	-0.23	24.3	0.03	-1.28	-0.7	-7.07	25.3	-0.34	-1.66	-0.45	-3.88	25.3	-0.26	-0.08	0.12	2.51	26.4	0.33	-0.68	-0.77
62.16	30.78	24.3	-0.07	-1.97	0.11	-11.17	25.3	-0.03	-0.17	-0.34	-4.33	25.3	-0.45	-0.33	0.19	2.05	26.4	0.3	-0.91	-0.86
62.2	58.59	24.3	0.3	-1.07	-0.5	-11.17	25.3	-0.53	-0.73	-0.68	-5.47	25.3	-0.84	-1.03	-0.06	0	26.4	1.12	-1.77	-0.87
62.24	59.96	24.2	-0.48	-1.2	-0.14	8.21	25.3	1.66	-2.29	-1.07	-5.93	25.3	-0.66	-1.68	-0.5	-11.4	26.4	0.07	-1.93	-1.19
62.28	36.93	24.3	0.02	-0.94	-0.02	63.84	25.3	-1.81	-2.63	1.03	-4.33	25.3	-0.73	-1.48	-0.59	-20.52	26.4	-0.74	-2.12	-0.04
62.32	16.41	24.3	0.04	-0.91	0.13	62.93	25.3	0.02	-1.21	-0.78	-5.7	25.3	-0.51	-0.5	-0.64	-14.14	26.4	-1.39	-0.68	-0.38
62.36	8.43	24.2	0.09	-0.89	-0.08	40.58	25.3	-0.1	-0.98	0.06	-5.47	25.3	-0.72	-0.86	-0.87	-14.14	26.4	-0.49	-0.22	-0.21
62.4	6.38	24.3	-0.03	-0.88	-0.16	22.8	25.3	0.17	-0.93	0.34	24.62	25.3	1.52	-2.26	-0.49	-10.95	26.4	-0.2	-0.27	-0.08
62.44	6.61	24.3	-0.17	-0.9	-0.19	12.31	25.3	-0.03	-0.84	0.01	58.37	25.3	-0.38	-1.79	-0.11	-8.67	26.2	-0.37	-0.2	-0.02
62.48	5.7	24.3	-0.23	-0.88	-0.2	7.07	25.3	-0.07	-0.9	-0.14	56.31	25.3	-0.32	-1.13	-0.25	-8.21	26.2	-0.55	-0.47	-0.11
62.52	3.87	24.2	0.04	-0.92	-0.13	4.1	25.3	-0.23	-0.9	-0.11	36.48	25.3	0.12	-0.97	0.24	-8.67	26.2	-0.65	-1.05	-0.71
62.56	3.19	24.3	0.4	-1.03	-0.15	2.96	25.3	-0.23	-0.89	-0.17	25.99	25.3	0.32	-0.93	0.12	-7.98	26.2	-0.38	-1.59	-1.34
62.6	2.51	24.2	0.27	-0.98	-0.39	2.28	25.3	-0.04	-0.83	-0.24	24.39	25.3	0.2	-0.89	-0.23	-10.26	26.2	-0.6	-0.14	-0.4
62.64	0.68	24.3	0.24	-1.13	-0.53	1.82	25.4	0.44	-1.03	-0.17	22.57	25.3	-0.04	-0.9	-0.15	-10.26	26.2	-0.53	-0.4	-1.16
62.68	-5.02	24.3	1.18	-2.06	-0.11	1.59	25.3	0.46	-0.92	-0.44	19.83	25.3	-0.17	-0.9	-0.06	16.19	26.2	1.13	-1.05	-2.03
62.72	-14.37	24.3	0.4	-2.29	-0.23	1.37	25.4	0.34	-1.14	-0.49	17.55	25.1	-0.24	-0.87	-0.11	60.42	26.2	-0.51	-1.65	-0.86
62.76	-7.98	24.3	-1.62	-2.25	0.02	0	25.4	1.19	-2.08	0.01	17.1	25.1	-0.17	-0.88	-0.18	56.77	26.2	0.36	-0.54	-1.05
62.8	-4.33	24.2	-0.58	-0.33	-0.4	-8.89	25.4	0.37	-2.36	-0.01	16.41	25.3	0.35	-1.02	-0.13	33.06	26.2	0.34	-0.9	-0.16
62.84	-5.25	24.3	-0.67	-0.19	0.08	-21.43	25.3	-1.3	-1.63	-0.12	20.52	25.1	0.31	-1	-0.35	22.11	26.2	0.23	-0.91	-0.21
62.88	-5.02	24.2	-0.29	-0.14	0.08	-16.65	25.4	-0.64	-0.2	-0.81	13.91	25.3	0.24	-1.17	-0.38	14.36	26.4	0.19	-0.72	-0.51
62.92	-4.56	24.2	-0.25	-0.36	0.15	-18.93	25.3	-0.68	-0.46	-0.02	0.45	25.1	0.97	-1.81	0.01	9.57	26.4	0.15	-0.75	-0.55
62.96	-4.79	24.3	-0.49	-0.63	0.11	-17.1	25.4	-0.18	-0.32	-0.03	-11.4	25.1	0.44	-2.23	-0.21	6.84	26.4	0.04	-0.8	-0.47
63	-4.79	24.3	-0.78	-1.02	-0.19	-13.23	25.3	-0.59	-0.2	-0.09	-11.4	25.3	-1.17	-2.49	-0.7	5.01	26.4	0.08	-0.77	-0.51
63.04	-4.33	24.2	-0.49	-1.44	-0.46	-12.09	25.4	-0.73	-0.56	-0.12	-3.42	25.3	-0.53	-1.01	-0.45	3.65	26.4	0.05	-0.79	-0.49
63.08	-3.65	24.3	-0.26	-1.22	-0.59	-12.31	25.3	-0.66	-1.16	-0.21	-4.11	25.3	-1.04	-0.29	-0.08	2.96	26.4	0.35	-0.85	-0.44
63.12	-4.33	24.3	0.16	-0.48	-0.33	-8.21	25.3	-0.26	-1.6	-0.55	-4.33	25.3	-0.34	-0.15	0.13	2.51	26.4	0.38	-0.69	-0.72
63.16	-3.65	24.2	-0.37	-0.83	-0.51	-7.98	25.3	-0.39	-0.75	-0.52	-3.88	25.3	-0.2	-0.22	0.22	2.05	26.2	0.35	-0.83	-0.87
63.2	22.57	24.2	0.52	-0.63	0.34	-10.26	25.3	-0.06	-0.62	-0.63	-4.33	25.3	-0.48	-0.48	0.22	0.68	26.4	0.89	-1.5	-0.72
63.24	48.33	24.2	-0.13	-1.37	-0.46	-7.75	25.3	-0.61	-1.14	-0.68	-5.25	25.3	-0.82	-1.04	-0.14	-7.3	26.4	0.56	-2.05	-1.36
63.28	44.91	24.2	-0.22	-1.12	-0.16	29.41	25.3	0.41	-1.63	0.03	-5.25	25.1	-0.63	-1.63	-0.49	-22.57	26.4	-0.76	-2.08	-1.66
63.32	27.13	24.2	0.17	-0.93	0.2	62.01	25.3	-0.24	-1.53	-0.31	-4.56	25.3	-0.66	-1.46	-0.57	-13.91	26.4	-0.53	-0.55	-0.91
63.36	18.92	24.2	0.54	-0.84	-0.03	48.56	25.3	-0.07	-1.18	-0.16	-5.93	25.3	-0.41	-0.67	-0.38	-13.91	26.4	-0.87	-0.18	0.06
63.4	20.52	24.2	0.57	-0.94	-0.31	33.29	25.3	-0.05	-1.02	0.2	-5.02	25.3	-0.69	-0.85	-0.75	-11.63	26.4	-0.25	-0.3	0.06
63.44	23.48	24.2	0.1	-0.94	-0.28	21.66	25.3	0.05	-0.93	0.07	23.71	25.1	1.42	-2.33	-0.72	-8.44	26.4	-0.39	-0.28	0.01
63.48	18.92	24.3	-0.12	-0.9	-0.03	12.77	25.3	0.14	-0.87	-0.08	51.75	25.3	-0.27	-1.63	-0.27	-8.21	26.4	-0.59	-0.56	-0.24
63.52	12.99	24.2	-0.16	-0.89	-0.04	7.98	25.3	0.11	-0.89	-0.11	47.42	25.3	-0.23	-1.08	-0.11	-9.12	26.4	-0.61	-1.17	-0.52
63.56	9.8	24.2	-0.16	-0.96	-0.09	5.7	25.3	0.03	-0.92	-0.22	31.46	25.3	0.2	-0.91	0.34	-6.84	26.4	-0.28	-1.54	-1.04
63.6	8.21	24.3	0.08	-0.91	-0.1	4.33	25.3	0.01	-0.88	-0.29	28.27	25.3	0.3	-0.94	0.03	-6.16	26.4	-0.48	-0.54	-0.78
63.64	6.61	24.2	0.33	-0.98	-0.26	3.42	25.3	0.09	-0.95	-0.17	30.78	25.3	0.04	-0.91	-0.27	-8.67	26.2	-0.35	-0.28	-0.84
63.68	4.56	24.3	0.25	-1	-0.37	2.73	25.3	0.65	-1.04	-0.11	28.27	25.3	-0.17	-0.9	-0.11	-7.98	26.4	-0.66	-0.85	-1.08
63.72	1.59	24.3	0.32	-1.28	-0.28	2.28	25.3	0.31	-0.93	-0.39	22.57	25.3	-0.21	-0.91	0.04	20.52	26.4	0.73	-1.55	-0.75
63.76	-4.11	24.3	1.06	-2.02	-0.14	1.59	25.3	0.39	-1.26	-0.38	20.29	25.3	0.01	-0.89	-0.13	51.53	26.2	-0.88	-1.64	-0.37
63.8	-15.51	24.3	0.16	-2.07	-0.45	0.23	25.3	1.18	-1.95	0.01	21.2	25.3	0.07	-0.93	-0.24	54.26	26.2	0.31	-0.75	-0.82
63.84	-6.61	24.2	-0.7	-1.95	-0.13	-8.89	25.3	0.21	-2.24	-0.23	25.31	25.3	0.45	-1.06	-0.21	39.9	26.4	0.55	-0.86	-0.31
63.88	-3.88	24.2	-0.75	-0.43	-0.39	-20.07	25.3	-1.71	-1.81	0.66	31.92	25.3	0.34	-0.98	-0.39	33.06	26.4	0.38	-0.74	-0.36
63.92	-3.88	24.3	-0.51	-0.11	0.01	-15.96	25.3	-0.54	-0.67	-0.43	21.89	25.3	0.3	-1.18	-0.46	25.31	26.4	0.26	-0.7	-0.53
63.96	-3.88	24.3	-0.28	-0.14	0.05	-16.65	25.3	-0.5	-0.43	-0.09	3.87	25.3	1.14	-2.03	-0.03	16.87	26.4	0.14	-0.77	-0.51
64	-3.88	24.3	-0.24	-0.35	0.12	-15.96	25.3	-0.37	-0.36	0.01	-11.86	25.3	0.23	-2.23	-0.28	11.85	26.4	0	-0.75	-0.49
64.04	-4.79	24.3	-0.48	-0.7	0.07	-13.68	25.3	-0.53	-0.31	0.03	-8.89	25.3	-1.75	-2.32	-1.5	8.43	26.2	0	-0.73	-0.5
64.08	-5.02	24.3	-0.72	-1.19	-0.2	-11.63	25.3	-0.68	-0.6	0.02	-3.42	25.3	-0.86	-0.7	-0.17	6.38	26.4	0.03	-0.76	-0.46
64.12	-4.33	24.3	-0.45	-1.46	-0.37	-10.72	25.3	-0.62	-1.2	-0.41	-4.33	25.3	-0.84	-0.16	0.1	5.24	26.2	0.46	-0.81	-0.52
64.16	-2.97	24.2	-0.38	-0.97	-0.44	-8.89	25.3	-0.46	-1.57	-0.6	-3.88	25.3	-0.3	-0.06	0.19	4.33	26.2	0.32	-0.64	-0.8
64.2	-4.79	24.3	0.23	-0.44	-0.39	-9.35	25.4	-0.54	-0.64	-0.55	-3.65	25.3	-0.29	-0.19	0.23	3.42	26.4	0.27	-0.81	-0.89
64.24	0.23	24.2	-0.39	-0.91	-0.85	-12.31	25.3	0.2	-0.4	-0.8	-4.79	25.3	-0.46	-0.62	0.15	1.59	26.2	1.01	-1.59	-0.88
64.28	32.6	24.3	1.07	0.45	0.2	2.05	25.3	0.9	-3.35	-1.13	-5.25	25.3	-0.68	-1.28	-0.25	-8.21	26.2	0.22	-1.77	-1.06
64.32	61.56	24.3	0.15	-1.23	-0.33	50.61	25.3	0.25	-1.49	-0.21	-5.02	25.3	-0.42	-1.81	-0.47	-20.98	26.2	-0.92	-1.59	-1.67
64.36	50.39	24.2	0.32	-1.13	-0.4	59.28	25.3	0.27	-1.19	-0.81	-4.11	25.3	-0.66	-1.04	-0.5	-14.14	26.2	-0.84	-0.88	-0.42
64.4	24.17	24.2	0.08	-0.94	-0.1	40.35	25.4	0.24	-0.98	-0.06	-6.84	25.3	-0.24	-0.13	-0.49	-14.14	26.4	-0.52	-0.25	0.01
64.44	7.98	24.3	-0.16	-0.84	0.15	25.31	25.4	0.2	-0.88	0.34	-3.65	25.1	-0.85	-1.08	-0.77	-10.95	26.2	-0.29	-0.29	0.07
64.48	3.19	24.2	-0.32	-0.87	0.03	16.41	25.3	-0.01	-0.9	0.04	28.5	25.3	0.65	-2.48	-0.82	-7.75	26.2	-0.3	-0.33	0.14
64.52	1.82	24.3	-0.36	-0.93	-0.15	10.94	25.4	-0.05	-0.91	-0.13	51.3	25.1	-0.07	-1.31	-0.5	-7.53	26.2	-0.4	-0.73	-0.06
64.56	0.91	24.3	-0.22	-0.92	-0.14	7.52	25.4	-0.08	-0.91	-0.06	43.55	25.3	-0.13	-1.03	0.04	-7.98	26.4	-0.6	-1.19	-0.64
64.6	0.45	24.2	-0.17	-0.9	-0.02	5.24	25.4	-0.13	-0.92	-0.1	31.92	25.3	0.14	-0.91	0.33	-6.61	26.2	-0.4	-1.55	-1.06
64.64	1.14	24.3	-0.15	-0.87	0.02	3.65	25.4	-0.03	-0.92	-0.2	29.18	25.1	0.17	-0.94	-0.03	-7.3	26.4	-0.47	-0.71	-0.76
64.68	2.05	24.3	0.28	-0.97	-0.14	2.73	25.3	0.22	-0.93	-0.19	26.22	25.3	0.19	-0.9	-0.2	-10.49	26.4	-0.54	-0.2	-0.73
64.72	2.73	24.3	0.29	-0.99	-0.36	2.28	25.4	0.55	-1.01	-0.28	24.62	25.1	0.08	-0.91	-0.17	-4.33	26.4	-0.8	-1.07	-1.09
64.76	2.28	24.3	0.08	-1.13	-0.48	2.05	25.3	0.33	-0.99	-0.43	22.34	25.3	0.02	-0.91	-0.17	39.67	26.4	1	-1.62	-1.28
64.8	-1.14	24.3	1.09	-1.94	-0.04	1.37	25.3	0.37	-1.33	-0.26	21.43	25.3	0.03	-0.9	-0.18	69.54	26.4	-0.59	-1.45	-0.87
64.84	-9.12	24.2	0.19	-2.06	-0.21	-0.46	25.3	1.17	-2.03	0.03	22.34	25.3	0.07	-0.91	-0.17	48.33	26.4	-0.62	-1.1	0.06
64.88	-9.81	24.2	-0.67	-3.53	-1.94	-10.26	25.3	0.31	-2.17	-0.22	29.18	25.3	0.5	-1.07	-0.25	27.59	26.4	0.24	-1.02	0.02
64.92	-3.88	24.2	-0.84	-1.18	-0.41	-20.29	25.3	-0.03	-1.46	0.08	30.32	25.3	0.38	-0.98	-0.58	21.43	26.4	0.43	-0.73	-0.38
64.96	-5.02	24.2	-0.83	-0.34	-0.21	-16.19	25.3	-0.65	-0.49	-0.47	14.59	25.3	0.44	-1.45	-0.45	14.59	26.4	0.23	-0.64	-0.64
65	-5.02	24.2	-0.38	-0.19	-0.04	-17.33	25.3	-0.67	-0.28	0.01	-4.33	25.3	0.97	-2.28	0.03	10.71	26.4	-0.09	-0.77	-0.51
65.04	-4.56	24.2	-0.32	-0.15	0.04	-16.19	25.3	-0.13	-0.22	0.09	-12.09	25.3	0.81	-1.2	0.2	7.52	26.4	-0.04	-0.77	-0.46
65.08	-4.33	24.2	-0.44	-0.25	0.12	-11.86	25.3	-0.25	-0.42	0.29	-3.19	25.3	0.05	-1.14	-0.15	5.47	26.4	0.01	-0.73	-0.53
65.12	-5.02	24.2	-0.93	-0.82	0	-9.35	25.3	-0.63	-0.78	0.07	-3.19	25.3	-1.32	-0.4	0.29	4.1	26.4	0.09	-0.77	-0.46
65.16	-5.25	24.2	-0.6	-1.4	-0.37	-9.12	25.3	-0.79	-1.18	-0.26	-3.65	25.3	-0.54	0.1	0.32	3.42	26.4	0.63	-0.92	-0.47
65.2	-3.65	24.2	-0.23	-1.43	-0.51	-7.75	25.3	-0.44	-1.61	-0.47	-3.65	25.3	-0.04	-0.1	0.36	2.73	26.4	0.3	-0.63	-0.74
65.24	-3.19	24.2	-0.13	-0.82	-0.52	-7.53	25.3	-0.71	-1.16	-0.53	-3.88	25.3	-0.27	-0.57	0.38	2.05	26.2	0.29	-1.03	-0.8
65.28	-5.02	24.2	-0.08	-0.42	-0.42	-11.86	25.3	0.18	-0.43	-0.57	-5.02	25.3	-0.68	-1.21	0.06	-0.91	26.4	1.2	-1.96	-1.07
65.32	6.15	24.2	0.93	-1.55	-0.82	0.91	25.3	-0.4	-1.81	-1.09	-4.79	25.3	-0.63	-1.82	-0.36	-15.51	26.2	-0.21	-1.51	-0.71
65.36	38.76	24.2	-0.17	-1.32	-0.08	48.56	25.3	0.42	-1.51	-0.22	-3.65	25.3	0.13	-1.79	-0.58	-17.56	26.4	0.07	-1.14	-0.73
65.4	59.51	24.2	0.28	-1.2	-0.66	62.24	25.3	0.22	-1.39	-0.77	-5.02	25.3	-0.04	-0.39	-0.48	-14.37	26.2	-1.2	-0.64	-0.18
65.44	46.97	24.3	0.14	-1.08	-0.21	41.04	25.3	-0.02	-1	-0.06	-6.61	25.3	-1.07	-0.78	-0.58	-13.91	26.4	-0.3	-0.31	-0.11
65.48	26.9	24.2	0.19	-0.94	0.11	24.39	25.4	0.25	-0.9	0.41	17.33	25.3	-0.07	-2.42	-0.78	-10.03	26.2	-0.43	-0.25	0.04
65.52	13.91	24.3	0.25	-0.9	-0.03	15.73	25.4	0.28	-0.9	-0.06	52.89	25.3	-0.93	-1.97	-0.08	-7.75	26.2	-0.46	-0.37	0.21
65.56	7.98	24.2	0.21	-0.89	-0.15	10.71	25.3	0.21	-0.9	-0.26	52.44	25.3	-0.31	-1.16	-0.15	-7.75	26.2	-0.57	-0.83	-0.34
65.6	5.47	24.3	-0.01	-0.9	-0.16	7.52	25.3	0.02	-0.91	-0.17	29.64	25.3	0.58	-0.89	0.29	-8.21	26.2	-0.51	-1.41	-0.89
65.64	4.56	24.2	-0.07	-0.9	-0.15	5.47	25.3	-0.13	-0.91	-0.13	24.85	25.3	0.81	-0.76	-0.3	-6.61	26.2	-0.59	-1.31	-1.1
65.68	3.42	24.3	-0.09	-0.91	-0.16	3.65	25.3	-0.02	-0.88	-0.15	32.83	25.3	0.09	-0.97	-0.36	-10.03	26.4	-0.06	0.1	-0.88
65.72	2.96	24.3	0.09	-0.92	-0.14	2.73	25.3	0.11	-0.92	-0.19	34.88	25.3	-0.17	-0.93	-0.2	-8.67	26.2	-1.07	-0.7	-0.89
65.76	3.19	24.3	0.37	-1	-0.22	2.05	25.3	0.53	-1.03	-0.2	30.32	25.3	-0.18	-0.86	-0.13	17.55	26.2	0.79	-1.04	-1.75
65.8	2.73	24.3	0.3	-0.94	-0.42	1.82	25.3	0.34	-0.93	-0.36	26.22	25.3	-0.12	-0.87	-0.15	61.1	26.4	-0.94	-1.74	-0.69
65.84	0.91	24.3	0.35	-1.18	-0.47	1.37	25.3	0.33	-1.19	-0.29	26.45	25.3	-0.09	-0.86	-0.22	56.54	26.2	0.85	-0.46	-1.29
65.88	-4.56	24.2	1.27	-2.06	-0.17	0	25.3	1.05	-1.82	-0.03	29.87	25.3	0.37	-1.01	-0.19	33.06	26.4	0.41	-0.85	-0.23
65.92	-16.19	24.3	0.08	-2.39	-0.21	-7.98	25.3	0.09	-2.11	-0.23	34.43	25.3	0.37	-0.95	-0.41	21.43	26.2	0.22	-0.89	-0.19
65.96	-6.39	24.2	-0.77	-1.67	-0.35	-20.52	25.3	-1.87	-1.44	-0.99	23.94	25.3	0.42	-1.2	-0.52	13.91	26.4	0.23	-0.74	-0.47
66	-4.33	24.2	-1.04	-0.4	-0.31	-16.19	25.3	-0.98	-0.78	0.13	2.28	25.3	1.02	-2.17	-0.17	9.57	26.2	0.12	-0.72	-0.56
66.04	-4.56	24.2	-0.53	-0.11	-0.03	-16.19	25.3	-0.54	-0.29	0.1	-15.05	25.1	-0.08	-2.08	-0.12	7.07	26.2	-0.02	-0.75	-0.54
66.08	-4.56	24.2	-0.2	-0.14	0.04	-15.05	25.3	-0.29	-0.21	0.18	-4.79	25.3	0.42	-1.76	-0.39	5.24	26.2	-0.05	-0.73	-0.57
66.12	-4.56	24.2	-0.34	-0.34	0.15	-11.4	25.4	-0.31	-0.5	0.32	-4.33	25.3	-1.06	-0.42	-0.04	4.1	26.2	-0.05	-0.79	-0.49
66.16	-5.25	24.2	-0.56	-0.66	0.17	-10.03	25.4	-0.54	-1.08	0.08	-5.02	25.1	-0.61	-0.19	0.12	3.19	26.4	0.34	-0.88	-0.37
66.2	-5.02	24.2	-0.72	-1.16	-0.21	-10.72	25.4	-0.59	-1.51	-0.07	-4.11	25.1	-0.25	-0.13	0.19	2.73	26.2	0.4	-0.7	-0.72
66.24	-4.33	24.2	-0.44	-1.54	-0.45	-7.3	25.4	-0.43	-1.66	-0.25	-3.88	25.3	-0.34	-0.24	0.21	2.28	26.4	0.37	-0.89	-0.84
66.28	-3.42	24.2	-0.23	-1.13	-0.52	-6.39	25.4	-0.35	-1.05	-0.31	-4.56	25.1	-0.66	-0.52	0.11	0.91	26.2	0.81	-1.49	-0.76
66.32	-4.56	24.2	0.38	-0.43	-0.48	-9.81	25.4	-0.38	-0.59	-0.54	-5.25	25.3	-0.69	-1.19	-0.2	-6.61	26.2	0.51	-1.93	-1.34
66.36	-4.11	24.2	-0.31	-0.93	-0.47	-9.12	25.3	-0.59	-1.06	-0.8	-5.02	25.1	-0.36	-1.85	-0.51	-22.57	26.2	-0.55	-2.22	-1.64
66.4	12.54	24.2	-0.73	-1.99	-0.28	23.03	25.4	0.42	-1.78	-0.3	-3.88	25.3	-0.43	-0.83	-0.52	-14.82	26.2	-0.56	-0.6	-0.71
66.44	44	24.3	-0.65	-1.54	-0.08	66.8	25.3	-0.4	-1.5	-0.25	-5.93	25.3	-0.02	-0.33	-0.63	-14.82	26.4	-0.95	-0.49	0.1
66.48	57.23	24.2	0.11	-1.14	-0.45	56.31	25.3	-0.17	-1.11	-0.44	2.73	25.3	1.52	-2.4	-1.1	-11.86	26.2	-0.35	-0.45	0
66.52	42.18	24.2	0.01	-1.03	-0.06	37.39	25.3	0.21	-1.01	0.12	35.34	25.1	-0.09	-0.84	-0.13	-8.44	26.4	-0.46	-0.27	0.05
66.56	24.17	24.3	0.08	-0.95	0.06	23.71	25.3	0.32	-0.91	0.14	55.17	25.3	0.35	-1.17	-0.63	-7.98	26.4	-0.48	-0.4	-0.03
66.6	12.08	24.2	0.21	-0.9	-0.02	14.59	25.3	0.38	-0.83	-0.25	47.42	25.3	0.08	-1.03	-0.03	-8.67	26.4	-0.56	-0.93	-0.55
66.64	7.52	24.2	0.12	-0.9	-0.13	10.03	25.3	0.07	-0.88	-0.31	33.74	25.3	-0.02	-0.95	0.21	-7.98	26.4	-0.4	-1.35	-0.99
66.68	6.15	24.2	-0.03	-0.91	-0.14	7.29	25.3	-0.15	-0.87	-0.27	24.62	25.3	-0.21	-0.88	0.14	-6.84	26.4	-0.85	-0.88	-0.97
66.72	4.56	24.2	-0.1	-0.89	-0.17	5.47	25.3	-0.15	-0.89	-0.18	18.92	25.3	-0.26	-0.89	-0.08	-11.86	26.4	0.06	0.1	-0.89
66.76	3.65	24.2	-0.11	-0.92	-0.18	4.1	25.3	-0.02	-0.92	-0.15	14.36	25.3	-0.24	-0.88	-0.08	-6.84	26.2	-0.91	-0.78	-1.05
66.8	3.19	24.2	0.17	-0.93	-0.08	3.19	25.3	0.47	-0.95	-0.27	13.45	25.3	-0.07	-0.9	-0.09	36.48	26.4	0.42	-2.37	-0.8
66.84	3.42	24.2	0.42	-0.98	-0.3	2.51	25.3	0.5	-0.97	-0.41	18.47	25.3	-0.04	-0.9	-0.3	65.43	26.4	-0.52	-1.43	-0.75
66.88	2.51	24.3	0.28	-1.05	-0.43	2.05	25.3	0.46	-1.23	-0.38	18.47	25.3	0.24	-0.98	-0.2	45.37	26.4	-0.62	-1.07	-0.21
66.92	-0.23	24.2	0.58	-1.4	-0.19	-0.46	25.3	1.24	-2.13	-0.06	15.05	25.3	0.47	-1.04	-0.29	27.81	26.4	-0.03	-1.08	0.18
66.96	-7.3	24.2	0.95	-2.32	-0.2	-12.77	25.3	0.11	-1.81	-0.21	9.12	25.3	0.34	-1.09	-0.46	19.83	26.4	0.14	-0.9	-0.27
67	-12.77	24.2	0.85	-0.98	-0.26	-19.38	25.3	1.01	-2.04	-0.4	1.82	25.3	0.7	-1.61	-0.21	12.99	26.2	0.22	-0.77	-0.49
67.04	-2.97	24.2	-0.52	-0.94	-0.49	-17.33	25.3	-0.86	-0.7	-0.39	-9.81	25.3	1.03	-2.4	-0.26	8.89	26.2	0.23	-0.79	-0.46
67.08	-3.88	24.2	-0.99	-0.23	-0.12	-17.33	25.3	-0.46	-0.36	0.05	-10.72	25.3	-1.07	-3.29	-0.43	6.38	26.2	0.09	-0.79	-0.53
67.12	-4.11	24.2	-0.42	-0.09	0.09	-14.82	25.3	-0.38	-0.32	0.04	-3.42	25.3	-0.88	-1.04	-0.35	4.79	26.2	-0.03	-0.73	-0.53
67.16	-3.88	24.2	-0.28	-0.19	0.09	-12.77	25.3	-0.65	-0.31	0.14	-4.11	25.3	-0.93	-0.28	-0.1	3.65	26.2	-0.13	-0.84	-0.57
67.2	-4.56	24.2	-0.42	-0.51	0.12	-11.17	25.3	-0.68	-0.85	-0.04	-4.11	25.3	-0.25	-0.22	-0.02	2.96	26.2	0.33	-0.84	-0.42
67.24	-5.02	24.2	-0.62	-0.99	-0.13	-9.58	25.4	-0.37	-1.52	-0.35	-4.11	25.3	-0.35	-0.2	0	2.51	26.2	0.34	-0.74	-0.69
67.28	-5.02	24.2	-0.52	-1.44	-0.41	-7.3	25.3	-0.33	-1.46	-0.61	-4.56	25.3	-0.49	-0.36	0.02	2.05	26.4	0.35	-0.89	-0.86
67.32	-3.65	24.2	-0.31	-1.35	-0.54	-10.03	25.4	-0.15	-0.36	-0.73	-5.25	25.3	-0.67	-0.84	-0.21	0.45	26.4	0.94	-1.62	-0.82
67.36	-3.88	24.2	0.1	-0.34	-0.45	-10.03	25.4	-0.72	-0.89	-0.65	-6.16	25.3	-0.65	-1.52	-0.49	-8.89	26.2	0.6	-2.01	-1.05
67.4	-4.56	24.3	-0.2	-0.8	-0.44	4.56	25.4	1.31	-2.42	-0.53	-5.25	25.3	-0.79	-1.31	-0.6	-23.26	26.2	-1.46	-1.34	-1.9
67.44	5.24	24.2	1.1	-3.51	-1.25	49.47	25.3	0.15	-1.67	-0.16	-4.79	25.3	0.01	-0.51	-0.79	-14.59	26.2	-0.93	-0.62	-0.55
67.48	37.39	24.2	-0.03	-1.84	0.09	57.68	25.3	0.43	-1.16	-0.78	0.45	25.3	-0.85	-1.12	-1.11	-15.51	26.2	-0.75	-0.18	0
67.52	59.73	24.2	0.32	-1.3	-0.53	37.39	25.3	0.01	-1.03	0.21	39.9	25.3	1.45	-2.04	-0.95	-12.09	26.2	-0.22	-0.22	0.04
67.56	50.39	24.3	0	-1.13	-0.06	23.94	25.3	0.07	-0.94	0.32	62.24	25.3	0.05	-1.3	-0.68	-8.67	26.4	-0.29	-0.28	0.01
67.6	31.92	24.3	0.08	-0.97	0.13	15.96	25.3	0.08	-0.91	-0.05	41.49	25.3	-0.61	-1.05	0.18	-7.75	26.2	-0.54	-0.68	-0.21
67.64	17.33	24.2	0.11	-0.9	-0.02	10.49	25.3	0	-0.9	-0.16	23.25	25.3	0.27	-0.89	0.39	-8.89	26.2	-0.59	-1.37	-0.85
67.68	8.89	24.3	-0.01	-0.87	-0.13	7.07	25.3	0.01	-0.91	-0.08	21.2	25.3	0.16	-0.92	-0.11	-7.3	26.2	-0.4	-1.56	-1.23
67.72	5.7	24.2	-0.19	-0.86	-0.09	5.01	25.4	-0.01	-0.88	-0.21	19.38	25.3	0.16	-0.9	-0.25	-9.81	26.2	-0.28	0.02	-0.41
67.76	6.15	24.2	-0.17	-0.91	-0.07	4.1	25.4	0.01	-0.93	-0.29	17.78	25.3	-0.01	-0.91	-0.09	-8.67	26.2	-0.65	-0.55	-0.96
67.8	5.47	24.2	-0.31	-0.86	-0.04	3.19	25.3	0.17	-0.93	-0.2	17.55	25.1	-0.28	-0.88	-0.12	0.23	26.2	1.19	-1.68	0.35
67.84	4.1	24.2	-0.19	-0.93	0	2.51	25.4	0.57	-1	-0.18	15.96	25.3	-0.25	-0.85	-0.13	37.16	26.2	-0.11	-1.46	-1.04
67.88	2.96	24.2	0.23	-0.97	-0.19	2.05	25.3	0.37	-1.05	-0.31	14.82	25.1	0.02	-0.88	-0.15	60.42	26.2	0.46	-0.91	-1
67.92	2.51	24.2	0.25	-1.03	-0.33	1.14	25.4	0.68	-1.47	-0.19	16.19	25.3	0.54	-1.06	-0.21	51.3	26.2	-0.14	-1.07	-0.28
67.96	0.91	24.2	0.18	-1.2	-0.42	-2.51	25.3	1.14	-2.21	-0.24	14.36	25.3	0.37	-1.05	-0.46	35.11	26.2	0.15	-0.98	-0.01
68	-3.19	24.2	1.15	-1.98	-0.03	-18.24	25.4	-0.13	-1.97	-0.45	4.33	25.1	0.37	-1.47	-0.45	23.71	26.2	0.07	-0.89	-0.27
68.04	-12.31	24.2	0.46	-2	-0.24	-17.33	25.3	-0.51	-1.12	-0.65	-9.12	25.1	0.88	-2.51	-0.02	14.82	26.2	-0.04	-0.79	-0.37
68.08	-9.35	24.2	-1.21	-2.3	-0.38	-17.56	25.3	-0.96	-0.47	-0.03	-11.86	25.1	-0.14	-0.21	1.07	9.57	26.2	-0.14	-0.8	-0.4
68.12	-4.33	24.2	-0.33	-0.62	-0.68	-16.65	25.3	-0.22	-0.34	0.05	-3.42	25.3	-0.52	-1	-0.54	6.38	26.4	-0.16	-0.8	-0.41
68.16	-5.25	24.2	-0.72	-0.25	-0.22	-14.14	25.3	-0.54	-0.27	0.01	-4.33	25.1	-1.35	-0.25	-0.07	4.56	26.2	-0.06	-0.8	-0.47
68.2	-5.47	24.2	-0.37	-0.18	-0.1	-12.31	25.3	-0.54	-0.47	0	-4.56	25.3	-0.35	-0.12	0.03	3.65	26.2	0.02	-0.77	-0.47
68.24	-4.56	24.3	-0.26	-0.26	0	-11.17	25.3	-0.46	-1.08	-0.18	-3.88	25.3	-0.23	-0.15	0.06	2.96	26.4	0.61	-0.93	-0.52
68.28	-4.79	24.2	-0.48	-0.41	0.07	-9.35	25.3	-0.38	-1.62	-0.41	-4.33	25.3	-0.42	-0.33	0.1	2.73	26.2	0.28	-0.72	-0.71
68.32	-5.25	24.2	-0.92	-0.92	-0.16	-7.75	25.3	-0.74	-0.96	-0.49	-5.47	25.3	-0.71	-0.94	-0.05	2.05	26.4	0.18	-1.02	-0.79
68.36	-5.47	24.2	-0.5	-1.37	-0.39	-12.54	25.3	0.03	-0.48	-0.77	-5.93	25.3	-0.62	-1.68	-0.43	0.23	26.4	1.07	-1.66	-0.79
68.4	-2.74	24.3	-0.41	-1.26	-0.37	-6.39	25.3	-0.8	-1.27	-0.75	-3.65	25.3	-0.72	-1.36	-0.65	-9.12	26.4	0.47	-1.63	-1.14
68.44	-2.74	24.2	0.06	-0.62	-0.51	41.04	25.3	1.06	-2.4	-0.21	-5.25	25.3	-0.14	-0.55	-0.7	-22.57	26.4	-1.08	-1.06	-1.98
68.48	-4.33	24.2	-0.15	-0.75	-0.42	65.66	25.3	0.11	-1.57	-0.49	-5.47	25.3	-0.55	-0.85	-0.99	-13.91	26.4	-0.51	-0.54	-1.09
68.52	15.96	24.2	0.48	-2.41	-0.82	43.77	25.3	-0.33	-1.18	-0.01	10.94	25.3	-1.71	-1.46	0.43	-14.14	26.2	-0.96	-0.18	-0.11
68.56	44	24.2	-0.37	-1.96	-0.33	26.67	25.3	0.28	-0.88	0.34	43.32	25.3	-0.55	-2.56	0.45	-12.09	26.4	-0.26	-0.36	-0.03
68.6	48.33	24.2	-0.04	-1.14	-0.34	16.87	25.3	0.13	-0.92	0.03	56.31	25.3	-0.02	-1.08	-0.45	-8.67	26.4	-0.26	-0.49	0.09
68.64	32.6	24.2	0.14	-1.01	0.11	11.17	25.3	0.09	-0.9	-0.2	45.14	25.3	0.33	-0.95	-0.09	-7.53	26.4	-0.6	-0.66	-0.21
68.68	23.25	24.2	0.23	-0.95	0.15	7.29	25.3	-0.06	-0.92	-0.09	32.83	25.3	0.07	-0.95	0.09	-8.44	26.2	-0.8	-1.08	-0.6
68.72	20.52	24.3	0.25	-0.93	-0.15	4.79	25.3	-0.2	-0.91	-0.02	24.62	25.3	-0.1	-0.87	-0.06	-6.61	26.2	-0.36	-1.42	-1.05
68.76	17.33	24.2	0.17	-0.91	-0.19	2.96	25.3	-0.24	-0.93	-0.08	19.15	25.3	-0.16	-0.89	-0.1	-6.61	26.2	-0.63	-0.58	-0.72
68.8	14.59	24.3	-0.02	-0.92	-0.1	2.05	25.3	0.1	-0.89	-0.1	15.5	25.3	-0.27	-0.88	-0.09	-9.58	26.2	-0.48	-0.21	-0.75
68.84	11.85	24.2	-0.07	-0.9	-0.09	1.82	25.3	0.64	-1.07	-0.2	14.13	25.3	-0.21	-0.86	-0.15	-5.25	26.2	-0.72	-0.85	-1.02
68.88	9.8	24.2	-0.14	-0.94	-0.11	1.59	25.3	0.36	-0.98	-0.51	16.19	25.3	0.03	-0.93	-0.13	33.29	26.2	0.63	-1.87	-1.15
68.92	6.84	24.2	-0.07	-0.92	-0.06	1.14	25.3	0.41	-1.3	-0.29	21.2	25.3	0.42	-1.01	-0.16	71.82	26.2	-0.02	-1.17	-0.89
68.96	5.01	24.2	0.29	-1	-0.14	-0.91	25.3	1.38	-2.16	0.06	22.11	25.3	0.39	-1.02	-0.5	62.7	26.2	-0.54	-0.96	-0.41
69	3.65	24.3	0.26	-0.96	-0.36	-11.86	25.4	0.21	-2.38	-0.15	12.99	25.1	0.28	-1.08	-0.56	37.85	26.2	0.31	-0.9	-0.3
69.04	1.59	24.3	0.31	-1.2	-0.5	-20.52	25.3	0.99	-1.73	-0.82	2.73	25.3	0.87	-1.65	-0.11	22.57	26.2	0.27	-0.81	-0.27
69.08	-4.11	24.3	1.1	-2.01	-0.28	-16.65	25.3	-0.8	-0.72	-0.57	-9.58	25.3	1.13	-2.19	-0.24	14.13	26.2	0.1	-0.72	-0.53
69.12	-14.59	24.3	0.13	-2.19	-0.37	-17.1	25.3	-0.48	-0.31	0.03	-10.95	25.3	-0.26	-1.43	-0.19	9.57	26.2	-0.15	-0.73	-0.48
69.16	-6.61	24.2	-1.22	-2.15	0.16	-15.05	25.3	-0.32	-0.29	0.06	-3.42	25.1	-0.59	-1.05	-0.17	7.07	26.2	-0.22	-0.77	-0.44
69.2	-4.11	24.2	-0.7	-0.27	-0.56	-12.31	25.3	-0.53	-0.35	0.1	-3.42	25.1	-0.82	-0.47	0.22	5.24	26.2	-0.23	-0.72	-0.54
69.24	-4.56	24.2	-0.67	-0.04	-0.22	-10.49	25.3	-0.68	-0.96	-0.13	-3.42	25.1	-0.26	-0.1	0.27	3.87	26.2	-0.13	-0.72	-0.49
69.28	-4.33	24.2	-0.21	-0.12	-0.08	-10.26	25.3	-0.51	-1.65	-0.41	-3.42	25.3	-0.2	-0.21	0.3	2.96	26.4	0.39	-0.88	-0.51
69.32	-3.88	24.3	-0.33	-0.24	0.05	-6.84	25.3	-0.73	-1.32	-0.54	-3.88	25.3	-0.54	-0.57	0.34	2.51	26.2	0.43	-0.72	-0.67
69.36	-5.02	24.3	-0.46	-0.73	-0.01	-10.49	25.3	-0.29	-0.54	-0.6	-5.25	25.3	-0.78	-1.28	0.08	2.05	26.2	0.24	-0.86	-0.84
69.4	-4.79	24.3	-0.53	-1.31	-0.3	-9.35	25.3	-1.11	-0.92	-0.41	-5.47	25.3	-0.6	-1.74	-0.27	0.45	26.4	0.94	-1.5	-0.81
69.44	-3.42	24.3	-0.31	-1.42	-0.45	15.96	25.3	0.37	-1.11	-0.8	-4.11	25.1	-0.66	-1.55	-0.57	-7.75	26.4	0.24	-1.46	-1.13
69.48	-2.74	24.2	-0.21	-0.85	-0.5	63.61	25.3	-0.45	-1.92	-0.13	-6.61	25.3	-0.83	-0.52	-0.47	-22.35	26.4	-0.83	-2.17	-1.03
69.52	-3.42	24.2	0.52	-0.49	-0.47	55.63	25.3	0.1	-1.06	-0.65	-6.16	25.1	-0.65	-0.88	-0.88	-15.05	26.2	-0.29	-0.66	-0.42
69.56	-3.88	24.2	-0.22	-0.83	-0.37	34.65	25.3	0.37	-1	0.01	19.61	25.3	1.11	-2.21	-0.39	-14.59	26.2	-0.7	-0.38	0.2
69.6	6.61	24.2	-0.45	-1.71	-0.54	21.89	25.4	0.03	-0.93	0.26	60.19	25.3	-1	-1.89	-0.41	-11.17	26.4	-0.45	-0.35	0.26
69.64	31.69	24.2	0.17	-1.42	-0.14	13.91	25.3	-0.04	-0.89	-0.13	62.7	25.1	-0.49	-1.15	-0.35	-8.21	26.4	-0.23	-0.59	-0.11
69.68	45.14	24.2	0.2	-1.21	-0.41	8.66	25.4	-0.1	-0.9	-0.16	40.35	25.3	0.05	-1.04	0.19	-7.53	26.2	-0.48	-0.96	-0.07
69.72	37.16	24.2	-0.24	-1.05	0.06	5.24	25.4	-0.12	-0.89	-0.11	25.08	25.1	0.33	-0.89	0.09	-7.75	26.2	-0.61	-1.24	-0.43
69.76	26.45	24.2	-0.02	-0.98	0.19	3.42	25.3	-0.08	-0.9	-0.1	22.34	25.3	0.24	-0.87	-0.25	-5.7	26.4	-0.47	-1.38	-0.85
69.8	17.55	24.2	0.06	-0.97	0.06	2.51	25.3	0.1	-0.91	-0.17	22.11	25.1	-0.05	-0.88	-0.28	-5.47	26.2	-0.65	-1.09	-0.97
69.84	10.49	24.2	0.05	-0.93	-0.08	2.28	25.3	0.41	-0.95	-0.25	18.92	25.3	-0.19	-0.88	-0.19	-10.95	26.2	-0.17	-0.32	-0.61
69.88	5.7	24.2	-0.03	-0.92	-0.04	2.05	25.3	0.45	-0.93	-0.45	15.27	25.3	-0.2	-0.86	-0.21	-8.89	26.2	-1.22	-0.72	-0.81
69.92	3.65	24.2	-0.03	-0.92	-0.04	1.59	25.3	0.35	-1.08	-0.42	13.91	25.1	0.02	-0.94	-0.14	13.45	26.2	1.27	-0.53	-1.81
69.96	3.19	24.2	-0.03	-0.92	-0.18	0.68	25.3	0.88	-1.57	-0.08	15.5	25.3	0.49	-1.01	-0.11	47.88	26.4	-1.33	-1.93	-0.18
70	2.96	24.2	-0.01	-0.97	-0.14	-4.11	25.3	0.87	-2.27	-0.24	15.5	25.3	0.43	-1	-0.44	62.24	26.2	0.88	-0.57	-1.26
70.04	2.73	24.3	0.31	-1.01	-0.1	-19.84	25.3	-0.24	-2.36	-0.82	7.75	25.3	0.47	-1.32	-0.49	51.3	26.4	0.59	-0.78	-0.5
70.08	2.73	24.2	0.23	-0.95	-0.25	-17.1	25.3	-1.1	-1.32	0.07	-4.79	25.3	1.02	-2.31	-0.04	36.48	26.2	0.05	-0.78	-0.44
70.12	1.82	24.3	0.18	-1.19	-0.38	-17.1	25.3	-0.61	-0.37	0.16	-13.45	25.3	0.06	-1.47	-0.26	23.48	26.2	0.17	-0.72	-0.51
70.16	-1.37	24.2	1.03	-1.73	-0.13	-16.19	25.3	-0.39	-0.08	0.19	-4.56	25.3	0.28	-1.72	-0.88	15.96	26.2	0.11	-0.68	-0.58
70.2	-9.12	24.2	1.01	-2.03	-0.63	-13.23	25.3	-0.36	-0.25	0.34	-3.88	25.3	-1.17	-0.38	0.1	11.4	26.4	0.05	-0.73	-0.54
70.24	-9.58	24.3	-0.95	-1.9	0.06	-10.03	25.3	-0.46	-1.01	0.08	-4.33	25.3	-0.44	-0.12	0.08	8.66	26.2	-0.03	-0.69	-0.6
70.28	-2.74	24.3	-0.53	-0.97	-0.53	-10.72	25.3	-0.52	-1.52	-0.18	-3.88	25.3	-0.23	-0.14	0.11	6.61	26.2	-0.13	-0.74	-0.48
70.32	-4.11	24.3	-1.35	-0.27	-0.25	-7.07	25.3	-0.34	-1.67	-0.46	-3.88	25.3	-0.34	-0.34	0.17	5.24	26.2	0.24	-0.83	-0.42
70.36	-4.79	24.3	-0.31	-0.08	-0.12	-7.07	25.3	-0.41	-1.04	-0.52	-5.02	25.3	-0.69	-0.75	0.06	4.1	26.4	0.5	-0.78	-0.7
70.4	-4.33	24.3	-0.1	-0.17	0.03	-12.31	25.3	-0.06	-0.53	-0.43	-5.7	25.3	-0.71	-1.3	-0.21	3.42	26.2	0.35	-0.79	-0.81
70.44	-3.88	24.2	-0.34	-0.39	0.05	-8.44	25.3	-0.75	-0.93	-0.72	-4.79	25.3	-0.45	-1.73	-0.47	2.05	26.2	0.52	-1.28	-0.8
70.48	-4.33	24.2	-0.87	-0.78	-0.08	23.48	25.3	0.08	-1.94	0.03	-3.88	25.3	-0.41	-0.71	-0.6	-4.33	26.2	0.64	-1.7	-1.22
70.52	-5.02	24.3	-0.7	-1.35	-0.41	66.12	25.3	0.08	-1.76	-0.3	-5.93	25.3	-0.12	-0.52	-0.67	-18.7	26.2	-0.39	-1.44	-1.42
70.56	-4.11	24.2	-0.21	-1.54	-0.64	56.54	25.3	-0.12	-1.1	-0.32	5.01	25.3	2.13	-3.33	-2.01	-13.68	26.2	-0.19	-0.93	-0.7
70.6	-3.88	24.2	0.52	-0.24	-0.59	38.3	25.3	0.41	-0.97	-0.08	42.18	25.3	-0.49	-0.31	0.39	-13.23	26.2	-0.81	-0.55	-0.07
70.64	-5.25	24.2	-0.19	-0.51	-0.48	25.53	25.3	0.26	-0.9	0.03	63.84	25.3	0.41	-1.22	-0.68	-11.17	26.2	-0.25	-0.51	-0.14
70.68	6.15	24.3	2.73	-3.28	-1.68	16.19	25.3	0.13	-0.84	-0.16	49.47	25.1	0.24	-0.97	-0.09	-8.44	26.2	-0.31	-0.38	-0.12
70.72	35.79	24.3	-0.25	-0.38	0.34	10.94	25.3	-0.09	-0.87	-0.22	31.23	25.3	0.13	-0.94	0.22	-7.3	26.2	-0.48	-0.4	-0.12
70.76	59.05	24.2	0.09	-1.25	-0.55	7.98	25.3	-0.28	-0.87	-0.28	22.8	25.3	0	-0.89	-0.02	-7.75	26.2	-0.65	-0.74	-0.41
70.8	51.75	24.3	0.01	-1.1	-0.11	5.7	25.4	-0.27	-0.85	-0.24	19.15	25.3	-0.08	-0.87	-0.19	-7.53	26.2	-0.31	-1.13	-1.03
70.84	31.92	24.3	0.06	-0.97	0.13	4.33	25.3	-0.01	-0.88	-0.14	16.19	25.3	-0.21	-0.87	-0.12	-7.98	26.2	-0.49	-1.16	-1.17
70.88	17.1	24.3	0.26	-0.89	0	3.65	25.4	0.51	-1.04	-0.07	14.13	25.3	-0.32	-0.87	-0.1	-7.98	26.2	-0.08	0.12	-0.68
70.92	11.63	24.3	0.16	-0.87	-0.13	2.96	25.3	0.34	-0.98	-0.35	14.59	25.1	-0.16	-0.88	-0.19	-8.44	26.2	-0.05	-0.59	-0.95
70.96	10.49	24.3	0.04	-0.89	-0.17	2.28	25.4	0.23	-1.23	-0.34	13.68	25.3	0.11	-0.95	-0.17	-3.65	26.2	-0.15	-0.92	-0.47
71	8.21	24.3	-0.12	-0.9	-0.17	0.91	25.3	1.14	-1.96	-0.02	13.91	25.1	0.59	-1.06	-0.26	31.92	26.2	-0.13	-1.95	-0.96
71.04	5.47	24.2	-0.22	-0.92	-0.15	-7.98	25.3	0.31	-2.24	-0.37	9.8	25.3	0.22	-1.02	-0.46	59.73	26.2	0.34	-0.99	-1.21
71.08	3.65	24.3	0.01	-0.92	-0.1	-19.61	25.3	-1.54	-2.01	-0.26	2.73	25.3	0.56	-1.49	-0.16	46.97	26.4	-0.06	-0.89	-0.33
71.12	2.96	24.2	0.25	-0.97	-0.21	-17.56	25.3	-0.74	-0.88	-0.16	-7.98	25.3	0.93	-2.33	-0.07	31.23	26.4	0.21	-0.88	-0.26
71.16	2.28	24.3	0.19	-0.95	-0.43	-17.1	25.3	-0.26	-0.31	0	-12.54	25.3	1.18	-1	-0.01	21.2	26.4	0.19	-0.82	-0.4
71.2	0.68	24.2	0.3	-1.17	-0.47	-15.73	25.3	-0.44	-0.24	0.06	-4.11	25.3	-0.38	-1.35	-0.47	13.91	26.2	0.33	-0.73	-0.48
71.24	-5.25	24.2	1.05	-1.99	-0.29	-13.68	25.3	-0.45	-0.4	0.11	-4.56	25.3	-1.22	-0.47	-0.06	9.8	26.4	0.16	-0.74	-0.53
71.28	-15.28	24.2	0.19	-2.22	-0.22	-10.95	25.3	-0.65	-0.77	0.03	-4.79	25.1	-0.5	-0.13	0.11	7.07	26.4	-0.05	-0.71	-0.56
71.32	-6.61	24.2	-0.94	-1.65	0.03	-10.26	25.3	-0.64	-1.21	-0.34	-3.65	25.3	-0.23	-0.08	0.16	5.24	26.2	-0.13	-0.72	-0.52
71.36	-4.56	24.2	-0.97	-0.36	-0.3	-8.21	25.3	-0.39	-1.45	-0.51	-3.65	25.1	-0.42	-0.22	0.18	4.1	26.2	-0.24	-0.76	-0.51
71.4	-5.02	24.2	-0.67	-0.12	-0.01	-8.67	25.3	-0.62	-0.87	-0.43	-5.25	25.3	-0.85	-0.84	-0.03	3.19	26.4	0.11	-0.79	-0.39
71.44	-4.33	24.2	-0.23	-0.08	0.15	-11.4	25.3	0.45	-0.47	-0.6	-6.16	25.1	-0.66	-1.54	-0.5	2.73	26.2	0.47	-0.75	-0.65
71.48	-4.33	24.2	-0.41	-0.27	0.26	-5.02	25.3	-0.7	-1.47	-0.71	-4.79	25.3	-0.63	-1.62	-0.66	2.28	26.2	0.37	-0.86	-0.79
71.52	-5.02	24.2	-0.68	-0.72	0.08	38.76	25.3	1.07	-2.17	-0.41	-5.7	25.1	-0.31	-0.21	-0.74	1.14	26.4	0.85	-1.64	-0.8
71.56	-4.79	24.2	-0.58	-1.3	-0.28	65.21	25.3	-0.16	-1.55	-0.44	-5.47	25.3	-0.57	-0.81	-0.81	-6.84	26.2	0.45	-1.93	-1.16
71.6	-3.42	24.2	-0.32	-1.45	-0.53	48.11	25.3	-0.11	-1.2	-0.24	20.75	25.1	-1.04	-2.31	-0.08	-22.12	26.2	-1.63	-1.45	-2.5
71.64	-2.97	24.2	-0.14	-1.09	-0.54	30.78	25.3	0.28	-0.92	0.16	54.26	25.3	-0.52	-1.83	-0.64	-15.73	26.2	-0.62	-0.63	-0.63
71.68	-3.42	24.2	0.16	-0.51	-0.32	18.92	25.3	0.18	-0.89	0.11	50.16	25.3	-0.37	-1.1	-0.31	-15.28	26.4	-0.31	-0.16	-0.13
71.72	-3.65	24.2	-0.19	-0.88	-0.44	11.85	25.3	0.07	-0.88	-0.13	29.64	25.3	0.09	-0.93	0.32	-11.4	26.4	-0.29	-0.36	-0.09
71.76	3.42	24.2	2.24	-2.08	-1.53	7.75	25.3	-0.06	-0.91	-0.09	23.03	25.1	0.27	-0.95	0.24	-8.89	26.4	-0.55	-0.29	0
71.8	25.53	24.3	-0.11	-1.78	-0.43	5.24	25.3	-0.21	-0.89	-0.08	24.62	25.3	0.1	-0.92	-0.19	-8.67	26.4	-0.61	-0.61	-0.29
71.84	44.23	24.2	0.44	-1.13	-0.44	3.42	25.3	-0.23	-0.91	-0.11	23.25	25.3	-0.01	-0.93	-0.12	-8.67	26.2	-0.5	-1.02	-0.85
71.88	49.02	24.2	0.16	-1.04	-0.16	2.73	25.3	0.06	-0.88	-0.12	20.06	25.3	-0.08	-0.92	-0.06	-7.53	26.2	-0.28	-1.21	-1.2
71.92	44.91	24.2	0	-1.03	0.1	2.28	25.3	0.72	-1.02	-0.13	18.24	25.3	-0.02	-0.91	-0.14	-8.44	26.2	-0.5	-0.14	-0.43
71.96	38.53	24.3	0.25	-0.97	-0.06	2.05	25.3	0.29	-0.97	-0.42	18.47	25.3	-0.06	-0.93	-0.24	-10.49	26.2	0.04	-0.42	-1.01
72	31.01	24.3	0.32	-0.9	-0.15	1.37	25.3	0.4	-1.34	-0.3	19.38	25.3	0.31	-0.98	-0.18	-8.21	26.4	-0.7	-0.82	-0.91
72.04	26.9	24.2	0.07	-0.88	-0.24	0	25.3	1.46	-2.25	0.02	19.83	25.3	0.31	-1	-0.27	20.52	26.2	-0.27	-1.9	-0.72
72.08	21.89	24.3	-0.1	-0.88	-0.21	-10.49	25.3	0.27	-2.37	-0.43	12.31	25.3	0.33	-1.16	-0.31	57.68	26.4	0.38	-1.06	-1.04
72.12	15.27	24.3	-0.16	-0.88	-0.21	-18.93	25.3	-0.22	-1.35	-0.25	0.91	25.3	0.85	-1.67	-0.22	56.77	26.2	-0.14	-0.82	-0.62
72.16	9.57	24.2	-0.16	-0.91	-0.1	-17.1	25.3	-1.33	-0.51	0.22	-11.63	25.3	0.76	-2.39	-0.21	36.25	26.2	0.2	-0.95	-0.18
72.2	6.15	24.3	0.15	-0.95	-0.01	-17.1	25.3	-0.23	-0.13	-0.01	-12.54	25.3	-1.42	-2.71	0.38	23.03	26.2	0.29	-0.92	-0.16
72.24	4.79	24.2	0.34	-0.95	-0.24	-15.28	25.3	-0.41	-0.09	0.08	-3.88	25.3	-0.52	-1.09	-0.38	14.82	26.2	0.36	-0.76	-0.4
72.28	3.65	24.3	0.2	-1.05	-0.4	-13.23	25.3	-0.43	-0.22	0.16	-4.79	25.3	-1.11	-0.22	-0.06	10.26	26.2	0.19	-0.78	-0.52
72.32	0.91	24.3	0.47	-1.29	-0.37	-11.4	25.3	-0.67	-0.88	-0.13	-5.02	25.3	-0.35	-0.08	0.09	7.29	26.2	-0.03	-0.76	-0.53
72.36	-4.79	24.2	1.01	-2.03	-0.23	-10.26	25.3	-0.53	-1.64	-0.56	-4.33	25.3	-0.17	-0.3	0.19	5.47	26.2	0	-0.75	-0.52
72.4	-15.28	24.2	0.12	-1.43	-0.32	-7.75	25.3	-0.53	-1.47	-0.62	-4.56	25.1	-0.47	-0.51	0.17	4.1	26.2	-0.11	-0.75	-0.47
72.44	-4.56	24.2	0.37	-1.55	-0.48	-13.23	25.3	-0.34	-0.61	-0.57	-5.47	25.3	-0.98	-0.98	-0.16	3.19	26.2	0.23	-0.82	-0.38
72.48	-4.33	24.3	-1.41	-0.49	-0.02	-9.12	25.3	-0.44	-0.91	-0.68	-5.93	25.3	-0.65	-1.61	-0.46	2.73	26.2	0.43	-0.84	-0.6
72.52	-4.33	24.3	-0.52	-0.19	0.03	34.43	25.3	-0.67	-2.21	0.72	-4.33	25.1	-0.63	-1.38	-0.63	2.28	26.2	0.25	-0.77	-0.69
72.56	-3.88	24.3	-0.27	-0.17	0.12	60.87	25.3	0.01	-1.68	-0.52	-5.47	25.1	-0.5	-0.33	-0.57	1.59	26.2	0.5	-1.25	-0.64
72.6	-3.88	24.3	-0.43	-0.3	0.2	44.23	25.3	-0.46	-1.07	-0.03	-5.47	25.1	-0.6	-0.84	-0.73	-1.83	26.2	1.12	-2.07	-1.25
72.64	-4.79	24.3	-0.57	-0.71	0.13	26.9	25.3	0.04	-0.91	0.27	18.24	25.1	-0.38	-2.18	0.4	-18.47	26.2	-0.23	-1.24	-1.52
72.68	-5.02	24.2	-0.6	-1.3	-0.22	16.64	25.4	-0.17	-0.89	0.21	53.58	25.3	-0.23	-1.64	-0.19	-17.1	26.2	0.54	-0.61	-1.69
72.72	-3.88	24.3	-0.36	-1.54	-0.5	10.71	25.3	-0.19	-0.9	-0.07	60.65	25.1	-0.49	-1.2	-0.34	-15.28	26.2	-1.69	-0.4	-0.08
72.76	-2.97	24.2	-0.18	-1.12	-0.53	6.84	25.3	-0.22	-0.91	-0.1	39.21	25.3	0.05	-1.05	0.25	-13.91	26.2	-0.29	-0.35	-0.14
72.8	-3.42	24.2	0.37	-0.56	-0.48	4.1	25.3	-0.14	-0.94	-0.05	22.8	25.1	0.66	-0.89	0.16	-10.03	26.4	-0.41	-0.2	-0.08
72.84	-3.65	24.2	-0.5	-0.88	-0.57	2.28	25.3	-0.16	-0.89	0	23.03	25.3	0.55	-0.75	-0.3	-9.12	26.4	-0.56	-0.23	0.01
72.88	17.78	24.2	1.22	-0.86	-0.42	1.37	25.3	-0.03	-0.88	-0.08	30.78	25.1	-0.04	-0.95	-0.27	-9.81	26.4	-0.7	-0.76	-0.4
72.92	41.27	24.2	-0.79	-1.68	-0.06	1.14	25.3	0.51	-1	-0.16	28.5	25.1	-0.16	-0.88	-0.13	-9.58	26.2	-0.54	-1.3	-1.03
72.96	45.83	24.2	-0.14	-1.12	-0.18	1.14	25.3	0.43	-0.97	-0.43	24.85	25.3	-0.2	-0.89	-0.07	-8.89	26.2	-0.86	-1	-1.1
73	37.39	24.2	0.23	-0.96	0.03	0.91	25.3	0.32	-1.37	-0.47	22.11	25.3	-0.13	-0.88	-0.16	-12.54	26.4	0.5	0.15	-1.01
73.04	28.73	24.2	0.16	-0.97	0.04	-0.69	25.3	1.39	-2.43	-0.01	23.94	25.3	0.42	-1.03	-0.17	-7.75	26.4	-1.3	-0.88	-0.97
73.08	21.66	24.2	0.3	-0.9	-0.11	-12.09	25.3	0.19	-2.26	-0.19	26.67	25.3	0.24	-0.95	-0.39	36.71	26.4	0.47	-2.32	-1.04
73.12	18.01	24.2	0.12	-0.9	-0.12	-20.29	25.3	0.9	-2.43	-0.74	16.64	25.3	0.23	-1.12	-0.36	64.07	26.4	-0.44	-1.32	-0.77
73.16	14.82	24.2	0.04	-0.93	-0.06	-17.1	25.3	-0.95	-0.51	-0.31	2.73	25.3	0.86	-1.6	-0.07	43.77	26.4	-0.69	-1.16	-0.02
73.2	10.49	24.2	-0.12	-0.91	-0.08	-17.1	25.3	-0.37	-0.16	0.07	-10.03	25.3	0.87	-2.35	-0.26	27.36	26.2	-0.08	-1.06	0.22
73.24	6.61	24.3	-0.13	-0.92	-0.14	-14.82	25.3	-0.35	-0.15	0.08	-11.17	25.1	-1.28	-3.53	-0.82	19.15	26.4	0.04	-0.87	-0.33
73.28	4.1	24.2	0.02	-0.91	-0.11	-13	25.3	-0.44	-0.35	0.14	-3.88	25.3	-0.8	-1.23	-0.14	12.77	26.2	0.14	-0.77	-0.47
73.32	3.42	24.2	0.32	-1.01	-0.16	-10.72	25.3	-0.58	-0.91	-0.06	-4.56	25.1	-1.12	-0.25	-0.01	8.66	26.2	0.08	-0.81	-0.4
73.36	2.73	24.2	0.22	-0.97	-0.32	-9.81	25.3	-0.47	-1.53	-0.4	-4.56	25.3	-0.29	-0.06	0.11	6.38	26.2	0.06	-0.79	-0.5
73.4	0.91	24.2	0.21	-1.21	-0.42	-6.61	25.3	-0.55	-1.39	-0.47	-3.88	25.3	-0.18	-0.14	0.19	4.79	26.2	0.06	-0.71	-0.6
73.44	-3.65	24.3	1.01	-1.9	-0.24	-10.49	25.3	-0.16	-0.45	-0.64	-4.33	25.3	-0.5	-0.38	0.22	3.65	26.2	0.16	-0.79	-0.51
73.48	-13.91	24.2	-0.06	-1.99	-0.21	-9.35	25.3	-0.69	-1.02	-0.53	-5.7	25.3	-0.8	-1.07	-0.11	2.96	26.2	0.54	-0.9	-0.51
73.52	-7.75	24.2	-1.42	-1.63	-1.27	31.69	25.3	0.17	-1.52	-0.81	-5.93	25.3	-0.62	-1.74	-0.36	2.51	26.2	0.24	-0.7	-0.7
73.56	-3.65	24.2	-1.13	-0.45	-0.35	58.82	25.3	-0.25	-1.85	-0.68	-4.11	25.1	-0.48	-1.56	-0.49	2.05	26.2	0.27	-0.93	-0.83
73.6	-4.33	24.2	-0.88	-0.1	-0.17	42.41	25.3	-0.33	-0.98	-0.19	-5.02	25.3	-0.29	-0.31	-0.49	0.45	26.2	1.06	-1.58	-0.74
73.64	-4.56	24.2	-0.24	-0.18	-0.04	23.94	25.3	0.05	-0.97	0.47	-5.25	25.3	-0.48	-0.82	-0.65	-7.53	26.2	0.49	-1.71	-1.15
73.68	-4.33	24.2	-0.17	-0.39	0.05	15.27	25.3	0.31	-0.93	0.01	9.8	25.3	-1.5	-1.42	-0.03	-21.66	26.2	-1.33	-1.62	-1.93
73.72	-5.02	24.2	-0.46	-0.69	0.07	10.03	25.3	0.16	-0.9	-0.22	43.77	25.3	-0.63	-1.55	-0.37	-13.68	26.2	-0.71	-0.62	-0.65
73.76	-5.02	24.3	-0.77	-1.1	-0.12	6.61	25.3	-0.02	-0.9	-0.12	59.28	25.3	0.06	-1.18	-0.41	-14.14	26.4	-0.83	-0.33	-0.01
73.8	-4.56	24.2	-0.5	-1.41	-0.37	4.33	25.3	-0.16	-0.9	-0.07	48.33	25.3	0.24	-1.03	0.02	-11.86	26.2	-0.23	-0.31	-0.02
73.84	-3.19	24.3	-0.32	-1.14	-0.43	2.73	25.3	-0.2	-0.92	-0.14	33.51	25.3	0.16	-0.97	0.17	-8.67	26.2	-0.24	-0.37	0.05
73.88	-3.19	24.2	0.13	-0.52	-0.41	2.05	25.3	0.09	-0.89	-0.14	24.39	25.3	0.14	-0.89	-0.04	-7.75	26.2	-0.42	-0.6	-0.18
73.92	-3.65	24.2	-0.2	-0.78	-0.5	1.82	25.3	0.51	-1	-0.15	21.89	25.3	0	-0.89	-0.16	-7.75	26.2	-0.7	-0.99	-0.54
73.96	7.52	24.2	-0.63	-1.87	-0.54	1.59	25.3	0.36	-0.96	-0.42	20.52	25.1	-0.14	-0.91	-0.15	-7.07	26.2	-0.51	-1.4	-1.09
74	34.43	24.2	-0.18	-1.34	-0.47	1.37	25.3	0.39	-1.23	-0.4	18.01	25.3	-0.09	-0.89	-0.15	-7.3	26.2	-0.9	-0.95	-0.85
74.04	44.23	24.2	0.37	-1.16	-0.4	-0.23	25.3	1.39	-2.12	0.04	18.01	25.3	-0.05	-0.92	-0.18	-11.86	26.4	0.02	0.16	-0.58
74.08	33.97	24.3	0.22	-1.04	0.04	-9.35	25.3	0.22	-2.2	-0.21	18.69	25.3	0.32	-0.99	-0.15	-8.21	26.2	-1	-0.77	-1.04
74.12	24.62	24.2	0.25	-0.95	0.07	-20.98	25.3	-0.99	-1.63	0.5	18.92	25.1	0.42	-1.05	-0.36	25.99	26.2	0.3	-2.19	-0.46
74.16	20.75	24.2	0.2	-0.97	-0.04	-16.42	25.3	-0.57	-0.29	-0.75	11.17	25.1	0.28	-1.07	-0.5	64.29	26.2	-0.09	-1.45	-0.88
74.2	16.41	24.2	0.13	-0.92	-0.12	-17.1	25.3	-0.43	-0.29	-0.07	1.14	25.1	0.83	-1.64	-0.09	64.29	26.2	-0.22	-0.82	-0.65
74.24	12.08	24.2	0	-0.92	-0.06	-15.28	25.3	-0.22	-0.25	-0.03	-11.17	25.3	1	-2.37	-0.28	40.58	26.2	0.44	-0.9	-0.2
74.28	9.35	24.2	-0.2	-0.91	0.02	-13	25.3	-0.47	-0.26	0.01	-10.95	25.1	-1.3	-3.25	-0.55	28.04	26.2	0.27	-0.9	-0.17
74.32	7.07	24.2	-0.22	-0.94	-0.01	-12.31	25.3	-0.6	-0.75	-0.13	-3.19	25.3	-0.48	-1.13	-0.19	18.24	26.2	0.11	-0.72	-0.47
74.36	5.24	24.2	-0.14	-0.9	-0.06	-11.63	25.3	-0.55	-1.44	-0.47	-3.88	25.1	-1.17	-0.21	-0.04	12.31	26.2	0.05	-0.77	-0.48
74.4	4.1	24.3	0.06	-0.94	-0.11	-9.35	25.3	-0.43	-1.44	-0.58	-4.11	25.3	-0.26	-0.09	0.11	8.66	26.2	-0.05	-0.8	-0.45
74.44	3.65	24.3	0.29	-0.97	-0.27	-11.63	25.3	-0.06	-0.34	-0.85	-3.88	25.1	-0.26	-0.18	0.16	6.15	26.2	-0.02	-0.74	-0.51
74.48	2.73	24.3	0.2	-1.09	-0.34	-10.49	25.3	-0.51	-0.81	-0.6	-4.56	25.1	-0.5	-0.44	0.14	4.79	26.2	0.04	-0.81	-0.47
74.52	0.23	24.2	0.58	-1.38	-0.2	9.8	25.3	1.3	-2.22	-0.71	-5.47	25.1	-0.69	-1.02	-0.15	3.87	26.2	0.42	-0.83	-0.45
74.56	-5.93	24.2	0.79	-1.93	-0.41	61.56	25.3	-0.36	-1.96	0.01	-5.93	25.3	-0.48	-1.74	-0.57	3.19	26.2	0.28	-0.75	-0.64
74.6	-16.87	24.2	0	-1.51	-0.4	57	25.3	0.41	-1	-0.82	-5.25	25.1	-0.85	-1.31	-0.63	2.51	26.2	0.26	-0.91	-0.79
74.64	-5.02	24.2	0.68	-1.16	-0.89	39.44	25.3	-0.03	-1.1	0.05	-5.47	25.3	0.3	-0.48	-0.71	1.14	26.2	0.93	-1.44	-0.69
74.68	-3.65	24.2	-1.07	-0.31	-0.49	24.85	25.3	0.11	-0.94	0.18	-5.02	25.1	-0.86	-0.84	-0.68	-6.61	26.2	0.69	-1.86	-1.34
74.72	-4.33	24.2	-0.68	-0.2	-0.14	14.13	25.3	-0.07	-0.85	-0.01	20.75	25.3	0.78	-2.47	-0.58	-23.03	26.2	-0.9	-2.19	-1.59
74.76	-4.11	24.2	-0.2	-0.23	-0.02	8.43	25.3	-0.14	-0.9	-0.09	49.93	25.3	-0.44	-1.99	0.09	-14.59	26.2	-0.27	-0.48	-1.26
74.8	-4.11	24.2	-0.29	-0.44	0.04	5.47	25.3	-0.2	-0.89	-0.1	47.42	25.3	-0.18	-1.07	-0.14	-14.14	26.4	-0.99	-0.24	-0.12
74.84	-4.79	24.2	-0.5	-0.73	0.08	3.87	25.3	-0.18	-0.88	-0.16	32.37	25.3	0.1	-0.94	0.3	-12.77	26.2	-0.2	-0.23	-0.04
74.88	-4.56	24.2	-0.77	-0.97	-0.1	2.96	25.3	0.03	-0.91	-0.18	26.67	25.3	0.22	-0.96	0.11	-9.81	26.2	-0.17	-0.4	-0.07
74.92	-4.33	24.2	-0.6	-1.27	-0.4	2.28	25.3	0.59	-1	-0.1	24.39	25.1	0.21	-0.92	-0.16	-7.98	26.2	-0.39	-0.56	-0.25
74.96	-3.42	24.2	-0.28	-1.26	-0.51	2.28	25.3	0.43	-0.97	-0.36	23.71	25.3	0.1	-0.93	-0.16	-8.21	26.2	-0.85	-0.94	-0.57
75	-3.88	24.2	0.19	-0.4	-0.5	1.82	25.3	0.29	-1.15	-0.41	21.43	25.3	-0.09	-0.91	-0.12	-8.89	26.2	-0.68	-1.43	-1.1
75.04	-5.02	24.2	0.01	-0.58	-0.44	0.68	25.3	1.3	-2.08	0.03	18.24	25.3	0.03	-0.92	-0.16	-8.89	26.2	-1.17	-0.92	-0.87
75.08	7.29	24.2	-0.35	-1.35	-0.54	-5.7	25.3	0.47	-2.16	-0.29	17.78	25.1	-0.02	-0.9	-0.21	-13	26.2	0.29	0.09	-0.79
75.12	35.57	24.2	0.01	-0.95	-0.46	-20.52	25.3	-2.53	-2.14	-1.08	18.69	25.3	0.24	-0.97	-0.13	1.82	26.2	1.25	-2.31	0.28
75.16	52.21	24.2	0.25	-1.12	-0.5	-17.79	25.3	-0.61	-0.74	-0.59	21.2	25.3	0.33	-1.01	-0.28	46.97	26.2	-0.42	-1.96	-0.86
75.2	45.37	24.2	0.47	-0.97	-0.19	-17.56	25.3	-0.31	-0.31	-0.03	14.82	25.3	0.28	-1.13	-0.37	72.73	26.2	0.32	-0.98	-1.13
75.24	29.87	24.2	0.09	-0.95	0.08	-15.96	25.3	-0.4	-0.27	-0.04	2.96	25.3	0.71	-1.55	-0.19	52.21	26.2	-0.14	-1	-0.34
75.28	16.87	24.2	0.07	-0.91	0.1	-14.14	25.3	-0.52	-0.29	0.01	-9.58	25.3	0.8	-2.38	-0.25	31.46	26.2	0.23	-0.93	0.01
75.32	10.26	24.2	-0.06	-0.91	-0.04	-12.54	25.3	-0.63	-0.65	0.01	-11.4	25.3	-1.17	-3.18	-0.78	20.97	26.2	0.26	-0.78	-0.39
75.36	6.84	24.3	-0.12	-0.9	-0.06	-10.49	25.3	-0.6	-1.35	-0.42	-4.11	25.3	-0.6	-1.16	-0.28	13.45	26.2	0.15	-0.73	-0.59
75.4	5.24	24.3	-0.17	-0.94	-0.02	-7.75	25.3	-0.34	-1.53	-0.6	-4.33	25.1	-1.21	-0.29	-0.05	9.12	26.2	-0.09	-0.77	-0.46
75.44	4.1	24.3	-0.22	-0.9	-0.1	-8.67	25.3	-0.4	-0.64	-0.53	-4.56	25.3	-0.33	-0.08	0.05	6.15	26.2	-0.18	-0.78	-0.45
75.48	3.19	24.2	-0.03	-0.94	-0.12	-12.09	25.3	-0.11	-0.53	-0.58	-4.11	25.3	-0.17	-0.19	0.11	4.33	26.2	-0.07	-0.77	-0.41
75.52	2.73	24.3	0.28	-1	-0.17	-2.97	25.3	-0.15	-1.3	-0.54	-4.11	25.3	-0.43	-0.36	0.16	3.42	26.2	0.32	-0.86	-0.4
75.56	2.51	24.2	0.25	-0.98	-0.31	42.63	25.3	0.98	-1.94	-0.53	-5.25	25.3	-0.95	-0.9	-0.04	2.96	26.2	0.59	-0.83	-0.69
75.6	1.37	24.2	0.21	-1.17	-0.38	59.51	25.3	0.26	-1.32	-0.61	-6.39	25.3	-0.63	-1.76	-0.42	2.73	26.2	0.15	-0.7	-0.74
75.64	-2.28	24.2	1.02	-1.67	-0.16	41.72	25.3	-0.37	-1.13	0.15	-4.56	25.3	-0.72	-1.4	-0.6	1.82	26.2	0.56	-1.24	-0.58
75.68	-10.03	24.3	0.41	-2.01	-0.21	26.9	25.3	0.05	-0.96	0.25	-5.25	25.3	0.08	-0.52	-0.71	-1.14	26.2	1.17	-2.08	-1.14
75.72	-9.81	24.3	-1.01	-2.81	-0.44	17.33	25.3	0.1	-0.92	0.04	-4.79	25.3	-0.74	-0.88	-0.78	-17.1	26.2	0.38	-1.55	-0.22
75.76	-3.19	24.2	-0.51	-0.91	-0.33	10.71	25.3	0.09	-0.9	-0.09	26.22	25.3	1.04	-1.59	-0.27	-17.1	26.2	0	-0.92	-0.71
75.8	-3.88	24.2	-1.24	-0.28	-0.01	6.84	25.3	0.04	-0.9	-0.09	52.44	25.1	-0.38	-1.59	-0.46	-14.14	26.2	-1.12	-0.56	-0.03
75.84	-4.11	24.2	-0.36	-0.17	0.01	4.79	25.3	-0.16	-0.9	-0.22	46.28	25.3	-0.41	-1.15	-0.09	-13.45	26.2	-0.27	-0.23	-0.01
75.88	-3.88	24.2	-0.21	-0.3	0.05	3.65	25.3	-0.19	-0.86	-0.22	30.55	25.1	0.03	-0.98	0.27	-9.58	26.2	-0.38	-0.22	0.09
75.92	-4.79	24.2	-0.48	-0.63	0.08	2.96	25.3	0.06	-0.9	-0.11	23.71	25.3	-0.04	-0.97	0.09	-7.53	26.2	-0.45	-0.31	0.02
75.96	-5.25	24.2	-0.74	-1.03	-0.11	2.51	25.3	0.62	-0.98	-0.17	18.47	25.1	-0.06	-0.91	-0.06	-7.53	26.2	-0.66	-0.91	-0.4
76	-5.02	24.2	-0.55	-1.39	-0.35	2.05	25.3	0.35	-1.03	-0.43	13.91	25.1	-0.11	-0.92	0	-7.75	26.2	-0.48	-1.5	-1.07
76.04	-2.97	24.2	-0.23	-1.2	-0.5	1.59	25.3	0.49	-1.37	-0.41	12.77	25.1	-0.2	-0.88	-0.04	-7.3	26.2	-0.73	-1.2	-1.19
76.08	-2.97	24.2	0.08	-0.61	-0.53	-0.46	25.3	1.34	-2.4	0.03	13.68	25.1	-0.2	-0.96	-0.09	-13	26.2	-0.12	0.26	-0.81
76.12	-4.11	24.2	-0.01	-0.67	-0.39	-14.14	25.3	0.17	-1.54	-0.34	15.27	25.1	-0.1	-0.89	-0.2	-2.74	26.2	-0.52	-1	-0.8
76.16	-4.11	24.2	-0.43	-1.08	-0.43	-18.47	25.3	0.81	-1.52	-0.91	16.19	25.3	0.24	-1.01	-0.18	38.3	26.2	0.28	-1.87	-1.26
76.2	15.27	24.2	1.58	-0.68	-0.25	-17.56	25.3	-1.24	-0.44	-0.12	16.87	25.1	0.4	-0.97	-0.37	63.61	26.2	-0.18	-1.28	-0.85
76.24	37.85	24.2	-0.02	-1.53	-0.06	-17.33	25.3	-0.27	-0.18	-0.07	10.71	25.1	0.22	-1.16	-0.48	47.42	26.2	-0.38	-1.07	-0.1
76.28	52.21	24.2	0.07	-1.12	-0.27	-15.51	25.3	-0.34	-0.31	-0.04	0	25.1	0.91	-1.87	-0.07	30.55	26.2	0.25	-0.89	-0.02
76.32	50.61	24.2	-0.03	-1.1	-0.08	-13.68	25.3	-0.53	-0.39	0.02	-12.09	25.1	0.28	-2.24	-0.04	21.89	26.2	0.29	-0.83	-0.35
76.36	38.3	24.2	0.24	-0.99	0	-13.23	25.3	-0.75	-0.84	-0.25	-10.95	25.3	-1.5	-3.25	-0.04	14.82	26.2	0.15	-0.71	-0.55
76.4	26.9	24.2	0.56	-0.87	-0.13	-12.09	25.3	-0.49	-1.5	-0.43	-4.11	25.3	-0.86	-1.01	-0.45	10.49	26.4	-0.05	-0.77	-0.48
76.44	25.08	24.2	0.13	-0.9	-0.23	-8.44	25.3	-0.6	-1.26	-0.55	-4.79	25.3	-0.94	-0.23	-0.13	7.52	26.2	-0.08	-0.8	-0.42
76.48	20.06	24.2	-0.07	-0.89	-0.15	-11.17	25.3	0.05	-0.53	-0.69	-5.02	25.3	-0.27	-0.18	0.04	5.47	26.2	-0.06	-0.75	-0.47
76.52	12.77	24.2	-0.18	-0.87	-0.14	-9.12	25.3	-0.9	-0.96	-0.39	-4.11	25.3	-0.32	-0.07	0.13	4.1	26.2	0.01	-0.81	-0.45
76.56	7.98	24.2	-0.19	-0.9	-0.09	32.6	25.3	0.33	-2.07	0.17	-4.56	25.1	-0.55	-0.28	0.14	3.42	26.2	0.45	-0.87	-0.51
76.6	5.24	24.2	0.17	-0.93	-0.23	64.29	25.3	-0.19	-1.73	-0.3	-5.93	25.3	-0.72	-1.07	-0.2	2.96	26.2	0.32	-0.71	-0.73
76.64	3.65	24.2	0.3	-0.93	-0.31	48.56	25.3	-0.22	-1	-0.33	-6.16	25.3	-0.58	-1.75	-0.51	2.28	26.2	0.24	-0.93	-0.89
76.68	2.28	24.2	0.4	-1.12	-0.38	31.01	25.1	0.02	-0.96	0.33	-3.65	25.3	-0.72	-1.35	-0.5	0.68	26.2	1.06	-1.64	-0.78
76.72	-2.05	24.2	1.04	-1.92	-0.29	19.38	25.3	0.17	-0.92	0.1	-4.56	25.3	-0.29	-0.54	-0.58	-8.21	26.2	0.33	-1.76	-1.16
76.76	-11.63	24.2	0.34	-2.19	-0.34	12.08	25.3	0.18	-0.89	-0.21	-5.47	25.3	-1	-0.98	-0.63	-22.57	26.2	-1.34	-1.24	-2.04
76.8	-9.35	24.2	-2.21	-1.77	-0.56	7.75	25.3	0.07	-0.89	-0.17	16.41	25.1	0.76	-2.21	-0.63	-14.37	26.2	-0.77	-0.75	-0.52
76.84	-3.88	24.2	-0.55	-0.59	-0.32	5.47	25.3	-0.1	-0.89	-0.14	46.51	25.3	-0.49	-1.85	0.23	-14.37	26.2	-0.67	-0.32	-0.06
76.88	-4.33	24.2	-0.64	-0.07	-0.07	3.87	25.3	-0.16	-0.94	-0.18	56.09	25.3	-0.11	-1.12	-0.3	-11.86	26.2	-0.27	-0.33	-0.01
76.92	-4.33	24.2	-0.28	-0.22	0.05	2.96	25.3	-0.15	-0.89	-0.2	44.91	25.3	0.22	-0.97	0	-8.67	26.2	-0.39	-0.33	0.12
76.96	-4.11	24.2	-0.3	-0.44	0.13	2.28	25.3	0.35	-0.97	-0.08	33.51	25.1	0.2	-0.97	0.1	-7.98	26.2	-0.58	-0.67	-0.36
77	-5.02	24.2	-0.55	-0.71	0.15	1.82	25.3	0.41	-0.92	-0.28	28.04	25.3	0.16	-0.89	-0.11	-7.75	26.2	-0.62	-1.15	-0.71
77.04	-5.25	24.2	-0.73	-1.25	-0.16	1.59	25.3	0.31	-1.13	-0.37	25.99	25.3	-0.06	-0.88	-0.15	-6.61	26.2	-0.41	-1.48	-1.17
77.08	-4.33	24.3	-0.42	-1.53	-0.43	0.68	25.3	0.89	-1.71	-0.09	23.03	25.3	-0.23	-0.89	-0.07	-9.12	26.2	0.03	-0.15	-0.4
77.12	-2.51	24.2	-0.48	-1.08	-0.48	-4.11	25.3	0.49	-2.27	-0.37	19.83	25.1	-0.23	-0.87	-0.11	-9.58	26.2	-0.59	-0.43	-0.93
77.16	-4.33	24.3	-0.31	-0.66	-0.42	-20.07	25.3	-0.66	-2.81	-0.51	20.06	25.1	-0.16	-0.88	-0.14	0	26.2	0.25	-1.43	-0.47
77.2	-4.79	24.2	-0.53	-0.9	-0.53	-16.87	25.3	-1.3	-1.05	0.83	20.97	25.1	0.36	-1	-0.11	39.21	26.2	0.32	-1.63	-1.21
77.24	12.31	24.3	-0.8	-1.84	0	-17.33	25.3	-0.51	-0.43	0	25.08	25.3	0.39	-1.02	-0.4	63.61	26.2	0.23	-1.04	-0.93
77.28	41.72	24.3	-0.65	-1.64	-0.02	-16.19	25.3	-0.25	-0.24	0.02	16.41	25.3	0.35	-1.18	-0.53	50.84	26.2	-0.19	-1.05	-0.28
77.32	55.4	24.2	0.08	-1.13	-0.41	-13.91	25.3	-0.4	-0.26	0.03	1.59	25.3	0.95	-1.87	-0.18	32.83	26.2	0.2	-0.93	-0.03
77.36	48.33	24.3	0.23	-1.09	-0.02	-12.31	25.3	-0.5	-0.56	-0.01	-13	25.3	0.3	-2.27	-0.1	22.11	26.2	0.14	-0.86	-0.3
77.4	36.02	24.2	0.27	-0.97	0.06	-10.72	25.3	-0.67	-1.14	-0.38	-10.49	25.1	-1.77	-3.17	-0.15	15.05	26.4	0.01	-0.76	-0.49
77.44	25.99	24.3	0.54	-0.85	-0.17	-9.35	25.3	-0.33	-1.55	-0.6	-4.11	25.3	-0.98	-0.84	-0.3	10.26	26.2	-0.03	-0.81	-0.4
77.48	24.39	24.2	0.28	-0.92	-0.28	-10.03	25.3	-0.77	-0.89	-0.45	-4.56	25.3	-1	-0.17	-0.01	7.29	26.2	-0.08	-0.79	-0.4
77.52	20.97	24.2	-0.06	-0.88	-0.22	-13.23	25.3	0.59	-0.36	-0.69	-4.11	25.1	-0.22	-0.12	0.17	5.24	26.2	-0.09	-0.75	-0.47
77.56	13.68	24.2	-0.19	-0.88	-0.11	-7.53	25.3	-0.69	-1.15	-0.67	-3.65	25.1	-0.21	-0.19	0.21	4.33	26.2	0.13	-0.82	-0.44
77.6	7.98	24.2	-0.25	-0.91	-0.11	35.11	25.3	0.88	-2.05	-0.26	-4.33	25.1	-0.49	-0.5	0.18	3.65	26.4	0.52	-0.84	-0.66
77.64	5.01	24.2	-0.04	-0.89	-0.1	58.14	25.3	0.07	-1.5	-0.47	-5.47	25.1	-0.73	-1.29	-0.2	2.96	26.2	0.24	-0.73	-0.76
77.68	3.87	24.2	0.36	-1.01	-0.22	45.14	25.3	-0.14	-1.17	-0.1	-5.7	25.1	-0.38	-1.98	-0.53	2.28	26.2	0.37	-1.03	-0.82
77.72	3.19	24.2	0.25	-0.96	-0.32	31.01	25.3	-0.11	-0.97	0.15	-4.56	25.1	-0.81	-0.84	-0.6	-0.23	26.2	1.22	-1.92	-1.02
77.76	1.59	24.2	0.18	-1.19	-0.32	20.06	25.3	-0.07	-0.93	0.09	-7.53	25.1	0.11	-0.26	-0.73	-14.37	26.2	0.07	-1.67	-0.92
77.8	-2.51	24.2	0.97	-1.87	-0.19	11.85	25.3	-0.07	-0.89	-0.03	-2.28	25.1	-0.48	-1.88	-0.45	-20.29	26.2	-0.04	-1.43	-0.95
77.84	-10.49	24.2	0.18	-1.94	-0.51	7.29	25.3	-0.13	-0.89	-0.06	30.55	25.3	0.07	-0.77	0.48	-14.59	26.2	-1.5	-0.52	-0.2
77.88	-9.58	24.2	-1.63	-2.42	-0.21	4.79	25.3	-0.12	-0.89	-0.15	54.72	25.1	0.19	-1.41	-0.44	-14.59	26.2	-0.28	-0.07	-0.14
77.92	-3.42	24.2	-0.63	-0.72	-0.23	3.87	25.3	-0.03	-0.87	-0.3	46.51	25.3	-0.21	-1.18	-0.05	-10.95	26.2	-0.19	-0.12	0.01
77.96	-3.88	24.2	-0.73	-0.2	0	3.19	25.3	0.25	-0.94	-0.24	30.78	25.1	0.16	-0.93	0.29	-9.12	26.2	-0.54	-0.21	0.1
78	-3.65	24.2	-0.35	-0.2	0.06	2.96	25.3	0.48	-1.01	-0.25	25.31	25.3	0.04	-0.94	0.06	-8.67	26.2	-0.75	-0.81	-0.45
78.04	-3.65	24.2	-0.37	-0.27	0.11	2.51	25.3	0.32	-1.06	-0.35	23.03	25.1	-0.04	-0.9	-0.11	-8.89	26.2	-0.48	-1.51	-1.06
78.08	-4.79	24.2	-0.53	-0.61	0.15	1.59	25.3	0.65	-1.36	-0.11	19.61	25.1	-0.16	-0.9	-0.06	-6.39	26.4	-0.69	-1.28	-1.17
78.12	-5.25	24.2	-0.62	-1.15	-0.12	-0.46	25.3	1.25	-2.24	-0.04	17.1	25.3	-0.2	-0.91	-0.05	-11.4	26.4	0.03	0.08	-0.84
78.16	-4.33	24.2	-0.32	-1.48	-0.39	-15.51	25.3	0.02	-1.12	-1.8	17.1	25.3	-0.04	-0.88	-0.2	-8.89	26.2	-1.25	-0.87	-0.88
78.2	-2.97	24.2	-0.23	-1.2	-0.57	-18.93	25.3	-0.19	-1.12	-0.83	18.47	25.3	0.08	-0.96	-0.27	20.97	26.2	0.48	-1.93	-0.68
78.24	-3.42	24.2	-0.17	-0.52	-0.4	-18.24	25.3	-0.77	-0.55	-0.05	18.47	25.3	0.49	-1.07	-0.26	57	26.2	-0.33	-1.42	-0.63
78.28	-4.33	24.2	-0.17	-0.7	-0.5	-17.1	25.3	-0.34	-0.28	-0.02	13.45	25.3	0.25	-1	-0.38	59.05	26.2	-0.15	-0.85	-0.67
78.32	6.84	24.3	0.42	-1.57	-0.62	-15.05	25.3	-0.51	-0.19	0	5.24	25.3	0.34	-1.33	-0.3	41.49	26.2	0.27	-0.95	-0.21
78.36	33.97	24.3	-0.01	-1.89	0.1	-13.23	25.3	-0.46	-0.38	0.07	-4.56	25.3	1.12	-2.13	0.03	31.01	26.2	0.12	-0.91	-0.25
78.4	50.61	24.2	0.17	-1.29	-0.48	-11.4	25.3	-0.66	-1.1	-0.24	-16.87	25.3	-0.07	-2.25	-0.16	19.83	26.2	0.08	-0.75	-0.48
78.44	41.49	24.2	0.11	-1.02	-0.1	-9.12	25.3	-0.53	-1.63	-0.53	-7.3	25.3	-0.37	-1.95	-0.4	12.99	26.2	0.06	-0.75	-0.46
78.48	27.36	24.2	0.5	-0.86	0.16	-7.07	25.3	-0.73	-1.12	-0.55	-4.56	25.3	-0.83	-0.47	-0.39	9.12	26.2	-0.01	-0.77	-0.53
78.52	24.62	24.2	0.62	-0.84	-0.13	-13	25.3	0.06	-0.5	-0.65	-4.79	25.3	-0.55	-0.13	0.03	6.38	26.2	-0.06	-0.68	-0.57
78.56	27.81	24.2	0.25	-0.93	-0.29	-5.7	25.3	-0.49	-1.36	-0.61	-4.56	25.3	-0.25	-0.08	0.13	4.79	26.2	-0.08	-0.79	-0.49
78.6	25.31	24.2	-0.01	-0.9	-0.14	44.91	25.3	1.19	-2.14	-0.2	-4.11	25.3	-0.29	-0.3	0.17	3.65	26.2	0.42	-0.91	-0.46
78.64	18.92	24.2	-0.13	-0.93	0.01	59.96	25.3	0.25	-1.43	-0.63	-5.25	25.3	-0.62	-0.67	0.08	2.96	26.2	0.37	-0.72	-0.68
78.68	13.91	24.2	-0.16	-0.89	-0.04	41.72	25.3	-0.62	-1.11	0.25	-5.7	25.3	-0.8	-1.3	-0.25	2.51	26.2	0.3	-0.97	-0.78
78.72	11.85	24.2	-0.18	-0.95	-0.08	25.31	25.3	0.17	-0.91	0.29	-5.02	25.3	-0.45	-1.73	-0.47	0.68	26.2	0.99	-1.74	-0.81
78.76	9.8	24.2	0.08	-0.91	-0.2	15.96	25.3	0.09	-0.93	0	-4.33	25.1	-0.41	-0.83	-0.51	-8.44	26.2	0.23	-1.63	-1.21
78.8	7.29	24.2	0.29	-0.99	-0.27	9.57	25.3	0.07	-0.9	-0.16	-6.39	25.3	-0.06	-0.45	-0.51	-21.43	26.2	-1.16	-1.38	-2.02
78.84	4.79	24.3	0.26	-1.03	-0.35	5.93	25.3	-0.02	-0.91	-0.11	-3.42	25.1	-0.79	-1.27	-0.71	-14.14	26.2	-0.6	-0.69	-0.66
78.88	1.37	24.2	0.52	-1.35	-0.21	3.65	25.3	-0.17	-0.91	-0.06	28.5	25.1	0.98	-2.45	-0.79	-14.37	26.2	-0.34	-0.32	-0.24
78.92	-4.56	24.3	0.88	-2.12	-0.2	2.51	25.3	-0.25	-0.89	-0.12	57.45	25.1	-0.15	-1.27	-0.36	-11.86	26.2	-0.27	-0.34	-0.14
78.96	-15.96	24.3	0.24	-1.9	-0.42	1.59	25.3	-0.09	-0.91	-0.08	52.89	25.1	-0.3	-1.29	-0.05	-9.12	26.2	-0.47	-0.26	-0.11
79	-5.47	24.3	-0.08	-1.33	-0.35	1.14	25.3	0.54	-1.02	-0.04	32.83	25.1	0.14	-0.96	0.34	-8.44	26.2	-0.52	-0.35	-0.17
79.04	-3.88	24.2	-0.87	-0.4	-0.25	0.91	25.3	0.45	-0.96	-0.4	25.08	25.1	0.28	-0.9	0.09	-9.12	26.2	-0.62	-0.83	-0.62
79.08	-3.88	24.3	-0.54	-0.05	0.05	0.68	25.3	0.36	-1.3	-0.46	25.76	25.1	0.06	-0.9	-0.21	-8.89	26.2	-0.35	-1.35	-1.27
79.12	-3.88	24.2	-0.18	-0.17	0.14	-0.69	25.3	1.4	-2.23	0.01	25.31	25.3	-0.11	-0.89	-0.17	-10.95	26.2	-0.98	-0.41	-0.66
79.16	-4.11	24.2	-0.32	-0.48	0.2	-10.26	25.3	0.1	-2.49	-0.3	23.71	25.1	-0.17	-0.9	-0.12	-12.54	26.2	0.18	-0.23	-1.13
79.2	-5.02	24.2	-0.6	-0.79	0.1	-20.52	25.3	-0.06	-1	-0.18	22.11	25.3	-0.16	-0.88	-0.19	9.35	26.2	1.28	-1.15	-1.68
79.24	-5.25	24.2	-0.64	-1.27	-0.16	-16.65	25.3	-0.54	-0.52	-0.62	20.29	25.3	0.01	-0.93	-0.22	53.12	26.2	-0.14	-1.61	-0.71
79.28	-4.33	24.2	-0.36	-1.51	-0.35	-17.56	25.3	-0.45	-0.23	-0.02	21.66	25.1	0.52	-1.07	-0.17	61.33	26.2	0.35	-0.87	-1.06
79.32	-2.97	24.2	-0.42	-1.13	-0.46	-15.28	25.1	-0.27	-0.18	0.06	21.43	25.3	0.25	-0.96	-0.46	37.16	26.2	0.28	-0.91	-0.17
79.36	-4.11	24.2	-0.28	-0.67	-0.32	-12.54	25.3	-0.41	-0.26	0.1	10.03	25.1	0.33	-1.37	-0.41	24.39	26.4	0.43	-0.85	-0.18
79.4	-4.11	24.2	-0.39	-0.86	-0.52	-11.17	25.3	-0.68	-0.72	-0.08	-4.11	25.1	1.1	-2.29	0.06	16.41	26.2	0.16	-0.75	-0.51
79.44	16.87	24.2	1	-2.03	-0.91	-10.03	25.3	-0.6	-1.44	-0.48	-13.91	25.1	0.08	-1.79	-0.14	11.17	26.2	0	-0.77	-0.51
79.48	42.86	24.2	-0.53	-1.81	-0.13	-8.21	25.3	-0.1	-1.7	-0.79	-4.56	25.3	0.63	-1.53	-1.2	7.52	26.2	-0.15	-0.85	-0.29
79.52	45.83	24.2	-0.09	-1.15	-0.23	-12.31	25.3	-0.04	-0.29	-0.86	-4.33	25.1	-1.6	-0.42	0.03	5.24	26.2	-0.26	-0.81	-0.31
79.56	33.51	24.2	0.23	-0.94	0.11	-9.35	25.3	-0.38	-0.75	-0.61	-5.25	25.1	-0.56	-0.18	-0.02	3.65	26.2	-0.14	-0.75	-0.41
79.6	26.9	24.2	0.44	-0.87	-0.04	24.39	25.3	-0.4	-1.86	-0.76	-4.56	25.1	-0.23	-0.1	0.11	2.96	26.2	0.12	-0.77	-0.54
79.64	25.08	24.2	0.48	-0.9	-0.25	59.05	25.3	-0.63	-1.83	-0.28	-4.11	25.1	-0.34	-0.18	0.17	2.51	26.2	0.54	-0.79	-0.74
79.68	25.99	24.2	0.21	-0.94	-0.31	48.11	25.3	-0.13	-1.03	-0.31	-5.47	25.3	-0.78	-0.62	0.04	2.05	26.2	0.25	-0.84	-0.76
79.72	20.75	24.2	0.01	-0.9	-0.18	30.09	25.3	-0.03	-0.94	0.21	-6.16	25.3	-0.73	-1.44	-0.32	1.14	26.2	0.65	-1.42	-0.61
79.76	14.13	24.2	-0.08	-0.91	-0.1	18.92	25.1	0.2	-0.94	0.08	-4.79	25.3	-0.37	-1.74	-0.55	-4.33	26.2	0.98	-2.2	-1.26
79.8	9.57	24.3	-0.14	-0.89	-0.17	12.08	25.3	0.07	-0.87	-0.13	-4.56	25.1	-0.38	-0.55	-0.61	-21.21	26.2	-0.52	-1.58	-0.95
79.84	7.29	24.2	0.04	-0.94	-0.1	7.75	25.3	0	-0.92	-0.11	-6.61	25.1	-0.07	-0.55	-0.69	-15.05	26.2	0.14	-0.67	-1.26
79.88	6.15	24.2	0.3	-0.98	-0.19	5.01	25.3	-0.13	-0.91	-0.11	6.61	25.3	1.7	-2.49	-1.76	-14.82	26.2	-1.53	-0.3	-0.01
[truncated: 503 more rows]

## Sheet: Par 1 (STS)
	Trial 1					Trial 2					Trial 3					Trial 4
Time (s)	Pressure (kPa)	Temp. (°C)	Accel.X (G)	Accel.Y (G)	Accel.Z (G)	Pressure (kPa)	Temp. (°C)	Accel.X (G)	Accel.Y (G)	Accel.Z (G)	Pressure (kPa)	Temp. (°C)	Accel.X (G)	Accel.Y (G)	Accel.Z (G)	Pressure (kPa)	Temp. (°C)	Accel.X (G)	Accel.Y (G)	Accel.Z (G)
0	-0.46	24.2	0.18	-0.97	-0.1	-0.91	25	0.11	-0.97	-0.11	-0.69	25	0.04	-0.98	-0.12	-0.23	26.1	0.16	-0.9	-0.36
0.04	-1.14	24	0.21	-0.95	-0.11	-1.14	25	0.13	-0.96	-0.1	-1.14	25	0.05	-0.98	-0.12	-0.46	25.9	0.17	-0.87	-0.37
0.08	-2.05	24.2	0.24	-0.93	-0.12	-1.6	25	0.12	-0.95	-0.12	-1.6	25	0.11	-0.95	-0.13	-0.91	25.9	0.16	-0.88	-0.35
0.12	-2.51	24	0.23	-0.93	-0.1	-1.83	25	0.13	-0.97	-0.11	-1.6	25	0.05	-0.96	-0.13	-1.6	25.9	0.19	-0.88	-0.35
0.16	-2.74	24	0.21	-0.94	-0.11	-2.05	25	0.11	-0.96	-0.13	-1.83	25.1	0.06	-0.97	-0.12	-2.28	25.9	0.21	-0.86	-0.38
0.2	-3.19	24	0.18	-0.96	-0.13	-2.28	25	0.1	-0.97	-0.12	-1.83	25	0.06	-0.96	-0.12	-2.74	25.9	0.15	-0.88	-0.37
0.24	-3.19	24	0.19	-0.95	-0.12	-2.74	25	0.07	-0.96	-0.1	-1.83	25	0.04	-0.97	-0.12	-3.19	25.9	0.15	-0.86	-0.37
0.28	-3.19	24.2	0.2	-0.96	-0.12	-2.97	25	0.12	-0.96	-0.11	-2.28	25	0.05	-0.96	-0.14	-3.65	25.9	0.15	-0.87	-0.37
0.32	-3.19	24	0.23	-0.92	-0.12	-2.97	25	0.11	-0.95	-0.12	-2.28	25.1	0.05	-0.97	-0.13	-3.88	25.9	0.15	-0.87	-0.36
0.36	-2.74	24	0.23	-0.92	-0.1	-2.97	25.1	0.16	-0.95	-0.15	-2.51	25	0.06	-0.96	-0.13	-3.88	25.9	0.18	-0.86	-0.37
0.4	-2.51	24.2	0.24	-0.93	-0.09	-2.74	25	0.14	-0.95	-0.14	-2.51	25	0.08	-0.96	-0.14	-3.65	25.9	0.2	-0.85	-0.37
0.44	-2.97	24.2	0.27	-0.91	-0.08	-2.51	25	0.17	-0.92	-0.12	-2.28	25	0.09	-0.96	-0.12	-3.19	25.9	0.22	-0.85	-0.37
0.48	-3.19	24.2	0.41	-0.8	-0.16	-1.14	25	0.26	-0.9	-0.16	-2.28	25	0.14	-0.93	-0.14	-2.74	25.9	0.29	-0.79	-0.4
0.52	-2.28	24.2	0.76	-0.76	-0.29	-0.46	25	0.44	-0.89	-0.17	-1.37	25.1	0.27	-0.86	-0.19	-1.37	25.9	0.44	-0.76	-0.42
0.56	4.79	24.2	0.31	-0.85	0.23	3.87	25	0.23	-0.88	0.14	-0.23	25	0.32	-0.94	-0.11	1.37	25.9	0.5	-0.67	-0.29
0.6	16.64	24.2	0.08	-1.34	0.1	13.45	25	-0.01	-0.96	0.24	6.61	25	0.09	-0.97	0.33	14.82	25.9	0	-1.48	-0.25
0.64	20.52	24.2	0.23	-1	-0.26	19.83	25	0.11	-1.02	-0.35	15.73	25	0.02	-1.13	0.02	23.25	25.9	0.05	-1.04	-0.34
0.68	21.2	24.2	0.11	-1.01	-0.07	20.97	25	-0.01	-0.96	-0.26	19.15	25	0.08	-1.03	-0.38	25.08	25.9	0.19	-0.86	-0.59
0.72	21.66	24.2	0.14	-1	-0.05	19.38	25	-0.06	-0.97	-0.06	20.97	25	-0.01	-1.02	-0.16	23.94	25.9	-0.03	-0.88	-0.39
0.76	23.03	24	-0.07	-0.95	-0.22	17.33	25	-0.08	-0.94	-0.15	21.43	25.1	-0.17	-0.93	-0.06	22.34	25.9	-0.02	-0.89	-0.34
0.8	24.39	24.2	-0.18	-0.94	-0.18	15.5	25	-0.06	-0.95	-0.29	22.11	25	-0.12	-0.93	-0.25	22.57	25.9	-0.04	-0.83	-0.46
0.84	25.99	24	-0.21	-0.92	-0.11	13.22	25	-0.07	-0.94	-0.26	24.39	25.1	-0.12	-0.93	-0.4	23.03	25.9	-0.07	-0.82	-0.5
0.88	25.53	24	-0.18	-0.92	-0.26	10.94	25	0.02	-0.95	-0.2	26.22	25	-0.12	-0.94	-0.35	19.38	25.9	-0.04	-0.82	-0.47
0.92	22.11	24.2	-0.13	-0.93	-0.34	8.21	25	-0.09	-0.92	-0.07	25.31	25	-0.1	-0.95	-0.2	12.08	25.9	-0.02	-0.84	-0.47
0.96	18.24	24.2	-0.02	-0.95	-0.28	4.79	24.8	0.11	-0.93	-0.24	23.03	25.1	-0.07	-0.93	-0.15	7.52	25.9	0.07	-0.82	-0.47
1	15.73	24.2	0.08	-0.94	-0.23	2.28	25	0.08	-0.92	-0.29	21.2	25	-0.05	-0.94	-0.16	4.33	25.9	0.09	-0.8	-0.51
1.04	13.91	24.2	0.01	-0.9	-0.18	1.37	25	0.16	-0.92	-0.29	19.15	25.1	0.01	-0.93	-0.21	2.05	25.9	0.13	-0.85	-0.47
1.08	14.82	24.2	0	-0.95	-0.17	1.14	25	0.18	-0.96	-0.22	17.78	25.1	0.01	-0.98	-0.17	0.45	25.9	0.06	-0.82	-0.44
1.12	13.91	24.2	0.14	-0.93	-0.15	1.14	25	0.13	-0.93	-0.14	13.45	25.1	-0.04	-0.93	-0.02	-1.14	25.9	0.03	-0.81	-0.44
1.16	14.36	24.2	0.16	-0.91	-0.17	0.91	25	0.17	-0.94	-0.15	9.35	25	-0.04	-0.99	-0.11	-1.6	26.1	0.11	-0.81	-0.45
1.2	18.01	24.2	0.29	-0.9	-0.23	0.68	25	0.23	-0.91	-0.21	6.38	25.1	0.13	-0.88	-0.15	-1.6	25.9	0.22	-0.79	-0.44
1.24	14.36	24.2	0.09	-0.95	-0.34	0.91	25	0.27	-0.9	-0.24	7.98	25	0.14	-0.91	-0.2	-0.91	25.9	0.3	-0.75	-0.55
1.28	10.49	24.2	-0.05	-0.98	-0.43	1.37	25	0.18	-0.92	-0.29	12.77	25	0.26	-0.87	-0.3	1.37	25.9	0.19	-0.74	-0.62
1.32	6.84	24.2	0.16	-0.96	-0.38	2.28	25.1	0.06	-0.94	-0.35	14.59	25.1	0.28	-0.9	-0.48	2.73	26.1	0.09	-0.76	-0.69
1.36	3.65	24.2	0.32	-0.92	-0.29	2.28	25	0.04	-0.94	-0.4	9.8	25	0.16	-0.96	-0.53	2.28	25.9	0.09	-0.75	-0.67
1.4	1.82	24	0.28	-0.91	-0.3	2.05	25	-0.04	-0.92	-0.38	5.93	25	0.11	-0.97	-0.44	1.82	25.9	0.06	-0.74	-0.64
1.44	1.14	24.2	0.28	-0.94	-0.31	1.59	25	-0.04	-0.92	-0.32	2.73	25.1	0.17	-0.94	-0.3	0.91	25.9	0.11	-0.75	-0.59
1.48	0.23	24	0.45	-0.93	-0.35	1.14	25	0.12	-0.92	-0.3	0.91	25	0.4	-0.92	-0.27	0.23	26.1	0.08	-0.76	-0.54
1.52	-1.37	24.2	0.04	-0.91	-0.34	0.91	25	0.31	-0.97	-0.3	0	25.1	0.48	-0.96	-0.38	0	25.9	0.13	-0.77	-0.54
1.56	-1.83	24.2	0.02	-0.82	-0.32	0.23	25	0.14	-0.95	-0.28	-1.83	25	0.21	-0.93	-0.48	-0.23	25.9	0.2	-0.79	-0.52
1.6	-0.91	24.2	0.12	-0.98	-0.17	-0.91	25	-0.02	-0.93	-0.29	-4.33	25	-0.29	-0.8	-0.24	0	25.9	0.07	-0.84	-0.43
1.64	0	24	-0.16	-0.9	-0.22	-0.46	25	-0.2	-0.85	-0.24	-1.83	25	-0.38	-0.83	-0.12	0	25.9	0.06	-0.81	-0.43
1.68	1.37	24.2	0.02	-0.95	-0.13	0.45	25	-0.18	-0.94	-0.09	0.68	25	-0.04	-0.9	-0.11	0.23	26.1	0.06	-0.83	-0.51
1.72	1.37	24	-0.06	-0.93	-0.22	0.68	25	-0.01	-0.89	-0.29	2.28	25	-0.12	-0.94	-0.22	0.23	25.9	0.04	-0.84	-0.53
1.76	0.45	24	-0.15	-0.95	-0.14	0.91	25	0.04	-0.97	-0.34	1.14	25	-0.17	-0.98	-0.11	0	26.1	-0.04	-0.8	-0.54
1.8	0.23	24	-0.08	-0.93	-0.18	0.68	25	-0.15	-0.91	-0.39	-0.91	25.1	-0.27	-0.94	-0.11	0	25.9	-0.11	-0.82	-0.49
1.84	0.91	24	-0.15	-0.94	-0.17	0.68	25	-0.16	-0.9	-0.3	-0.69	25	-0.25	-0.94	-0.16	-0.23	26.1	-0.05	-0.83	-0.49
1.88	0.23	24.2	-0.07	-0.93	-0.05	0.45	25	-0.13	-0.96	-0.06	-0.46	25	-0.21	-0.95	-0.15	-0.23	25.9	-0.09	-0.85	-0.37
1.92	0.45	24	0.01	-0.94	-0.14	0.23	25	-0.15	-0.93	-0.04	0	25.1	-0.19	-0.92	-0.14	-0.23	26.1	-0.04	-0.87	-0.34
1.96	0.45	24	0.1	-0.97	-0.13	0.23	25	-0.09	-0.95	0	0	25	0.03	-0.97	-0.24	0	25.9	0.06	-0.86	-0.43
2	0.45	24.2	0.31	-1.01	-0.14	0.23	25	0	-0.96	-0.06	-1.14	25	0.08	-0.95	-0.13	0	25.9	0.13	-0.83	-0.48
2.04	-0.91	24	0.32	-0.99	-0.07	0.68	25	0.05	-0.95	-0.15	-1.37	25.1	0.11	-1.01	0.21	0.68	25.9	0.13	-0.85	-0.36
2.08	-3.19	24	0.15	-1.03	-0.23	1.14	25	0.11	-1.02	-0.18	-1.37	25	0.21	-0.98	0.03	1.14	25.9	0.16	-0.96	-0.23
2.12	-7.3	24.2	0.25	-0.97	-0.22	0.91	25	0.34	-1.03	-0.2	-3.19	25	0.07	-1.02	-0.39	0.23	25.9	0.19	-0.99	-0.11
2.16	-10.26	24	0.19	-0.88	-0.04	-2.05	25	0.1	-0.93	-0.26	-6.16	25	0.05	-0.95	-0.24	-1.83	25.9	0.24	-0.91	-0.4
2.2	-10.72	24.2	0.26	-0.93	-0.08	-4.79	25	0.14	-0.94	-0.13	-7.07	25	0.13	-0.96	0.02	-4.79	25.9	0.03	-0.86	-0.57
2.24	-10.03	24.2	0.19	-0.94	-0.15	-5.93	25	0.13	-0.94	-0.01	-6.84	25	0.2	-0.92	-0.08	-7.75	25.9	0.21	-0.82	-0.46
2.28	-9.35	24.2	0.24	-0.93	-0.23	-6.16	25	0.15	-0.95	-0.1	-6.39	25	0.23	-0.94	-0.17	-9.12	25.9	0.26	-0.82	-0.32
2.32	-8.67	24.2	0.21	-0.94	-0.19	-6.61	25	0.24	-0.96	-0.19	-6.16	25	0.2	-0.95	-0.18	-8.89	25.9	0.27	-0.85	-0.34
2.36	-7.98	24.2	0.22	-0.95	-0.1	-7.07	25	0.27	-0.91	-0.18	-6.16	25	0.12	-0.97	-0.14	-8.21	25.9	0.32	-0.81	-0.4
2.4	-6.84	24.2	0.22	-0.9	-0.02	-7.3	25	0.24	-0.96	-0.14	-6.61	25	0.03	-0.97	-0.11	-7.3	25.9	0.36	-0.8	-0.4
2.44	-5.7	24.2	0.24	-0.94	-0.03	-7.53	25	0.16	-0.92	-0.12	-6.39	25	0.04	-0.95	-0.04	-6.39	25.9	0.25	-0.86	-0.36
2.48	-4.33	24.2	0.28	-0.91	-0.09	-6.61	25	0.01	-0.98	-0.07	-5.7	25.1	0.1	-0.95	0	-5.93	25.9	0.18	-0.89	-0.31
2.52	-2.51	24.2	0.23	-0.93	-0.14	-6.16	25	0.08	-0.95	-0.07	-4.11	25	0.19	-0.94	-0.09	-5.7	25.9	0.14	-0.89	-0.3
2.56	-1.37	24.2	0.25	-0.96	-0.17	-5.25	25	0.17	-0.94	-0.13	-2.74	25	0.09	-0.98	-0.14	-5.47	25.9	0.2	-0.87	-0.34
2.6	-0.46	24.2	0.12	-0.96	-0.11	-4.56	25	0.15	-0.97	-0.14	-2.05	25	0.08	-0.97	-0.16	-5.25	25.9	0.21	-0.86	-0.39
2.64	-0.46	24.2	0.11	-0.98	-0.1	-4.33	25	0.12	-0.96	-0.15	-1.6	25.1	0.04	-0.98	-0.14	-5.47	25.9	0.21	-0.85	-0.41
2.68	-0.91	24	0.13	-0.96	-0.16	-4.56	25	0.09	-0.96	-0.14	-2.05	25	0.05	-0.97	-0.14	-5.47	25.9	0.2	-0.85	-0.41
2.72	-1.6	24.2	0.19	-0.95	-0.14	-4.79	25	0.1	-0.97	-0.12	-2.51	25	0.09	-0.97	-0.1	-5.25	25.9	0.15	-0.88	-0.36
2.76	-2.28	24	0.22	-0.94	-0.11	-5.25	25	0.12	-0.97	-0.12	-2.97	25	0.11	-0.97	-0.09	-5.02	25.9	0.19	-0.88	-0.34
2.8	-2.74	24.2	0.22	-0.95	-0.11	-5.7	25	0.13	-0.97	-0.12	-3.42	25.1	0.1	-0.96	-0.11	-4.56	25.9	0.19	-0.87	-0.38
2.84	-2.97	24.2	0.18	-0.95	-0.11	-5.93	25	0.16	-0.94	-0.13	-3.88	25	0.06	-0.99	-0.13	-4.56	25.9	0.19	-0.87	-0.39
2.88	-3.19	24.2	0.17	-0.96	-0.12	-5.7	25	0.16	-0.97	-0.16	-4.11	25.1	0.06	-0.95	-0.15	-4.79	25.9	0.18	-0.88	-0.39
2.92	-3.65	24.2	0.14	-1	-0.11	-5.47	25	0.24	-0.94	-0.15	-3.65	25.1	0.07	-0.95	-0.14	-5.02	25.9	0.17	-0.84	-0.37
2.96	-4.11	24.2	0.16	-0.92	-0.11	-5.25	25	0.28	-0.93	-0.15	-2.97	25	0.09	-0.97	-0.11	-4.79	25.9	0.14	-0.87	-0.37
3	-4.11	24.2	0.19	-0.93	-0.12	-5.02	25	0.18	-0.91	-0.15	-2.74	25.1	0.13	-0.94	-0.09	-5.02	25.9	0.14	-0.89	-0.37
3.04	-3.88	24.2	0.2	-0.94	-0.11	-4.33	25	-0.03	-0.88	-0.14	-1.37	25	0.34	-0.85	-0.12	-5.02	25.9	0.44	-0.65	-0.37
3.08	-3.88	24.2	0.23	-0.96	-0.12	-3.42	25	0.31	-0.94	-0.06	1.14	25	0.44	-0.79	-0.18	-4.56	25.9	0.57	-0.65	-0.36
3.12	-3.65	24.2	0.28	-0.91	-0.12	-2.28	25	0.6	-0.8	-0.2	10.94	25	0.21	-1	0.29	2.73	25.9	0.49	-0.71	0.12
3.16	-3.88	24.2	0.32	-0.86	-0.15	5.01	25	0.48	-0.63	0.17	21.43	25	-0.01	-1.1	0.03	18.69	25.9	-0.02	-1.44	-0.29
3.2	-3.88	24	0.42	-0.76	-0.19	17.1	25	0.08	-0.98	0.36	25.31	25	0.07	-1.07	-0.36	24.62	25.9	0.14	-1	-0.65
3.24	-2.28	24	0.57	-0.95	-0.17	22.8	25	0.31	-1.09	-0.47	24.39	25	-0.05	-0.97	-0.07	23.94	25.9	0.08	-0.86	-0.55
3.28	7.98	24.2	0.16	-0.9	0.36	22.8	25	0.18	-1.02	-0.36	23.25	25	-0.07	-0.94	-0.1	21.43	25.9	-0.02	-0.87	-0.32
3.32	19.15	24.2	0.29	-1.02	-0.13	21.66	25	-0.02	-0.91	-0.13	23.48	25	-0.05	-0.97	-0.18	20.06	25.9	-0.05	-0.84	-0.39
3.36	24.39	24	0.09	-1.02	-0.28	20.97	25.1	-0.04	-0.95	-0.09	21.66	25	-0.05	-0.96	-0.18	18.47	25.9	-0.02	-0.84	-0.48
3.4	25.76	24.2	-0.02	-0.89	-0.24	19.15	25	-0.12	-0.95	-0.25	18.47	25	-0.06	-0.97	-0.18	12.99	25.9	-0.03	-0.85	-0.41
3.44	25.53	24	-0.02	-0.95	-0.15	14.13	25.1	-0.09	-0.96	-0.27	14.59	25	-0.08	-0.93	-0.12	9.12	25.9	-0.06	-0.86	-0.36
3.48	25.31	24	-0.09	-0.94	-0.2	8.89	25	-0.1	-0.95	-0.15	12.54	25	-0.09	-0.94	-0.17	6.61	25.9	-0.03	-0.85	-0.41
3.52	25.31	24	-0.1	-0.95	-0.24	5.01	25	0	-0.98	-0.14	10.94	25	-0.09	-0.93	-0.2	4.79	25.9	0.04	-0.79	-0.53
3.56	23.48	24	-0.09	-0.96	-0.16	0.23	25	-0.09	-0.94	-0.2	7.52	25	-0.04	-0.95	-0.17	3.42	25.9	0	-0.79	-0.58
3.6	19.61	24.2	-0.12	-0.93	-0.14	-2.28	25	0.02	-0.9	-0.28	4.79	25	-0.09	-0.93	-0.13	1.82	25.9	0.01	-0.81	-0.5
3.64	17.1	24	-0.09	-0.97	-0.19	-3.19	25	0.02	-0.95	-0.3	2.96	25	-0.07	-0.94	-0.14	-0.69	25.9	-0.02	-0.85	-0.42
3.68	14.59	24	-0.05	-0.92	-0.27	-3.42	25	0.09	-0.89	-0.26	3.65	25	0.09	-0.91	-0.21	-2.97	25.9	0.12	-0.82	-0.4
3.72	12.77	24.2	0.04	-0.9	-0.24	-2.97	25.1	0.08	-0.96	-0.22	4.79	25.1	0.14	-0.92	-0.25	-3.19	25.9	0.23	-0.8	-0.39
3.76	13.91	24	-0.02	-0.96	-0.14	-2.51	25	0.19	-0.9	-0.16	4.33	25	0.33	-0.85	-0.36	-1.83	25.9	0.21	-0.78	-0.43
3.8	14.13	24.2	0.07	-0.95	-0.13	-1.83	25	0.36	-0.83	-0.15	3.87	25.1	0.34	-0.93	-0.41	2.05	25.9	0.22	-0.79	-0.57
3.84	13.45	24.2	0.21	-0.96	-0.1	0	25	0.38	-0.82	-0.26	3.42	25	0.31	-0.96	-0.39	5.24	25.9	0.19	-0.77	-0.66
3.88	16.41	24.2	0.21	-0.88	-0.17	3.42	25	0.37	-0.9	-0.39	2.73	25.1	0.29	-0.98	-0.34	6.15	25.9	0.21	-0.78	-0.64
3.92	22.34	24.2	0.07	-0.92	-0.29	6.61	25	0.33	-0.95	-0.47	1.37	25	0.46	-1	-0.32	5.24	25.9	0.21	-0.77	-0.58
3.96	17.55	24.2	0.14	-0.95	-0.44	8.21	25	0.18	-0.96	-0.47	0.23	25.1	0.28	-0.95	-0.34	4.1	25.9	0.21	-0.76	-0.57
4	10.94	24.2	0.18	-0.96	-0.4	6.61	25	0.21	-0.93	-0.38	-2.74	25.1	-0.44	-0.92	-0.27	2.05	25.9	0.26	-0.79	-0.57
4.04	6.15	24.2	0.11	-0.94	-0.31	3.19	25	0.36	-0.88	-0.39	-1.83	25.1	-0.3	-0.68	-0.15	-0.46	25.9	0.44	-0.79	-0.63
4.08	2.96	24.2	0.09	-0.93	-0.25	0.23	25	0.2	-0.92	-0.31	1.82	25.1	0.03	-1.05	-0.19	-3.65	26.1	0.25	-0.74	-0.66
4.12	1.37	24.2	0.11	-0.92	-0.3	-2.05	25	0.01	-0.9	-0.32	0.45	25	0.14	-0.9	-0.39	-5.25	25.9	-0.18	-0.71	-0.41
4.16	0.23	24.2	0.28	-0.98	-0.27	-2.28	25	-0.06	-0.92	-0.18	0.23	25	0.04	-0.96	-0.04	-3.88	25.9	0.05	-0.89	-0.38
4.2	-0.91	24.2	0.02	-0.84	-0.36	-1.6	25	-0.21	-0.93	-0.17	1.37	25	-0.05	-0.94	-0.2	-2.97	25.9	0.07	-0.91	-0.36
4.24	-0.69	24.2	0.02	-0.88	-0.16	-0.91	25	0.19	-0.93	-0.24	1.37	25	0.09	-0.96	-0.18	-2.51	25.9	-0.07	-0.87	-0.32
4.28	0.23	24.2	0.1	-0.98	-0.09	-0.46	25	0.15	-0.94	-0.22	1.37	25	-0.16	-0.94	-0.2	-2.05	25.9	-0.04	-0.83	-0.56
4.32	0	24.2	0.46	-1.01	-0.31	-0.23	24.8	0.01	-0.93	-0.27	1.14	25.1	-0.09	-0.97	-0.22	-1.83	25.9	-0.15	-0.84	-0.48
4.36	0.45	24.2	0.11	-0.92	-0.11	0.23	25	-0.02	-0.93	-0.21	0.68	25	-0.15	-0.98	-0.08	-1.37	25.9	-0.21	-0.84	-0.43
4.4	0.68	24.2	0.02	-0.95	-0.23	1.14	25	-0.08	-0.87	-0.25	0.45	25.1	-0.06	-0.94	-0.06	-0.91	25.9	-0.14	-0.83	-0.45
4.44	0.45	24.2	0.08	-0.99	-0.12	3.19	25	-0.07	-0.96	-0.21	0.45	25	-0.03	-0.98	-0.1	-0.69	25.9	-0.05	-0.84	-0.44
4.48	0.23	24.2	0.02	-0.95	-0.18	3.42	25	-0.01	-0.93	-0.1	0	25.1	0.14	-0.98	-0.12	-0.23	25.9	0.03	-0.85	-0.43
4.52	-0.69	24.2	-0.03	-0.97	-0.07	3.42	25	0.23	-1.01	-0.02	-1.14	25	0.28	-1.02	-0.12	0.68	25.9	0.14	-0.88	-0.3
4.56	-0.23	24.2	0.13	-0.97	-0.15	2.73	25	0.23	-0.96	0.03	-4.33	25.1	0.16	-1.07	-0.22	1.59	25.9	0.15	-0.85	-0.23
4.6	-0.69	24	0.11	-0.96	-0.09	2.05	25	0.27	-0.97	-0.09	-7.53	25.1	0.15	-0.88	-0.19	1.82	25.9	0.29	-0.93	-0.32
4.64	-1.14	24.2	0.25	-0.99	-0.06	0.91	25	0.35	-0.97	-0.18	-8.67	25.1	0.11	-0.96	0.05	0.45	26.1	0.37	-0.86	-0.46
4.68	-1.6	24.2	0.24	-0.96	-0.03	-1.14	25	0.32	-1.01	-0.25	-8.89	25	0.19	-0.95	0.01	-1.83	25.9	0.22	-0.86	-0.62
4.72	-3.42	24.2	0.19	-1.07	-0.26	-3.88	25	0.12	-1.02	-0.33	-7.98	25.1	0.2	-0.9	-0.12	-5.02	26.1	0.17	-0.81	-0.43
4.76	-7.53	24.2	0.09	-0.94	-0.21	-6.61	25	0.26	-0.82	-0.06	-6.84	25	0.17	-0.96	-0.22	-7.3	25.9	0.3	-0.81	-0.15
4.8	-8.89	24.2	0.24	-0.85	0.05	-7.53	25	0.34	-0.89	0.1	-6.16	25	0.17	-0.96	-0.15	-8.21	25.9	0.31	-0.85	-0.27
4.84	-8.67	24.2	0.28	-0.93	0	-7.3	25	0.32	-0.86	-0.01	-5.02	25	0.09	-0.91	-0.05	-8.21	25.9	0.34	-0.79	-0.42
4.88	-7.75	24.2	0.37	-0.86	-0.16	-6.39	25	0.38	-0.91	-0.24	-3.65	25	0.05	-0.98	-0.04	-7.3	25.9	0.27	-0.82	-0.45
4.92	-6.16	24.2	0.36	-0.89	-0.23	-5.93	25	0.25	-0.94	-0.26	-2.28	25	0.11	-0.95	-0.12	-7.07	25.9	0.16	-0.88	-0.34
4.96	-5.25	24.2	0.32	-0.95	-0.19	-6.16	25	0.19	-0.95	-0.15	-1.14	25	0.13	-0.97	-0.16	-7.07	26.1	0.14	-0.87	-0.33
5	-4.56	24.2	0.25	-0.88	-0.14	-6.39	25	0.1	-0.97	-0.02	-0.46	25	0.08	-0.99	-0.15	-6.16	25.9	0.21	-0.84	-0.39
5.04	-3.42	24.2	0.13	-0.99	-0.1	-6.61	25	0.17	-0.94	-0.04	-0.46	25	0.07	-0.97	-0.12	-5.47	25.9	0.24	-0.84	-0.38
5.08	-3.19	24.2	0.1	-0.95	-0.02	-6.16	25	0.31	-0.91	-0.15	-0.69	25	0.07	-0.98	-0.11	-4.56	25.9	0.21	-0.86	-0.37
5.12	-2.05	24.2	0.28	-0.9	-0.11	-5.47	25	0.2	-0.95	-0.12	-1.14	25	0.09	-0.98	-0.1	-3.65	25.9	0.26	-0.83	-0.41
5.16	-0.91	24.2	0.27	-0.96	-0.14	-5.02	25	0.26	-0.92	-0.18	-2.05	25	0.1	-0.97	-0.11	-3.19	25.9	0.19	-0.87	-0.43
5.2	-0.46	24	0.24	-0.95	-0.12	-4.79	25	0.27	-0.93	-0.14	-2.74	25	0.11	-0.95	-0.14	-3.19	25.9	0.15	-0.86	-0.4
5.24	0	24.2	0.17	-0.97	-0.14	-4.56	25	0.19	-0.95	-0.13	-3.19	25	0.1	-0.98	-0.14	-3.42	25.9	0.18	-0.87	-0.36
5.28	-0.46	24.2	0.11	-0.96	-0.12	-4.56	25	0.17	-0.96	-0.11	-3.88	25	0.07	-0.97	-0.13	-3.88	25.9	0.21	-0.86	-0.37
5.32	-1.14	24.2	0.18	-0.95	-0.15	-4.79	25	0.2	-0.95	-0.15	-4.33	25	0.07	-0.96	-0.12	-4.11	25.9	0.22	-0.86	-0.42
5.36	-1.83	24	0.2	-0.95	-0.13	-5.02	25	0.23	-0.93	-0.14	-4.33	25	0.08	-0.94	-0.1	-5.02	25.9	0.19	-0.87	-0.41
5.4	-3.42	24.2	0.26	-0.93	-0.13	-5.25	25	0.22	-0.95	-0.15	-4.33	25.1	0.1	-0.97	-0.1	-5.47	25.9	0.19	-0.83	-0.37
5.44	-3.42	24	0.19	-0.94	-0.13	-5.25	25	0.22	-0.92	-0.13	-2.51	25	0.35	-0.77	-0.13	-5.93	25.9	0.18	-0.87	-0.37
5.48	-3.65	24	0.19	-0.96	-0.1	-4.79	25	0.19	-0.92	-0.14	2.28	25	0.65	-0.68	-0.13	-6.16	25.9	0.18	-0.85	-0.37
5.52	-3.88	24.2	0.21	-0.94	-0.12	-4.79	25	0.19	-0.88	-0.13	16.19	25.1	-0.08	-1.6	0.29	-6.61	25.9	0.17	-0.89	-0.38
5.56	-4.11	24.2	0.17	-0.99	-0.13	-4.56	25	0.53	-0.82	-0.21	22.57	25.1	0.08	-1.16	-0.28	-6.61	25.9	0.16	-0.83	-0.37
5.6	-4.11	24.2	0.16	-0.9	-0.13	-1.14	25	0.59	-0.62	-0.01	23.03	25.1	0.04	-1.03	-0.29	-3.65	25.9	0.43	-0.54	-0.36
5.64	-3.88	24.2	0.2	-0.93	-0.12	12.54	25	0.23	-1.23	0.37	22.11	25	-0.05	-0.98	-0.17	1.59	25.9	0.89	-0.83	-0.51
5.68	-3.88	24.2	0.2	-0.96	-0.11	20.29	25	0.33	-0.96	-0.42	20.97	25.1	-0.1	-0.92	-0.23	8.43	25.9	0.41	-1	-0.02
5.72	-4.11	24.2	0.22	-0.91	-0.09	22.34	25	0.15	-0.99	-0.36	20.75	25	-0.1	-0.96	-0.19	17.1	25.9	0.18	-0.85	-0.38
5.76	-3.88	24.2	0.4	-0.76	-0.13	21.2	25	0.03	-0.96	-0.11	20.06	25.1	-0.16	-0.94	-0.17	22.11	25.9	0.24	-0.78	-0.63
5.8	-2.28	24.2	0.74	-0.72	-0.28	21.2	25	-0.03	-0.97	-0.04	18.47	25	-0.12	-0.95	-0.09	21.43	25.9	0.06	-0.89	-0.34
5.84	5.47	24.2	0.46	-0.71	0.1	18.69	25	0.15	-0.98	-0.26	14.59	25.1	-0.17	-0.97	-0.11	20.29	25.9	-0.05	-0.89	-0.31
5.88	18.24	24.2	0.28	-1.05	0.22	11.4	25	0.08	-0.96	-0.3	10.03	25.1	-0.1	-0.94	-0.17	19.61	25.9	-0.07	-0.83	-0.45
5.92	24.85	24.2	0.25	-1.15	-0.33	6.61	25	0.03	-0.93	-0.16	5.93	25.1	0.05	-0.93	-0.2	14.59	25.9	0.03	-0.83	-0.46
5.96	25.99	24.2	0.13	-1.02	-0.18	3.42	25	0	-0.95	-0.11	2.73	25	0.06	-0.95	-0.22	10.49	25.9	0	-0.86	-0.44
6	25.53	24.2	0.02	-0.93	-0.14	1.14	25	-0.03	-0.93	-0.15	0.91	25.1	0.12	-0.94	-0.11	7.75	25.9	-0.03	-0.85	-0.45
6.04	26.22	24.2	-0.07	-0.94	-0.12	-0.23	24.8	0.01	-0.92	-0.23	1.59	25.1	0.11	-0.93	-0.07	5.7	25.9	0.01	-0.82	-0.5
6.08	26.45	24.2	-0.08	-0.94	-0.17	-0.69	25	0.04	-0.93	-0.22	4.79	25	0.26	-0.84	-0.18	4.1	25.9	-0.02	-0.8	-0.53
6.12	25.31	24.2	-0.1	-0.95	-0.21	-0.91	25	0.13	-0.95	-0.23	5.24	25.1	0.27	-0.88	-0.35	2.51	25.9	0.05	-0.8	-0.52
6.16	22.11	24.2	-0.12	-0.96	-0.25	-0.91	25	0.16	-0.92	-0.13	4.79	25	0.17	-0.78	-0.45	0.91	25.9	0.02	-0.79	-0.53
6.2	17.78	24.2	-0.05	-0.92	-0.24	-0.69	25	0.22	-0.86	-0.17	3.65	25.1	0.22	-0.99	-0.47	-2.05	25.9	0.03	-0.79	-0.46
6.24	14.82	24.2	-0.07	-0.9	-0.29	1.14	25	0.28	-0.86	-0.22	2.05	25	0.22	-0.95	-0.31	-3.65	25.9	0.15	-0.79	-0.44
6.28	12.77	24.2	-0.05	-0.92	-0.28	4.33	25	0.34	-0.88	-0.3	0.91	25.1	0.23	-0.94	-0.2	-3.65	25.9	0.19	-0.82	-0.36
6.32	10.26	24.2	0.02	-0.96	-0.21	7.52	25	0.37	-0.91	-0.39	0	25.1	0.17	-0.91	-0.26	-2.74	25.9	0.39	-0.7	-0.46
6.36	6.84	24.2	0	-0.96	-0.14	10.03	25	0.33	-0.95	-0.43	-0.69	25.1	0.2	-0.99	-0.23	1.37	25.9	0.27	-0.75	-0.52
6.4	5.24	24	0.15	-0.89	-0.12	10.03	25	0.19	-0.94	-0.39	-2.05	25.1	0.2	-0.88	-0.31	5.7	25.9	0.2	-0.77	-0.73
6.44	8.21	24.2	0.13	-0.89	-0.17	7.07	25	0.18	-0.92	-0.34	-2.28	25	-0.22	-0.84	-0.33	7.29	25.9	0.16	-0.78	-0.69
6.48	14.36	24	0.21	-0.88	-0.27	3.19	25	0.19	-0.89	-0.32	-0.23	25.1	0.07	-0.86	-0.2	5.93	25.9	0.17	-0.74	-0.62
6.52	12.31	24	0.4	-0.96	-0.38	0.23	25	0.47	-0.93	-0.26	1.82	25.1	0.06	-0.92	-0.21	3.87	25.9	0.19	-0.75	-0.58
6.56	8.89	24	0.3	-0.95	-0.43	-2.74	25	0.26	-0.85	-0.37	1.82	25.1	-0.08	-0.95	-0.12	2.28	26.1	0.15	-0.74	-0.59
6.6	5.93	24.2	0.11	-0.96	-0.43	-5.02	25	-0.13	-0.86	-0.35	1.37	25	-0.03	-0.93	-0.16	1.59	25.9	0.21	-0.81	-0.56
6.64	3.42	24	0.1	-0.93	-0.32	-4.33	25	0.36	-0.85	-0.1	1.14	25.1	-0.31	-0.9	-0.26	-0.23	25.9	0.49	-0.74	-0.66
6.68	1.59	24.2	0.22	-0.91	-0.26	-0.46	25	-0.05	-1.04	-0.2	0.91	25	-0.2	-0.92	-0.14	-2.97	25.9	-0.16	-0.7	-0.57
6.72	0.68	24.2	0.36	-0.92	-0.34	0.23	25	0.3	-0.93	-0.23	0.91	25	0.01	-0.96	-0.13	-2.97	25.9	-0.18	-0.7	-0.35
6.76	-0.23	24.2	0.4	-0.91	-0.36	0.23	25	-0.01	-0.9	-0.15	1.14	25	0	-0.96	-0.12	-2.05	25.9	-0.11	-0.92	-0.4
6.8	-2.51	24.2	-0.1	-0.94	-0.32	0.45	25	-0.12	-0.93	-0.25	0.68	25	0.2	-1.02	-0.18	-1.83	25.9	0.03	-0.83	-0.46
6.84	-2.28	24.2	-0.11	-0.84	-0.24	0.68	25	-0.14	-0.95	-0.19	-0.23	25	0.26	-1.02	-0.15	-1.37	25.9	-0.08	-0.84	-0.4
6.88	0.91	24.2	-0.02	-0.95	-0.21	0.68	25	-0.01	-0.92	-0.18	-2.51	25	0.16	-1.05	-0.1	-1.14	25.9	-0.17	-0.79	-0.48
6.92	0.91	24	0.12	-0.91	-0.37	0.91	25	0.08	-0.97	-0.1	-6.16	25	-0.1	-1	-0.16	-0.91	25.9	-0.07	-0.85	-0.37
6.96	0.45	24.2	0.18	-0.93	-0.29	0.91	25	0.13	-0.95	0.1	-7.75	25	0.03	-0.86	-0.02	-0.69	25.9	0.03	-0.85	-0.4
7	0.45	24.2	-0.08	-0.95	-0.18	1.14	25	0.24	-0.97	0.04	-7.53	25	0.3	-0.94	-0.02	-0.23	25.9	0.06	-0.8	-0.58
7.04	0.91	24.2	0.11	-0.99	-0.13	1.14	25	0.26	-0.94	-0.19	-6.61	25	0.23	-0.91	0	0	25.9	0.07	-0.79	-0.52
7.08	0.45	24.2	0.11	-0.94	-0.22	0.91	25	0.28	-0.96	-0.29	-5.93	25	0.23	-0.98	-0.16	0.91	25.9	0.11	-0.93	-0.28
7.12	0	24.2	-0.05	-0.96	0.06	0.23	25	0.3	-0.94	-0.27	-5.7	25.1	0.23	-0.91	-0.21	1.82	25.9	0.08	-1.02	-0.1
7.16	0.23	24	0.06	-0.95	0.02	-1.37	25	0.21	-1.04	-0.07	-5.02	25	0.11	-0.97	-0.19	1.82	25.9	0.25	-0.91	-0.28
7.2	0.23	24.2	0.2	-0.97	-0.13	-4.11	25	0.07	-1	-0.18	-4.11	25.1	0.01	-0.96	-0.07	0.91	25.9	0.31	-0.9	-0.45
7.24	0.45	24.2	0.2	-0.98	-0.06	-6.16	25	0.29	-0.84	-0.13	-2.97	25	0.01	-0.98	-0.05	-2.05	25.9	0.24	-0.91	-0.56
7.28	-0.23	24.2	0.4	-1	0.06	-6.84	25	0.43	-0.87	0.01	-2.05	25.1	0.16	-0.96	-0.12	-5.25	25.9	0.21	-0.85	-0.39
7.32	-1.83	24.2	0.38	-0.96	-0.09	-6.39	24.8	0.35	-0.87	-0.03	-1.37	25.1	0.15	-0.97	-0.15	-6.84	25.9	0.31	-0.78	-0.24
7.36	-5.7	24.2	0.18	-1	-0.34	-5.47	25	0.31	-0.91	-0.15	-1.14	25.1	0.07	-0.97	-0.13	-7.53	25.9	0.35	-0.8	-0.33
7.4	-8.21	24.2	0.27	-0.87	-0.2	-5.02	25	0.27	-0.94	-0.18	-1.37	25.1	0.06	-0.97	-0.13	-7.75	25.9	0.32	-0.82	-0.4
7.44	-8.44	24.2	0.32	-0.84	-0.01	-5.02	25	0.24	-0.94	-0.17	-2.05	25.1	0.08	-0.97	-0.12	-7.3	25.9	0.33	-0.81	-0.4
7.48	-7.07	24.2	0.31	-0.84	0.02	-4.79	25	0.19	-0.94	-0.12	-2.97	25.1	0.09	-0.98	-0.12	-7.3	25.9	0.18	-0.9	-0.32
7.52	-5.25	24.2	0.35	-0.96	-0.16	-4.56	25	0.18	-0.95	-0.03	-3.65	25.1	0.12	-0.95	-0.14	-7.07	26.1	0.15	-0.86	-0.35
7.56	-4.79	24.2	0.25	-0.92	-0.17	-4.11	25	0.25	-0.93	-0.03	-4.11	25.1	0.11	-0.96	-0.13	-6.84	25.9	0.18	-0.85	-0.41
7.6	-3.88	24.2	0.22	-0.94	-0.11	-3.65	25	0.28	-0.93	-0.12	-4.33	25	0.09	-0.97	-0.13	-6.39	26.1	0.23	-0.83	-0.39
7.64	-3.19	24.2	0.19	-0.96	-0.08	-3.19	25	0.25	-0.93	-0.16	-4.33	25.1	0.09	-0.94	-0.13	-5.47	25.9	0.28	-0.85	-0.35
7.68	-2.74	24.2	0.19	-0.92	-0.07	-2.97	24.8	0.25	-0.94	-0.22	-3.88	25	0.09	-0.96	-0.14	-4.79	25.9	0.23	-0.84	-0.38
7.72	-1.83	24.2	0.27	-0.94	-0.12	-2.97	25	0.19	-0.95	-0.16	-3.42	25.1	0.1	-0.96	-0.13	-4.11	25.9	0.23	-0.83	-0.42
7.76	-1.14	24.2	0.28	-0.95	-0.14	-3.42	25	0.2	-0.96	-0.1	-2.97	25	0.1	-0.95	-0.12	-3.65	25.9	0.15	-0.88	-0.39
7.8	-0.91	24.2	0.2	-0.95	-0.13	-3.88	25	0.23	-0.94	-0.1	-2.51	25	0.1	-0.96	-0.12	-3.65	25.9	0.19	-0.85	-0.4
7.84	-0.91	24.2	0.22	-0.94	-0.16	-4.33	25	0.25	-0.93	-0.13	-1.37	25	0.23	-0.87	-0.14	-3.88	25.9	0.22	-0.85	-0.38
7.88	-1.37	24	0.19	-0.96	-0.13	-4.79	25	0.25	-0.92	-0.15	0.68	25.1	0.59	-0.82	-0.07	-4.11	25.9	0.22	-0.86	-0.39
7.92	-2.28	24.2	0.22	-0.95	-0.1	-5.25	25	0.22	-0.97	-0.14	10.26	25	0.28	-1.06	0.27	-4.33	25.9	0.22	-0.84	-0.39
7.96	-3.65	24.2	0.23	-0.94	-0.1	-5.93	25	0.2	-0.94	-0.12	18.47	25.1	-0.01	-1.08	-0.05	-4.33	26.1	0.2	-0.86	-0.39
8	-3.88	24.2	0.24	-0.93	-0.16	-6.39	25	0.22	-0.93	-0.12	20.06	25	0.11	-1.06	-0.27	-4.56	25.9	0.2	-0.85	-0.39
8.04	-3.88	24	0.23	-0.95	-0.15	-6.39	25	0.21	-0.92	-0.11	18.92	25	-0.06	-0.97	-0.24	-4.33	25.9	0.22	-0.86	-0.4
8.08	-3.88	24	0.22	-0.94	-0.13	-6.39	25	0.23	-0.92	-0.11	18.01	25	-0.12	-0.93	-0.16	-4.56	25.9	0.22	-0.85	-0.38
8.12	-3.65	24	0.21	-0.93	-0.12	-5.25	25	0.47	-0.71	-0.23	18.01	25	-0.07	-0.97	-0.14	-4.79	26.1	0.21	-0.85	-0.38
8.16	-3.65	24.2	0.19	-0.94	-0.11	-2.74	25	0.97	-0.72	-0.24	17.55	25	-0.11	-0.95	-0.15	-5.02	25.9	0.18	-0.84	-0.38
8.2	-3.19	24.2	0.21	-0.92	-0.12	7.52	25	0.06	-1.04	0.56	15.5	25.1	-0.07	-0.95	-0.19	-4.33	25.9	0.31	-0.75	-0.37
8.24	-3.42	24.2	0.2	-0.95	-0.11	15.96	25	0.31	-1.03	-0.3	10.71	25	-0.15	-0.94	-0.14	-1.6	25.9	0.49	-0.69	-0.41
8.28	-3.19	24.2	0.26	-0.87	-0.12	19.38	25	0.1	-1	-0.33	6.15	25	-0.06	-0.92	-0.15	4.79	26.1	0.46	-0.7	-0.02
8.32	-2.51	24.2	0.45	-0.73	-0.18	19.15	25	0.12	-0.96	-0.15	3.87	25.1	0.03	-0.95	-0.2	12.77	25.9	0.06	-1.05	-0.16
8.36	-0.46	24.2	0.87	-0.76	-0.29	17.55	25	0.05	-0.95	-0.07	2.28	25	-0.02	-0.97	-0.2	20.52	25.9	0.25	-0.96	-0.75
8.4	7.98	24.2	0.26	-1.15	0.34	14.59	25	0.02	-0.96	-0.2	0.91	25.1	0.09	-0.97	-0.19	22.11	25.9	0.1	-0.98	-0.27
8.44	17.55	24.2	0.16	-0.95	-0.02	9.12	25.1	0.16	-1.03	-0.21	0.23	25	0.12	-0.92	-0.14	18.01	25.9	0.07	-0.88	-0.29
8.48	23.25	24.2	0.29	-0.94	-0.29	6.38	25	0.01	-0.95	-0.18	0.91	25	0.11	-0.9	-0.12	13.45	26.1	0.03	-0.91	-0.36
8.52	25.53	24	0.05	-1.02	-0.06	4.56	25	-0.05	-0.96	-0.16	2.51	25	0.17	-0.89	-0.19	6.84	25.9	0.02	-0.84	-0.41
8.56	25.99	24.2	0.03	-0.97	-0.02	3.19	25	0.01	-0.93	-0.19	2.73	25	0.23	-0.91	-0.3	3.19	25.9	0.08	-0.84	-0.44
8.6	25.76	24.2	-0.03	-0.94	-0.11	1.37	25	0.14	-0.98	-0.24	3.19	25	0.26	-0.89	-0.29	1.59	25.9	0.1	-0.84	-0.46
8.64	24.85	24.2	-0.02	-0.95	-0.22	0	25	0.13	-0.94	-0.23	2.73	25	0.25	-0.96	-0.41	0.68	25.9	0.04	-0.84	-0.38
8.68	23.25	24.2	-0.07	-0.94	-0.23	-0.23	25	0.06	-0.93	-0.23	2.05	25	0.28	-0.95	-0.24	0.45	25.9	0.02	-0.84	-0.46
8.72	19.61	24.2	-0.11	-0.95	-0.18	-0.46	25	0.13	-0.94	-0.16	1.14	25	0.26	-0.93	-0.19	0.23	25.9	0.1	-0.82	-0.53
8.76	15.96	24.2	-0.07	-0.91	-0.22	-0.46	25	0.1	-0.93	-0.11	0.91	25	0.29	-0.9	-0.31	0.23	25.9	0.04	-0.8	-0.49
8.8	13.68	24	-0.06	-0.91	-0.31	-0.23	25	0.15	-0.93	-0.11	0.45	25.1	0.52	-0.97	-0.25	0.23	25.9	0.19	-0.84	-0.52
8.84	12.77	24.2	0.07	-0.95	-0.31	0.91	25	0.29	-0.85	-0.22	-0.23	25	0.33	-0.97	-0.36	-0.69	25.9	0.12	-0.86	-0.35
8.88	9.35	24	0	-0.94	-0.24	3.87	25	0.36	-0.87	-0.38	-1.37	25	0.24	-0.78	-0.17	-0.91	25.9	0.24	-0.76	-0.38
8.92	5.24	24	0.22	-0.91	-0.19	7.75	25	0.33	-0.92	-0.48	-1.14	25.1	-0.47	-0.93	-0.11	0	25.9	0.29	-0.72	-0.46
8.96	4.33	24	0.16	-0.9	-0.1	10.71	25	0.24	-0.95	-0.4	-0.91	25	0.49	-0.98	-0.14	3.87	25.9	0.42	-0.69	-0.56
9	7.52	24.2	0.28	-0.85	-0.19	10.94	25	0.2	-0.94	-0.28	0.68	25.1	-0.19	-0.97	-0.16	8.43	25.9	0.39	-0.82	-0.66
9.04	10.03	24.2	0.37	-0.84	-0.35	8.89	25	0.21	-0.91	-0.28	1.14	25	-0.2	-0.96	-0.22	12.08	25.9	0.1	-0.83	-0.66
9.08	7.98	24.2	0.22	-0.94	-0.38	6.84	25	0.32	-0.89	-0.32	0.91	25	-0.07	-0.95	-0.23	11.17	25.9	0.12	-0.77	-0.58
9.12	5.93	24.2	0.1	-1	-0.4	4.33	25	0.19	-0.96	-0.31	0.91	25	-0.19	-0.89	-0.18	7.98	25.9	0.18	-0.78	-0.5
9.16	3.65	24.2	0.09	-0.94	-0.41	0.68	25	0.38	-0.92	-0.27	0.91	25.1	-0.09	-0.97	0	5.47	25.9	0.12	-0.77	-0.52
9.2	1.59	24.2	0.14	-0.89	-0.34	-3.19	25	0.03	-0.87	-0.26	0.68	25.1	0.03	-0.99	0.12	4.33	25.9	0.05	-0.79	-0.53
9.24	0.45	24.2	0.11	-0.89	-0.27	-5.25	25	-0.42	-0.86	-0.13	0.68	25	0	-0.96	-0.05	3.65	25.9	0.16	-0.8	-0.52
9.28	0.23	24.2	0.2	-0.94	-0.24	-4.56	25	0.03	-1	-0.04	0.91	25.1	0.24	-1	-0.17	2.51	25.9	0.26	-0.78	-0.59
9.32	-0.23	24.2	0.55	-0.93	-0.27	-2.97	25	0.13	-0.96	-0.25	0.68	25	0.25	-0.99	-0.11	0	25.9	0.29	-0.82	-0.59
9.36	-2.74	24.2	0.13	-0.95	-0.32	-2.28	25	0.26	-0.96	-0.23	0	25.1	0.27	-1.03	-0.16	-3.88	25.9	0.42	-0.71	-0.63
9.4	-4.56	24.2	-0.28	-0.82	-0.32	-1.83	25	0.03	-0.89	-0.34	-2.74	25	0.11	-0.98	-0.39	-5.93	25.9	-0.49	-0.79	-0.27
9.44	0.45	24.2	0.17	-0.84	-0.21	-1.6	25	-0.2	-0.93	-0.21	-6.39	25	0.16	-0.87	0.05	-5.02	25.9	-0.13	-0.95	-0.26
9.48	2.51	24.2	0.01	-1.05	-0.38	-0.69	25	0.06	-0.94	-0.18	-6.84	25	0.18	-0.92	0.13	-3.88	25.9	0.81	-0.75	-0.72
9.52	2.28	24.2	0.09	-0.85	-0.26	1.82	25	0.16	-0.98	-0.29	-6.16	25	0.23	-0.94	-0.17	-3.19	25.9	0.1	-0.87	-0.42
9.56	2.51	24	-0.1	-1.01	-0.16	3.19	25	-0.06	-0.95	-0.04	-5.02	25	0.2	-0.91	-0.22	-2.74	25.9	0.12	-0.84	-0.47
9.6	2.05	24.2	-0.04	-0.95	-0.36	2.73	25	0.17	-0.97	0.01	-3.88	25.1	0.18	-0.96	-0.14	-2.28	25.9	0.14	-0.78	-0.52
9.64	0.91	24.2	0.1	-0.9	-0.12	1.82	25	0.18	-0.98	-0.19	-3.19	25	0.09	-0.97	-0.05	-1.6	25.9	-0.02	-0.85	-0.48
9.68	0.91	24.2	0.02	-0.98	-0.07	0.68	25	0.33	-0.95	-0.19	-2.28	25	0.07	-0.97	-0.07	-1.37	25.9	0.05	-0.85	-0.41
9.72	0.45	24.2	0	-0.96	0.05	-1.6	25	0.36	-0.95	-0.02	-1.6	25.1	0.11	-0.96	-0.13	-0.69	25.9	-0.03	-0.88	-0.31
9.76	0.23	24.2	0	-0.96	-0.06	-3.88	25	0.33	-0.96	-0.07	-1.37	25	0.12	-0.96	-0.12	-0.23	26.1	0.07	-0.9	-0.2
9.8	-0.23	24	0.16	-0.98	-0.12	-5.93	25	0.2	-0.98	-0.39	-1.14	25	0.18	-0.95	-0.12	1.59	25.9	0.2	-0.96	-0.22
9.84	-0.23	24.2	0.28	-0.97	-0.07	-7.75	25	0.4	-0.76	-0.03	-0.91	25.1	0.14	-0.96	-0.09	2.28	25.9	0.18	-0.89	-0.43
9.88	-0.69	24	0.37	-0.96	0.08	-8.21	25.1	0.28	-0.93	0.1	-0.91	25	0.14	-0.97	-0.1	0.91	25.9	0.21	-0.89	-0.44
9.92	-1.83	24.2	0.33	-0.97	-0.14	-7.3	25	0.44	-0.82	-0.15	-1.14	25	0.09	-0.98	-0.11	-1.6	26.1	0.19	-0.92	-0.41
9.96	-5.25	24.2	0.15	-0.99	-0.38	-5.93	25	0.34	-0.91	-0.21	-1.37	25.1	0.07	-0.97	-0.15	-4.11	25.9	0.19	-0.88	-0.54
10	-6.84	24	0.25	-0.82	-0.09	-5.47	25	0.22	-0.97	-0.15	-2.05	25	0.12	-0.97	-0.13	-6.16	25.9	0.24	-0.74	-0.3
10.04	-6.61	24	0.37	-0.9	-0.01	-5.47	25	0.2	-0.93	-0.11	-2.97	25	0.14	-0.97	-0.1	-6.84	25.9	0.37	-0.85	-0.34
10.08	-5.7	24.2	0.33	-0.88	-0.06	-4.56	25	0.19	-0.93	-0.07	-3.65	25.1	0.12	-0.96	-0.12	-7.07	25.9	0.31	-0.83	-0.36
10.12	-4.79	24.2	0.31	-0.93	-0.18	-3.65	25	0.27	-0.92	-0.08	-3.88	25	0.13	-0.95	-0.14	-7.3	25.9	0.24	-0.81	-0.39
10.16	-4.33	24.2	0.28	-0.94	-0.17	-2.74	25	0.32	-0.91	-0.16	-4.11	25.1	0.11	-0.96	-0.12	-7.53	25.9	0.24	-0.85	-0.4
10.2	-4.56	24.2	0.23	-0.95	-0.09	-2.28	25	0.3	-0.93	-0.17	-4.33	25	0.1	-0.96	-0.1	-7.75	25.9	0.2	-0.86	-0.36
10.24	-4.56	24.2	0.15	-0.93	-0.03	-2.05	25	0.23	-0.94	-0.13	-4.56	25	0.13	-0.96	-0.11	-7.3	25.9	0.19	-0.83	-0.38
10.28	-3.88	24.2	0.17	-0.96	-0.04	-2.05	25	0.21	-0.96	-0.09	-4.33	25	0.12	-0.95	-0.11	-6.61	25.9	0.19	-0.84	-0.38
10.32	-3.19	24.2	0.32	-0.9	-0.13	-2.05	25.1	0.22	-0.94	-0.11	-4.11	25.1	0.12	-0.94	-0.13	-5.93	25.9	0.2	-0.87	-0.36
10.36	-2.28	24.2	0.26	-0.94	-0.17	-2.28	25	0.26	-0.94	-0.13	-2.28	25	0.27	-0.86	-0.13	-5.02	25.9	0.25	-0.84	-0.37
10.4	-2.05	24.2	0.21	-0.97	-0.12	-2.74	25	0.26	-0.94	-0.13	2.28	25	0.41	-0.79	-0.2	-4.56	25.9	0.23	-0.86	-0.42
10.44	-2.05	24.2	0.18	-0.95	-0.11	-3.42	25	0.25	-0.94	-0.13	11.17	25	0.32	-0.98	0.14	-4.33	25.9	0.19	-0.84	-0.4
10.48	-2.28	24.2	0.21	-0.94	-0.14	-3.88	25	0.25	-0.94	-0.13	17.33	25	0.26	-0.89	0	-4.11	25.9	0.17	-0.86	-0.41
10.52	-2.74	24.2	0.21	-0.95	-0.12	-4.56	25	0.24	-0.93	-0.14	20.97	25	0.28	-1.05	-0.46	-4.33	25.9	0.16	-0.87	-0.4
10.56	-2.97	24.2	0.24	-0.93	-0.12	-5.02	25	0.27	-0.92	-0.14	22.34	25	-0.04	-1.01	0.08	-4.33	25.9	0.21	-0.85	-0.39
10.6	-3.42	24.2	0.23	-0.96	-0.12	-5.47	25	0.24	-0.94	-0.11	21.66	25.1	-0.01	-0.97	0.03	-4.56	25.9	0.21	-0.85	-0.39
10.64	-4.33	24.2	0.2	-0.96	-0.1	-5.93	25	0.21	-0.95	-0.09	20.75	25	0.01	-0.94	-0.1	-5.25	25.9	0.17	-0.88	-0.4
10.68	-4.56	24.2	0.22	-0.93	-0.12	-5.93	25	0.22	-0.92	-0.13	20.06	25.1	0.02	-0.98	-0.18	-6.16	25.9	0.17	-0.86	-0.4
10.72	-4.33	24.2	0.21	-0.96	-0.15	-5.25	25	0.37	-0.84	-0.17	16.87	25.1	0.06	-0.94	-0.17	-6.61	25.9	0.21	-0.83	-0.4
10.76	-4.11	24	0.23	-0.93	-0.15	-2.51	25	0.57	-0.75	-0.2	11.63	25.1	0.04	-0.95	-0.16	-6.61	25.9	0.22	-0.84	-0.39
10.8	-3.65	24.2	0.25	-0.92	-0.12	3.65	25	0.44	-0.64	0.21	5.93	25	-0.06	-0.96	-0.13	-6.39	26.1	0.2	-0.86	-0.38
10.84	-3.65	24.2	0.2	-0.96	-0.08	15.05	25	0.3	-1.11	0.05	2.51	25.1	-0.08	-0.96	-0.15	-6.16	25.9	0.2	-0.85	-0.39
10.88	-3.42	24.2	0.17	-0.92	-0.08	21.43	25	0.34	-1.21	-0.47	0.68	25.1	-0.07	-0.93	-0.16	-5.93	25.9	0.18	-0.84	-0.41
10.92	-2.51	24.2	0.29	-0.8	-0.14	22.11	25	0.13	-1.02	0.01	-0.23	25.1	-0.01	-0.97	-0.18	-5.02	25.9	0.27	-0.73	-0.39
10.96	-0.69	24.2	0.54	-0.77	-0.2	18.47	25	0.11	-0.96	0	-0.91	25	-0.01	-0.97	-0.19	-3.42	26.1	0.55	-0.7	-0.32
11	7.75	24.2	0.64	-0.67	0.28	13.45	25.1	0.07	-0.96	-0.24	-0.46	25.1	0.12	-0.92	-0.24	5.7	25.9	0.33	-0.6	0.11
11.04	19.38	24.2	0.42	-1.03	-0.03	8.66	25	0	-0.93	-0.24	0.68	25	0.17	-0.9	-0.25	15.96	26.1	0.19	-1.15	-0.49
11.08	25.31	24.2	0.12	-1.17	-0.47	5.7	25	0.05	-0.94	-0.22	1.37	25.1	0.25	-0.87	-0.25	18.92	25.9	0.27	-0.92	-0.66
11.12	27.36	24.2	0.17	-0.98	-0.11	4.1	25	0.03	-0.94	-0.12	2.05	25	0.4	-0.88	-0.29	17.78	25.9	0.1	-0.91	-0.4
11.16	27.13	24	0.08	-0.97	0.01	2.51	25	0.03	-0.97	-0.13	2.51	25	0.4	-0.82	-0.32	16.87	25.9	-0.01	-0.89	-0.29
11.2	26.9	24.2	0.01	-0.96	-0.09	1.37	25	0.07	-0.94	-0.17	2.28	25.1	0.26	-0.97	-0.32	16.19	25.9	-0.01	-0.86	-0.42
11.24	25.31	24.2	-0.02	-0.96	-0.08	0.45	25	0.12	-0.94	-0.16	1.82	25	0.2	-0.97	-0.33	12.08	25.9	0.02	-0.81	-0.5
11.28	22.8	24.2	-0.06	-0.96	-0.1	-0.46	25	0.07	-0.96	-0.16	0.91	25	0.21	-0.93	-0.34	7.29	25.9	0.06	-0.87	-0.53
11.32	19.83	24.2	-0.08	-0.93	-0.15	-0.91	25	0.09	-0.97	-0.17	0	25	0.2	-0.92	-0.31	3.19	25.9	0.09	-0.82	-0.43
11.36	17.1	24.2	-0.04	-0.94	-0.27	-1.6	25	0.21	-0.89	-0.19	-0.91	25.1	0.12	-0.92	-0.26	1.14	25.9	0.02	-0.89	-0.34
11.4	13.91	24.2	0.12	-0.91	-0.31	-1.37	25	0.28	-0.86	-0.21	-1.83	25	-0.1	-0.97	-0.29	-0.46	25.9	0.1	-0.86	-0.38
11.44	11.4	24.2	0.01	-0.92	-0.33	0.45	25	0.34	-0.84	-0.26	-1.6	25	0.09	-0.74	-0.22	-1.83	25.9	0.12	-0.79	-0.45
11.48	6.15	24.2	0.08	-0.95	-0.27	4.33	25	0.44	-0.89	-0.29	-0.23	25	-0.04	-0.97	-0.2	-1.6	25.9	0.14	-0.75	-0.48
11.52	2.96	24.2	-0.07	-1	-0.16	9.35	25	0.33	-0.96	-0.33	0.45	25	-0.1	-0.81	-0.29	0	25.9	-0.02	-0.88	-0.54
11.56	1.82	24.2	0.13	-0.91	-0.15	12.77	25	0.12	-0.99	-0.33	1.37	25	0.07	-1.04	-0.13	0.23	25.9	0.03	-0.84	-0.46
11.6	3.65	24.2	0.22	-0.84	-0.22	11.4	25	0.04	-0.92	-0.4	1.37	25	-0.04	-0.98	-0.22	0.45	25.9	0.28	-0.76	-0.46
11.64	6.15	24	0.34	-0.83	-0.31	7.29	25	-0.01	-0.91	-0.35	1.37	25.1	0.05	-0.88	-0.21	1.59	25.9	0.46	-0.62	-0.49
11.68	5.01	24.2	0.36	-0.9	-0.34	4.1	25.1	0.06	-0.9	-0.26	1.59	25	0.05	-0.99	-0.26	5.01	25.9	0.47	-0.7	-0.56
11.72	4.1	24	0.3	-0.94	-0.39	2.73	25	0.19	-0.91	-0.22	0.91	25	0.02	-0.95	-0.02	9.8	25.9	0.28	-0.84	-0.69
11.76	2.96	24	0.35	-0.92	-0.44	2.28	25	0.31	-0.91	-0.29	1.14	25.1	0.03	-0.96	0.21	12.99	25.9	0.09	-0.82	-0.6
11.8	1.82	24	0.28	-0.91	-0.36	1.14	25	0.5	-0.95	-0.36	0.68	25.1	0.2	-1.04	0.04	11.4	26.1	0.15	-0.77	-0.58
11.84	0.91	24.2	0.27	-0.92	-0.34	-2.28	25	0.45	-0.97	-0.35	0	25	0.34	-0.98	-0.22	7.29	25.9	0.28	-0.76	-0.56
11.88	0.23	24.2	0.35	-0.94	-0.34	-6.84	25	0.07	-0.83	-0.37	-1.83	25.1	0.26	-1.15	-0.29	2.96	25.9	0.35	-0.75	-0.6
11.92	-1.37	24.2	0.49	-0.89	-0.39	-8.21	25	-0.49	-0.89	-0.1	-5.93	25.1	0.05	-0.83	-0.06	-0.46	25.9	0.25	-0.82	-0.58
11.96	-4.56	24.2	-0.23	-0.94	-0.3	-6.84	25	-0.06	-0.95	-0.1	-6.39	25.1	0.05	-0.92	0.17	-4.79	25.9	0.35	-0.77	-0.56
12	-2.74	24.2	-0.27	-0.83	-0.26	-4.79	25	0.36	-0.98	-0.15	-5.7	25	0.2	-0.94	-0.07	-8.21	25.9	-0.48	-0.71	-0.48
12.04	1.82	24.2	0.79	-0.96	-0.27	-4.11	25	0.1	-0.96	-0.23	-4.56	25.1	0.26	-0.89	-0.2	-7.75	25.9	-0.36	-0.81	-0.37
12.08	3.19	24.2	0	-1.03	-0.27	-3.19	25	0.12	-0.95	-0.24	-3.42	25.1	0.19	-0.97	-0.21	-6.61	25.9	0.14	-0.92	-0.45
12.12	2.05	24.2	-0.15	-0.95	-0.14	-2.05	25	-0.06	-0.9	-0.22	-2.74	25	0.15	-0.96	-0.16	-4.79	25.9	-0.21	-0.85	-0.45
12.16	1.82	24.2	-0.03	-0.97	-0.22	0.45	25	-0.03	-0.99	-0.12	-2.51	25	0.1	-0.97	-0.05	-2.97	25.9	0.05	-0.79	-0.51
12.2	1.59	24.2	-0.28	-0.91	-0.31	1.59	25	0.04	-0.93	-0.1	-2.05	25.1	-0.01	-0.95	-0.01	-2.28	25.9	0.1	-0.8	-0.67
12.24	1.14	24.2	0.06	-0.98	-0.2	2.51	25	0	-0.93	-0.11	-1.6	25	0.16	-0.96	-0.11	-1.6	25.9	-0.07	-0.74	-0.61
12.28	1.14	24.2	0.03	-0.95	-0.04	2.05	25	0.24	-0.94	-0.2	-1.37	25.1	0.19	-0.96	-0.18	0	25.9	0.14	-0.84	-0.46
12.32	1.14	24.2	0.12	-0.97	-0.19	1.37	24.8	0.26	-0.98	-0.22	-1.14	25.1	0.19	-0.97	-0.16	0.91	25.9	0.07	-0.84	-0.18
12.36	0.68	24.2	0.32	-0.98	-0.27	-0.23	25	0.27	-0.93	-0.03	-0.91	25	0.21	-0.94	-0.09	2.51	25.9	0.12	-0.93	-0.21
12.4	-0.69	24.2	0.43	-0.94	0.12	-2.05	25	0.29	-0.99	-0.01	-0.91	25.1	0.08	-0.97	-0.01	2.96	25.9	0.35	-0.94	-0.31
12.44	-1.83	24.2	0.52	-0.97	0.24	-3.88	25	0.2	-0.97	-0.23	-0.91	25	0.07	-0.97	-0.1	2.05	25.9	0.38	-0.89	-0.35
12.48	-4.79	24.2	0.27	-0.95	-0.31	-5.93	25	0.2	-0.9	-0.19	-0.69	25.1	0.02	-0.97	-0.17	-0.69	25.9	0.31	-0.92	-0.52
12.52	-7.07	24.2	0.37	-0.76	-0.18	-6.84	25	0.32	-0.87	-0.02	-0.91	25.1	0.13	-0.97	-0.18	-4.56	25.9	0.14	-0.75	-0.51
12.56	-6.84	24.2	0.34	-0.87	0.04	-6.61	25	0.37	-0.88	-0.04	-1.14	25.1	0.18	-0.95	-0.08	-6.61	25.9	0.32	-0.83	-0.2
12.6	-5.25	24.2	0.3	-0.9	-0.1	-6.16	25	0.32	-0.89	-0.12	-1.14	25	0.08	-1	-0.06	-7.53	25.9	0.45	-0.78	-0.31
12.64	-4.11	24	0.27	-0.92	-0.18	-5.7	25	0.32	-0.93	-0.2	-2.05	25.1	0.09	-0.94	-0.13	-7.3	25.9	0.28	-0.81	-0.43
12.68	-3.19	24.2	0.28	-0.93	-0.17	-5.47	25	0.26	-0.94	-0.17	-2.05	25.1	0.1	-0.95	-0.17	-7.07	25.9	0.26	-0.81	-0.44
12.72	-2.97	24.2	0.26	-0.94	-0.1	-5.47	25	0.21	-0.92	-0.12	-1.83	25.1	0.21	-0.94	-0.15	-6.84	25.9	0.2	-0.87	-0.38
12.76	-2.51	24.2	0.18	-0.95	-0.01	-4.79	25	0.18	-0.95	-0.05	-1.14	25.1	0.14	-0.95	-0.04	-6.39	26.1	0.23	-0.83	-0.36
12.8	-2.05	24.2	0.2	-0.94	-0.03	-4.11	25	0.2	-0.94	-0.04	-0.69	25.1	0.06	-0.97	-0.07	-5.7	25.9	0.2	-0.88	-0.36
12.84	-1.83	24.2	0.31	-0.91	-0.12	-3.42	25.1	0.32	-0.91	-0.12	-0.23	25	0.09	-0.99	-0.18	-5.02	26.1	0.22	-0.84	-0.36
12.88	-1.37	24.2	0.33	-0.93	-0.15	-2.97	25	0.26	-0.94	-0.15	#N/A	#N/A	#N/A	#N/A	#N/A	-4.11	25.9	0.26	-0.83	-0.41
12.92	-1.37	24.2	0.26	-0.93	-0.12	-2.51	25	0.23	-0.94	-0.15	#N/A	#N/A	#N/A	#N/A	#N/A	-3.42	26.1	0.25	-0.84	-0.44
12.96	-1.14	24.2	0.32	-0.91	-0.13	-2.51	25	0.2	-0.95	-0.12	#N/A	#N/A	#N/A	#N/A	#N/A	-2.97	25.9	0.24	-0.85	-0.41
13	-0.91	24.2	0.24	-0.96	-0.06	-2.28	25	0.19	-0.95	-0.12	#N/A	#N/A	#N/A	#N/A	#N/A	#N/A	#N/A	#N/A	#N/A	#N/A
13.04	-0.91	24.2	0.22	-0.94	-0.08	-2.28	25	0.24	-0.94	-0.13	#N/A	#N/A	#N/A	#N/A	#N/A	#N/A	#N/A	#N/A	#N/A	#N/A
13.08	#N/A	#N/A	#N/A	#N/A	#N/A	-2.05	25	0.26	-0.93	-0.13	#N/A	#N/A	#N/A	#N/A	#N/A	#N/A	#N/A	#N/A	#N/A	#N/A
13.12	#N/A	#N/A	#N/A	#N/A	#N/A	-2.05	25	0.24	-0.94	-0.11	#N/A	#N/A	#N/A	#N/A	#N/A	#N/A	#N/A	#N/A	#N/A	#N/A
13.16	#N/A	#N/A	#N/A	#N/A	#N/A	-1.83	25	0.23	-0.94	-0.12	#N/A	#N/A	#N/A	#N/A	#N/A	#N/A	#N/A	#N/A	#N/A	#N/A
13.2	#N/A	#N/A	#N/A	#N/A	#N/A	-1.83	25	0.24	-0.94	-0.12	#N/A	#N/A	#N/A	#N/A	#N/A	#N/A	#N/A	#N/A	#N/A	#N/A

## Sheet: Par 1 (4-Square)
	Trial 1										Trial 2										Trial 3										Trial 4
	Repeat 1					Repeat 2					Repeat 1					Repeat 2					Repeat 1					Repeat 2					Repeat 1					Repeat 2
Time (s)	Pressure (kPa)	Temp. (°C)	Accel.X (G)	Accel.Y (G)	Accel.Z (G)	Pressure (kPa)	Temp. (°C)	Accel.X (G)	Accel.Y (G)	Accel.Z (G)	Pressure (kPa)	Temp. (°C)	Accel.X (G)	Accel.Y (G)	Accel.Z (G)	Pressure (kPa)	Temp. (°C)	Accel.X (G)	Accel.Y (G)	Accel.Z (G)	Pressure (kPa)	Temp. (°C)	Accel.X (G)	Accel.Y (G)	Accel.Z (G)	Pressure (kPa)	Temp. (°C)	Accel.X (G)	Accel.Y (G)	Accel.Z (G)	Pressure (kPa)	Temp. (°C)	Accel.X (G)	Accel.Y (G)	Accel.Z (G)	Pressure (kPa)	Temp. (°C)	Accel.X (G)	Accel.Y (G)	Accel.Z (G)
0	-0.46	24.5	0.21	-0.99	-0.19	-5.93	24.5	0.06	-1.19	0.23	-0.46	25	0.34	-1.01	-0.2	0	25.1	0.29	-1	-0.12	0	25.1	0.09	-0.98	-0.18	0.23	25.4	0.09	-0.97	-0.14	0	26.1	0.15	-0.79	-0.54	0	26.2	0.19	-0.98	-0.17
0.04	-1.6	24.3	0.41	-1.02	-0.22	-10.03	24.3	-0.27	-1.34	0.23	-1.6	25	0.46	-0.99	-0.4	-0.69	25.1	0.53	-1.02	-0.29	-0.46	25.3	0.29	-0.97	-0.21	0.45	25.4	0.13	-0.98	-0.16	-0.23	26.1	0.34	-0.78	-0.58	-0.23	26.2	0.31	-1.01	-0.22
0.08	-4.33	24.5	0.45	-1.04	-0.32	-10.72	24.5	-0.53	-0.99	0.3	-5.02	25	0.16	-1.19	-0.49	-3.88	25.1	0.31	-1.06	-0.35	-1.6	25.1	0.51	-1.06	-0.3	0.45	25.6	0.24	-0.99	-0.21	-1.37	26.1	0.61	-0.75	-0.72	-1.37	26.2	0.65	-0.98	-0.48
0.12	-7.3	24.5	0.24	-1.15	-0.4	-5.93	24.5	-0.38	-0.82	0.1	-10.26	25	-0.04	-1.13	-0.43	-8.89	25.1	0.08	-1.13	-0.54	-5.93	25.3	0.35	-1.05	-0.49	0.23	25.4	0.57	-1.15	-0.35	-5.25	26.1	0.47	-0.73	-0.8	-5.7	26.1	0.01	-1.14	-0.4
0.16	-10.49	24.5	-0.03	-1.11	-0.31	-5.25	24.5	-0.4	-0.66	0.28	-10.72	25	0.11	-0.87	-0.35	-12.31	25.1	-0.12	-1.03	-0.44	-10.49	25.4	0.13	-1.19	-0.63	-5.25	25.4	0.55	-1.15	-0.37	-8.67	25.9	0.08	-0.77	-0.95	-10.72	26.2	-0.11	-1.07	-0.72
0.2	-8.89	24.5	-0.8	-1.15	-0.1	-5.25	24.3	-0.58	-0.79	0.58	-6.16	25	-0.21	-0.54	-0.75	-10.49	25.1	0.11	-0.57	-0.68	-12.54	25.3	-0.14	-1.04	-0.36	-11.86	25.4	-0.42	-1.13	-0.36	-11.86	26.1	-0.21	-0.78	-0.75	-13.45	26.1	0.22	-0.82	-0.67
0.24	-5.7	24.3	-0.47	-0.67	-0.55	-5.25	24.5	-0.4	-0.82	0.65	-5.02	25	-0.54	-0.62	-0.63	-8.89	25.1	-0.51	-0.46	-0.56	-8.67	25.1	-0.03	-0.61	-0.56	-13	25.4	-0.26	-1.04	-0.43	-12.09	26.1	0.14	-0.26	-0.96	-8.89	26.1	0.84	-0.18	-1.16
0.28	-5.7	24.3	-0.6	-0.49	-0.56	-4.79	24.5	0.02	-0.95	0.23	-4.56	25	-0.36	-0.65	-0.45	-8.21	25.1	-0.47	-0.49	-0.49	-7.07	25.3	-0.49	-0.47	-0.53	-7.53	25.6	0.05	-0.66	-0.59	-8.21	26.1	-0.43	-0.05	-0.7	-6.84	26.1	-0.63	-0.49	-0.62
0.32	-5.25	24.3	-0.27	-0.52	-0.52	-3.88	24.5	0.02	-1.17	0.28	-4.33	25	-0.16	-0.74	-0.31	-6.84	25.1	-0.38	-0.59	-0.41	-6.39	25.1	-0.46	-0.5	-0.47	-5.7	25.4	-0.49	-0.54	-0.57	-7.07	26.1	-0.51	-0.32	-0.69	-5.47	26.1	-0.65	-0.67	-0.36
0.36	-5.47	24.3	-0.15	-0.69	-0.38	-3.19	24.5	0.1	-1.08	0.05	-3.88	25	-0.05	-0.93	-0.08	-5.47	25.1	-0.22	-0.76	-0.31	-6.16	25.1	-0.35	-0.69	-0.35	-5.02	25.6	-0.54	-0.57	-0.46	-6.16	26.1	-0.3	-0.5	-0.62	-4.56	26.1	-0.33	-0.81	-0.36
0.4	-5.47	24.3	-0.19	-0.88	-0.27	-2.74	24.3	0.01	-1.11	0.18	-2.97	25	-0.05	-1.09	-0.12	-4.79	25	-0.08	-1.06	-0.17	-5.25	25.1	-0.18	-0.86	-0.34	-5.02	25.4	-0.37	-0.68	-0.34	-5.7	26.1	-0.15	-0.68	-0.6	-3.88	26.1	-0.19	-0.94	-0.22
0.44	-4.33	24.3	-0.27	-1.08	-0.29	-2.28	24.5	-0.07	-1.17	0.18	-2.05	25	0.11	-1.02	-0.39	-3.65	25.1	0.11	-1.23	-0.13	-3.88	25.3	-0.07	-0.93	-0.28	-4.79	25.4	-0.24	-0.82	-0.25	-4.79	26.1	-0.11	-0.86	-0.47	-2.97	26.1	-0.02	-1.01	-0.11
0.48	-3.42	24.3	-0.19	-1.04	-0.3	-1.83	24.5	-0.02	-0.89	-0.04	-0.91	25	0.08	-0.9	-0.27	-2.51	25.1	0.35	-1.05	-0.15	-2.97	25.1	0	-0.91	-0.17	-4.11	25.4	-0.24	-0.95	-0.22	-3.19	26.1	0.01	-0.86	-0.48	-2.05	26.1	0.23	-1.02	-0.15
0.52	-2.28	24.3	0.01	-0.99	-0.17	-3.19	24.5	-0.2	-0.87	0.42	-0.46	25	0.24	-0.72	-0.23	-2.05	25.1	0.05	-0.95	-0.18	-2.28	25.1	0.01	-1.05	-0.14	-3.19	25.4	-0.16	-1	-0.17	-2.28	26.1	0.32	-0.81	-0.58	-1.37	26.1	0.19	-0.94	-0.21
0.56	-1.83	24.5	0.24	-0.98	-0.15	1.37	24.5	-0.39	-1.06	0.06	-1.37	25	0.32	-0.73	-0.22	-2.05	25.1	-0.1	-0.86	-0.23	-1.37	25.1	0.17	-0.97	-0.18	-2.74	25.4	0.08	-1.03	-0.14	-1.83	26.1	0.27	-0.74	-0.47	-1.37	26.1	-0.02	-0.89	-0.2
0.6	-1.6	24.5	0.25	-0.91	-0.19	23.94	24.5	-0.61	-1.42	-0.45	-2.05	25	0.31	-0.89	-0.2	-2.74	25.1	0.19	-0.82	-0.36	-1.14	25.3	0.04	-0.83	-0.23	-2.05	25.4	0.2	-0.97	-0.16	-1.14	26.1	0.04	-0.66	-0.45	-1.6	26.1	-0.05	-0.93	-0.28
0.64	-2.05	24.3	0.15	-0.86	-0.23	53.58	24.5	-0.23	-1.27	0.43	8.43	25	0.29	-0.44	-1.46	7.07	25.1	-0.55	-0.62	-0.03	-1.37	25.1	-0.08	-0.77	-0.3	-2.05	25.4	0.1	-0.93	-0.3	7.29	26.1	1.6	-0.32	-1.3	9.57	26.1	0.3	-0.32	-2.18
0.68	5.01	24.5	0.52	-0.35	-1.77	40.13	24.5	-0.19	-0.87	0.2	38.07	25	0.08	-1.18	-0.94	37.85	25.1	-0.47	-1.09	-0.07	3.19	25.1	2.02	-2.21	-0.58	-1.83	25.4	-0.21	-0.96	-0.29	35.57	26.1	0.99	-0.76	-1.34	39.67	26.1	-0.1	-1.52	-0.52
0.72	31.01	24.3	0.63	-1.68	-0.82	26.45	24.5	0.21	-1.09	0.29	56.77	25	0.12	-1.04	-0.8	37.16	25.1	0.01	-1.05	-0.48	21.66	25.1	2.48	-1.49	-1.21	6.15	25.6	-0.69	-0.48	-0.36	44.46	25.9	0.39	-0.74	-1.01	55.4	26.1	0.04	-0.82	-0.34
0.76	51.3	24.5	0.06	-1.23	-0.49	18.69	24.5	0.17	-1.07	0.26	46.74	25	-0.21	-0.9	0.05	31.69	25.1	0.14	-0.93	-0.12	51.75	25.1	0.1	-1.37	-0.25	31.69	25.4	-0.14	-0.97	-0.22	45.6	26.1	0.15	-0.83	-0.65	43.32	26.2	-0.08	-1.01	0.09
0.8	35.34	24.5	0.09	-0.89	-0.13	13.22	24.5	0.08	-1.11	0.17	35.11	25	-0.32	-0.93	0.28	27.59	25.1	0.3	-0.89	-0.05	43.55	25.1	-0.03	-0.89	-0.44	57.91	25.4	0.23	-0.98	-0.38	35.11	25.9	-0.05	-0.82	-0.24	36.25	26.1	0.01	-0.91	0.02
0.84	21.89	24.3	0.36	-0.93	0.11	9.35	24.5	0.05	-1.05	0.08	26.67	25	0.16	-0.91	-0.17	25.31	25	0.2	-0.89	-0.33	30.78	25.1	0.08	-0.95	-0.07	47.19	25.4	0.1	-1.04	-0.04	26.67	26.1	-0.36	-0.79	-0.25	29.64	26.2	0.16	-0.88	-0.33
0.88	15.27	24.3	0.14	-0.92	-0.27	6.38	24.5	0.03	-0.99	0.19	20.75	25	0.43	-0.86	-0.34	23.94	25	0.08	-0.92	-0.32	21.89	25.1	0.01	-0.94	-0.02	34.88	25.6	0.07	-0.97	0	20.97	25.9	-0.07	-0.75	-0.5	24.85	26.1	0.42	-0.85	-0.4
0.92	10.71	24.3	-0.02	-0.89	-0.35	4.1	24.5	0.02	-1	0.13	17.1	25	0.29	-0.89	-0.34	22.8	25	0.11	-0.94	-0.13	15.73	25.3	0.16	-0.89	-0.34	25.08	25.4	0.22	-0.93	-0.27	16.87	26.1	-0.04	-0.72	-0.65	23.25	26.2	0.38	-0.92	-0.4
0.96	7.98	24.3	0.07	-0.94	-0.1	2.51	24.5	-0.01	-0.86	0.3	15.73	24.8	0.13	-0.93	-0.23	20.29	25	0.25	-0.93	-0.15	11.63	25.1	0.3	-0.92	-0.31	17.78	25.6	0.19	-0.93	-0.32	14.13	25.9	-0.06	-0.73	-0.64	21.89	26.1	0.23	-0.92	-0.26
1	5.7	24.3	0.16	-0.96	-0.15	1.82	24.5	-0.04	-0.91	0.32	13.45	25	0.08	-0.91	-0.17	16.41	25.1	0.33	-0.93	-0.2	8.66	25.3	0.25	-0.93	-0.27	12.31	25.4	0.1	-0.92	-0.28	11.63	25.9	0.01	-0.76	-0.54	18.69	26.2	0.25	-0.93	-0.16
1.04	3.87	24.3	0.16	-0.96	-0.25	1.37	24.5	-0.03	-0.92	0.35	11.17	24.8	0.21	-0.89	-0.24	12.99	25	0.23	-0.9	-0.23	6.38	25.1	0.14	-0.94	-0.22	8.21	25.4	0.02	-0.88	-0.34	10.03	25.9	0.1	-0.78	-0.49	14.82	26.1	0.27	-0.91	-0.25
1.08	2.51	24.5	0.11	-0.94	-0.19	0.91	24.5	0	-0.93	0.39	9.8	25	0.26	-0.9	-0.38	10.49	25.1	0.11	-0.92	-0.12	4.33	25.1	0.05	-0.92	-0.23	5.7	25.4	0.04	-0.94	-0.25	8.89	26.1	0.24	-0.74	-0.59	13.68	26.1	-0.26	-0.57	-0.08
1.12	1.37	24.3	-0.05	-0.92	-0.05	0.45	24.5	0.1	-0.86	0.32	8.89	24.8	0.26	-0.95	-0.45	9.35	25.1	0.1	-0.97	-0.09	2.96	25.1	-0.09	-0.9	-0.27	3.87	25.6	1.15	-1.02	-0.42	8.21	25.9	-0.42	-1.08	-0.43	13.22	26.1	0.16	-1.05	0.11
1.16	0.91	24.5	-0.1	-0.94	-0.14	0.45	24.5	1.15	2.13	1.52	7.52	25	-0.54	-1.08	-0.15	7.98	25.1	0.16	-0.99	-0.26	2.05	25.1	-0.03	-0.95	-0.18	4.33	25.6	-0.18	-1.28	0.1	6.61	26.1	0.14	-1.04	-0.35	12.99	26.1	0.04	-0.93	-0.07
1.2	0.68	24.3	-0.01	-0.97	-0.21	0.23	24.5	0.11	-1.08	-0.47	5.93	25	0.38	-0.93	-0.11	7.52	25	0.21	-0.88	-0.42	1.59	25.1	5.75	-1.12	-4.02	-0.46	25.6	0.08	-0.89	-0.02	4.56	26.1	0.33	-0.83	-0.47	12.99	26.1	0.03	-0.86	-0.29
1.24	0.91	24.3	0.13	-1.35	0.03	-0.23	24.5	0.35	-1.01	0.26	4.1	25	0.42	-0.93	-0.11	6.15	25.1	0.21	-0.97	0.08	0.45	25.3	0.52	-0.98	-0.19	-0.69	25.4	-0.15	-0.93	-0.18	0	26.1	0.31	-0.75	-0.17	12.99	26.2	0.18	-0.91	-0.13
1.28	1.59	24.3	0.01	-1.15	0.19	-0.69	24.5	0.38	-0.82	0.59	0	25	-0.1	-0.92	-0.14	5.7	25.1	-0.04	-0.95	-0.05	-0.69	25.1	0.08	-0.91	-0.01	-0.69	25.6	0.16	-0.91	-0.42	-3.42	26.1	0.33	-0.75	-0.48	12.99	26.2	0.15	-0.95	-0.07
1.32	-1.14	24.3	0.16	-0.92	0.06	-0.91	24.5	0.33	-0.93	0.18	-4.11	25	0.07	-0.87	-0.17	5.7	25.1	0.14	-0.94	-0.26	-0.69	25.1	0.18	-0.97	-0.35	-1.14	25.6	-0.17	-0.88	0.1	-4.56	25.9	0.2	-0.81	-0.36	12.77	26.1	0.19	-0.94	-0.23
1.36	-0.69	24.3	-0.01	-0.91	-0.32	-0.46	24.5	0.23	-0.86	0.36	-5.7	25	-0.13	-0.91	-0.11	5.93	25.1	0.25	-0.92	-0.29	-0.91	25.1	0.1	-0.97	-0.12	-0.23	25.6	0.19	-0.95	-0.05	-4.33	26.1	0.27	-0.83	-0.41	0.91	26.2	0.33	-0.98	-0.24
1.4	-0.69	24.3	0.01	-0.93	-0.11	0	24.5	0.37	-0.89	0.22	-5.7	25	-0.06	-0.93	-0.19	5.93	25.1	0.16	-0.92	-0.26	-1.14	25.1	0.07	-0.94	-0.21	0.23	25.6	0.25	-1	-0.4	-3.88	25.9	0.26	-0.9	-0.41	-2.28	26.1	0.5	-1.07	-0.3
1.44	-0.69	24.3	0	-0.93	-0.18	0.23	24.5	0.41	-0.94	0.26	-5.02	25	0.14	-0.97	-0.32	5.7	25.1	0.13	-0.97	-0.21	-1.37	25.1	0.14	-0.89	-0.3	-1.6	25.4	0.46	-1.13	-0.34	-3.42	26.1	0.37	-0.9	-0.53	-11.4	26.2	0.35	-1.06	-0.39
1.48	-0.91	24.5	0.08	-0.95	-0.19	0.68	24.5	0.29	-0.9	0.31	-4.33	25	0.21	-0.96	-0.25	5.7	25.1	0.29	-1.05	-0.26	-1.14	25.3	0.07	-0.94	-0.22	-11.63	25.6	0.48	-1.21	-0.26	-6.61	26.1	0.69	-1.08	-0.99	-17.56	26.1	-1.49	-1.4	-0.27
1.52	-1.14	24.3	0.07	-0.95	-0.2	0.68	24.5	0.37	-0.86	0.33	-4.56	25	0.22	-1.03	-0.3	5.24	25.1	0.34	-1.09	-0.31	-0.46	25.1	0.03	-0.95	-0.2	-13	25.4	-0.72	-1.6	-0.93	-13.91	26.1	-0.37	-0.76	-0.47	-10.49	26.2	0.11	-1.1	-0.38
1.56	0.68	24.3	0.12	-0.95	-0.12	0.68	24.5	0.45	-0.9	0.22	-8.67	25	0.31	-1.2	-0.48	-15.05	25.1	-0.04	-1.05	-0.08	-0.23	25.1	0.13	-0.97	-0.26	-10.03	25.4	0.49	-1.02	-0.05	-17.1	26.1	-1.29	-1.11	-0.49	-7.53	26.1	-1.06	-0.76	0.04
1.6	0.68	24.5	0.11	-0.97	-0.21	0.23	24.5	0.39	-0.9	0.47	-14.14	24.8	-0.41	-1.04	-0.16	-18.7	25.1	-0.9	-1.22	-0.28	-0.91	25.1	0.27	-1.09	-0.35	-6.61	25.4	-1.57	-0.68	-0.07	-10.49	26.1	-0.54	-0.79	-0.45	-6.61	26.1	-1.28	-0.93	-0.02
1.64	0.23	24.5	0.19	-0.98	-0.27	-1.14	24.5	0.3	-0.92	0.43	-15.73	25	-0.96	-1.39	-0.1	-11.63	25.1	-0.61	-0.86	-0.66	-6.84	25.1	0.16	-1	-0.39	-5.47	25.6	-1.45	-0.6	0.04	-7.75	26.1	-0.53	-0.73	-0.58	-5.93	26.1	-0.66	-0.88	0.15
1.68	-0.91	24.3	0.29	-1	-0.16	-11.4	24.3	0.29	-1.22	0.23	-13	25	-0.41	-0.78	-0.28	-8.21	25.1	-0.92	-0.96	-0.38	-17.56	25.1	-0.5	-1.13	-0.22	-5.02	25.4	-0.46	-0.57	0.25	-5.25	26.1	-0.55	-0.55	-0.4	-5.25	26.1	-0.51	-0.79	0.19
1.72	-4.79	24.5	0.25	-1.08	-0.17	-16.87	24.5	0.09	-1.56	0.29	-9.81	24.8	-0.88	-0.81	-0.16	-5.93	25.1	-0.59	-0.85	0.12	-12.77	25.1	-0.78	-1.25	-0.27	-4.56	25.4	-0.59	-0.6	0.26	-2.97	26.1	-0.24	-0.61	-0.19	-4.11	26.1	-0.34	-0.69	-0.02
1.76	-13.68	24.5	-0.32	-0.97	-0.48	-13	24.5	-0.07	-1.03	0.3	-6.61	25	-0.9	-0.84	0.03	-4.56	25.1	-0.53	-0.74	0.16	-9.12	25.1	-0.94	-0.87	-0.09	-3.19	25.4	-0.33	-0.6	0	-0.46	26.1	-0.07	-0.46	-0.19	-1.6	26.1	-0.16	-0.52	-0.13
1.8	-14.14	24.3	0.28	-0.84	0.08	-7.75	24.5	-0.26	-0.53	0.16	-5.02	24.8	-0.46	-0.9	0.07	-2.74	25.1	-0.45	-0.66	0.1	-5.93	25.1	-0.78	-0.66	-0.19	-0.69	25.4	-0.17	-0.58	0.03	-0.23	26.1	0.01	-0.71	-0.28	0.23	26.1	-0.09	-0.53	-0.15
1.84	-7.07	24.5	-0.59	-0.81	0.35	-5.02	24.3	-0.87	-1.22	0.8	-3.88	25	-0.39	-0.98	0.1	-1.6	25	-0.18	-0.73	0.05	-4.33	25.1	-0.57	-0.49	0.01	1.59	25.4	-0.16	-0.55	-0.29	1.37	25.9	0.29	-0.83	-0.64	0.68	26.1	-0.13	-0.64	-0.4
1.88	-5.02	24.3	-1	-0.71	-0.16	-5.7	24.3	-1.2	-0.93	1.28	-1.6	25	-0.22	-0.85	-0.01	-0.46	25.1	-0.23	-0.71	-0.13	-2.97	25.1	-0.49	-0.4	0.03	-0.46	25.4	-0.23	-0.81	-0.44	10.26	26.1	-0.38	-1.56	-0.39	0.45	26.2	-0.1	-1.2	-0.44
1.92	-5.25	24.3	-0.73	-0.52	0.08	-5.02	24.5	1.61	-0.62	0.59	0.23	25.1	-0.04	-0.73	-0.2	-0.23	25.1	-0.09	-0.88	-0.31	-1.83	25.1	-0.5	-0.47	0.08	4.33	25.4	0.3	-0.73	-0.75	23.94	26.1	-0.32	-0.68	-0.65	7.52	26.1	-0.01	-1.34	-0.2
1.96	-5.25	24.5	-0.55	-0.44	0.14	-4.11	24.3	0.35	-0.97	0.5	-0.69	24.8	-0.08	-0.73	-0.23	2.28	25.1	0.59	-1.05	-0.96	0.23	25.1	-0.28	-0.71	0	12.99	25.4	-0.1	-1.24	0.09	33.06	26.1	-0.04	-1.15	-0.42	18.01	26.1	-0.18	-1.05	-0.23
2	-5.02	24.5	-0.76	-0.46	0.17	-2.05	24.3	-0.22	-1.31	-0.26	-1.14	25	-0.13	-0.68	-0.36	10.03	25.1	-0.47	-0.94	-0.49	1.82	25.1	0.21	-0.9	-0.53	23.48	25.4	0.01	-1.07	0.14	23.25	25.9	0.54	-1.04	-0.12	29.41	26.1	-0.11	-1.1	-0.04
2.04	-4.33	24.5	-0.57	-0.66	0.03	0.91	24.3	-0.24	-1.08	0.07	-1.37	25	-0.13	-0.98	-0.25	16.87	25.1	-0.21	-1.06	-0.21	12.77	25.1	0.47	-1.42	-0.61	36.25	25.4	-0.3	-0.9	-0.13	16.64	26.1	0.16	-0.83	-0.58	39.9	26.1	-0.35	-0.91	-0.14
2.08	-3.65	24.3	-0.49	-0.78	-0.01	-0.23	24.5	-0.45	-1.23	0.13	5.01	25	0.5	-1.22	-0.76	20.97	25	0.05	-1.05	0.04	27.81	25.3	-0.32	-1.08	-0.39	51.75	25.4	-0.2	-1.02	-0.29	16.64	25.9	0.13	-0.88	-0.57	44.69	26.1	-0.55	-0.93	-0.32
2.12	-2.74	24.5	-0.48	-0.83	-0.08	4.1	24.5	0.32	-1.63	0.77	14.36	25	-0.02	-1.16	-0.09	23.71	25.1	0.07	-0.93	-0.06	31.69	25.1	-0.01	-1.18	-0.04	59.73	25.4	-0.45	-1.05	-0.19	17.78	26.1	0.08	-0.9	-0.6	40.58	26.1	0.13	-1.07	-0.14
2.16	-1.14	24.3	-0.21	-0.87	-0.22	12.31	24.3	-0.94	-0.88	-0.82	25.08	25	-0.16	-0.95	-0.23	30.55	25	0.06	-0.96	-0.2	26.22	25.1	0.09	-0.83	-0.08	41.49	25.6	-0.43	-1.01	-0.01	17.1	26.1	0.14	-0.78	-0.69	27.13	26.1	-0.21	-0.98	-0.04
2.2	-0.23	24.5	-0.23	-0.86	-0.27	22.34	24.5	0.13	-0.83	0.27	37.16	25	-0.06	-1	-0.26	25.08	25.1	-0.23	-1	-0.33	27.13	25.1	0.08	-0.85	-0.33	24.39	25.6	0.02	-0.96	-0.07	14.82	26.1	-0.1	-0.81	-0.49	22.57	26.1	-0.15	-0.98	-0.08
2.24	-0.23	24.5	-0.13	-0.87	-0.27	28.04	24.3	0.33	-0.03	2.35	33.06	25	-0.59	-0.92	-0.59	17.55	25.1	-0.15	-0.91	-0.29	24.39	25.1	0.43	-1.11	-0.19	12.77	25.6	0.1	-0.96	-0.1	12.31	26.1	-0.19	-0.86	-0.25	19.61	26.1	-0.13	-1.02	-0.18
2.28	3.87	24.5	0.07	-1.29	-0.27	32.6	24.5	-0.1	-0.92	0.7	20.52	25	0.03	-0.93	-0.27	15.73	25.1	0.58	-1.19	0.15	21.43	25.1	0.04	-1.09	-0.31	7.07	25.4	-0.23	-0.92	0.04	10.26	26.1	-0.23	-0.8	-0.34	16.64	26.1	-0.45	-0.91	-0.2
2.32	10.03	24.3	-0.41	-0.86	-0.18	34.88	24.5	-0.02	-0.68	-0.15	16.64	25	0.13	-1.04	-0.06	16.87	25	0.05	-1.04	-0.23	16.41	25.1	0.23	-1.05	-0.27	3.87	25.4	-0.2	-0.93	0.09	8.89	26.1	-0.02	-0.86	-0.56	14.13	26.1	-0.52	-0.83	-0.08
2.36	17.1	24.5	-0.17	-1.04	-0.14	32.6	24.5	-0.03	-0.46	0.25	15.73	25	0.03	-1.02	-0.03	17.33	25.1	0.05	-1.01	-0.33	10.03	25.1	0	-0.94	-0.24	2.51	25.4	0.11	-0.97	-0.07	7.29	26.1	-0.72	-0.9	-0.56	12.31	26.1	-0.52	-0.86	-0.07
2.4	25.08	24.3	-0.2	-0.97	-0.11	25.76	24.5	-0.29	-1.14	-0.24	15.05	25	-0.15	-1.02	-0.13	14.82	25	0.06	-0.96	-0.19	4.79	25.1	-0.14	-0.91	-0.07	2.28	25.4	-0.03	-0.98	-0.23	0	26.1	-0.14	-0.76	-0.45	10.71	26.1	-0.37	-0.93	-0.12
2.44	33.51	24.5	-0.37	-0.83	-0.26	18.24	24.5	0.04	-1.01	0.28	14.13	25	-0.25	-0.97	-0.17	9.8	25.1	0.12	-0.95	0.03	2.05	25.1	-0.21	-0.9	-0.07	1.82	25.4	-1.02	-0.1	0.19	-3.19	26.1	0.39	-0.78	-0.23	8.89	26.2	-0.23	-0.94	-0.08
2.48	44	24.3	-0.21	-0.9	-0.34	11.17	24.5	-0.05	-1.2	0.3	11.85	24.8	-0.23	-0.92	-0.12	6.84	25	-0.13	-0.93	-0.05	1.59	25.1	-0.17	-0.93	-0.14	2.96	25.4	0.58	-0.27	-0.56	-2.74	26.1	0.36	-0.88	-0.5	7.29	26.1	-0.19	-0.9	0.21
2.52	62.01	24.5	-0.02	-1.11	-0.13	5.47	24.5	0.03	-0.92	0.2	9.8	25	-0.24	-0.9	-0.02	5.7	25.1	-0.35	-0.93	-0.02	1.14	25.1	0.12	-1.01	-0.27	2.51	25.4	-0.25	-0.8	0.16	-2.51	26.1	0.26	-0.86	-0.45	6.38	26.2	-0.35	-0.97	0.21
2.56	53.35	24.3	-0.36	-1.03	-0.2	1.82	24.5	0.18	-0.91	0.29	8.21	24.8	-0.24	-0.91	-0.09	5.01	25.1	-0.65	-1.44	0.08	-0.46	25.1	-0.78	-1.06	-0.02	2.96	25.4	0.43	-1	-0.54	-2.28	26.1	0.11	-0.76	-0.55	5.24	26.2	1.86	-2.06	-2.26
2.6	36.93	24.3	-0.14	-0.99	-0.17	1.37	24.5	0	-0.95	0.34	7.29	25	-0.11	-0.97	-0.2	5.93	25.1	0.94	-1.81	-0.48	-9.81	25.1	-0.15	-0.79	-0.34	3.19	25.4	0.31	-1.01	-0.13	-0.46	25.9	-0.04	-0.9	-0.47	2.73	26.2	0.2	-0.98	0.1
2.64	21.89	24.5	0.16	-1.02	-0.06	1.14	24.5	0.22	-0.89	0.26	6.84	25	-0.15	-0.96	-0.13	-7.07	25.1	0.74	-0.87	-0.02	-10.49	25.1	-0.06	-0.89	0.06	2.96	25.4	0.15	-1.2	-0.45	1.37	26.1	0.22	-0.89	-0.24	1.37	26.2	1.11	-0.89	0.04
2.68	10.49	24.3	0.21	-0.95	0	0.91	24.5	0.25	-1.01	0.25	6.61	25	-0.17	-0.95	0.04	-1.37	25.1	0.18	-0.98	-0.32	-7.07	25.1	0.31	-0.74	-0.13	2.73	25.6	0.25	-0.94	-0.1	2.73	25.9	0.41	-0.95	-0.35	1.59	26.2	0.52	-1.01	-0.27
2.72	5.7	24.5	0.09	-0.98	-0.02	-0.69	24.3	3.09	-5.66	2.19	6.15	25	-0.39	-2.2	0.46	-3.88	25.1	0.18	-1	-0.02	-0.91	25.1	0.29	-0.79	-0.1	2.73	25.4	0.4	-0.71	-0.15	4.79	25.9	0.46	-0.33	-0.27	1.59	26.2	0	-0.98	-0.23
2.76	2.96	24.3	-0.1	-0.98	-0.2	-7.75	24.3	1.18	-1.22	0.45	5.93	25	0.35	-0.92	-0.21	-6.16	25	0.15	-0.9	-0.21	6.84	25.1	0.14	-0.99	-0.27	2.73	25.4	0.57	-0.6	0.04	8.21	25.9	0.31	-1.05	-0.39	1.59	26.2	0	-0.94	-0.17
2.8	0.68	24.3	-0.07	-0.94	-0.14	-9.35	24.5	0.25	-0.88	-0.08	3.42	25	0.3	-0.92	-0.07	-4.56	25	0.42	-0.83	-0.23	9.57	25.3	0.1	-0.98	-0.33	2.51	25.4	0.52	-0.9	-0.36	11.85	26.1	0.14	-0.94	-0.27	1.59	26.2	0.2	-0.94	-0.09
2.84	0	24.5	1.81	-2.35	-0.45	-7.98	24.3	0.17	-0.98	0.23	3.65	25	0.23	-1	-0.04	3.65	25.1	0.31	-0.89	-0.23	6.38	25.1	0.09	-0.97	-0.24	2.73	25.6	-0.03	-1.12	-0.24	14.59	25.9	0.24	-0.94	-0.1	1.82	26.2	0.39	-0.96	-0.12
2.88	0.45	24.3	0.34	-1.09	-0.03	-5.7	24.3	0.24	-1.08	-0.11	3.87	25	0.08	-0.93	-0.21	13.45	25.1	0.16	-1.01	-0.16	4.33	25.1	0.08	-0.94	0.12	2.51	25.4	0.07	-1.04	-0.02	16.19	25.9	0.33	-0.84	-0.46	1.82	26.2	0.21	-0.87	-0.21
2.92	0	24.3	0.33	-0.95	-0.09	-1.83	24.3	-0.08	-0.94	0.06	3.87	25	0.16	-0.92	-0.23	9.57	25	-0.31	-0.78	-0.01	3.87	25.1	0.32	-0.85	-0.04	2.28	25.6	-0.06	-0.95	0.04	15.73	25.9	0.34	-0.82	-0.53	1.37	26.1	0.08	-0.94	-0.07
2.96	0.45	24.3	0.14	-0.9	-0.18	2.28	24.3	0.15	-1	0.12	4.1	24.8	0.21	-0.96	-0.26	8.21	25.1	-0.05	-0.8	-0.11	4.33	25.1	0.01	-0.95	-0.44	2.28	25.6	0.28	-0.92	-0.17	13.68	26.1	0.22	-0.86	-0.34	4.1	26.1	0.35	-0.79	-0.32
3	0.68	24.3	0.07	-0.98	-0.18	6.84	24.3	-0.06	-1.02	0.31	4.33	25	0.24	-0.95	-0.22	9.35	25.1	0.22	-0.94	-0.18	3.87	25.1	-0.04	-0.96	-0.14	6.38	25.4	0.24	-1.01	-0.12	11.85	26.1	0.2	-0.84	-0.31	5.47	26.1	0.15	-0.96	-0.2
3.04	0.68	24.3	0.16	-0.76	-0.29	13.45	24.3	0.05	-0.78	-0.38	4.1	25	0.1	-0.94	-0.3	11.17	25.1	0.13	-0.95	-0.39	2.96	25.1	-0.06	-0.97	0.09	4.33	25.6	0.21	-0.94	-0.13	10.49	25.9	0.13	-0.84	-0.34	6.38	26.2	0.22	-0.93	-0.44
3.08	0.91	24.3	0.27	-1.1	-0.2	10.71	24.3	0.1	-0.78	0.89	4.1	25	0.01	-0.93	-0.25	11.4	25.1	0.14	-0.94	-0.29	2.05	25.1	0.15	-0.93	-0.28	2.73	25.4	0.34	-0.95	-0.21	9.35	25.9	0.07	-0.86	-0.33	6.61	26.2	0.25	-0.94	-0.3
3.12	0.91	24.3	-8	-2.15	-3.68	7.07	24.5	0.09	-0.74	-0.12	4.1	25	0.06	-0.89	-0.36	10.26	25.1	0.16	-0.93	-0.17	1.59	25.1	0.28	-0.93	-0.43	1.59	25.6	0.36	-0.95	-0.19	8.43	25.9	0.09	-0.84	-0.33	6.38	26.2	0.14	-0.93	-0.21
3.16	0.91	24.3	-0.11	-1.06	0.1	5.47	24.3	0.16	-1.1	0.36	1.37	25	0	-1.1	0.18	9.12	25.1	0.09	-0.91	-0.21	1.14	25.1	0.13	-0.95	-0.27	0.68	25.4	0.29	-0.97	-0.12	7.29	26.1	0.25	-0.82	-0.39	5.93	26.2	0.05	-0.89	-0.23
3.2	0.68	24.3	0.02	-0.88	-0.47	4.56	24.3	0.13	-1.01	0.17	2.28	25	0.29	-0.94	-0.12	8.66	25.1	0	-0.91	-0.2	0.68	25.1	0.11	-0.93	-0.15	-0.23	25.6	0.15	-0.93	-0.05	5.7	25.9	0.5	-0.91	-0.48	5.47	26.2	-0.04	-0.91	-0.17
3.24	0.68	24.5	-0.08	-1	-0.11	3.42	24.3	0.01	-0.98	0.08	4.79	25	0.18	-0.95	-0.06	8.21	25.1	0.02	-0.94	0	0.45	25.1	-0.01	-0.9	-0.24	-0.69	25.4	-0.06	-0.94	-0.04	0.45	26.1	0.56	-1.11	-0.71	5.24	26.1	0.03	-0.9	-0.06
3.28	0.23	24.5	-0.08	-0.95	-0.18	2.28	24.3	-0.04	-0.99	0.25	7.52	25	-0.13	-0.96	-0.29	7.75	25.1	0.08	-0.93	-0.08	0.45	25.1	-0.03	-0.91	-0.2	-0.69	25.6	-0.27	-0.93	-0.06	-10.95	25.9	0.41	-1.01	-0.56	5.01	26.2	0.17	-0.93	-0.16
3.32	4.56	24.3	0.16	-0.79	-0.27	1.59	24.3	-0.03	-0.97	0.25	8.43	24.8	0.09	-0.92	-0.31	6.38	25.1	0.23	-0.98	-0.31	0.45	25.1	-0.02	-0.89	-0.2	-0.23	25.4	-0.34	-0.93	-0.08	-8.21	26.1	-0.04	-1.7	-0.5	4.33	26.1	0.26	-0.94	-0.29
3.36	4.79	24.5	0.1	-0.86	-0.34	0.91	24.3	-0.04	-0.94	0.26	8.21	24.8	0.17	-0.93	-0.24	3.42	25.1	0.74	-0.92	-0.7	0.45	25.1	-0.03	-0.89	-0.28	-0.23	25.6	-0.28	-0.94	-0.1	-5.25	25.9	0.02	-1.09	-0.36	2.96	26.1	0.52	-1.03	-0.37
3.4	3.42	24.3	-0.05	-0.31	0.18	0.68	24.3	0.01	-0.89	0.27	7.52	25	-0.03	-0.91	-0.21	-7.53	25.1	0.72	-0.99	-0.62	0.23	25.1	0.05	-0.97	-0.32	-0.69	25.4	-0.01	-0.93	0	-4.79	26.1	0.11	-1.05	-0.27	-4.56	26.2	0.56	-1.08	-0.52
3.44	2.05	24.3	-0.08	-0.69	-0.15	0.45	24.3	0.1	-0.97	0.25	7.07	25	-0.12	-0.9	-0.2	-7.53	25.1	0.4	-1.04	-0.46	-1.37	25.1	0.37	-0.98	-0.48	-0.69	25.4	0.27	-0.94	-0.17	-4.33	26.1	-0.39	-0.84	-0.3	-10.26	26.1	0.39	-1.15	-0.5
3.48	1.14	24.5	0.01	-1.17	-0.38	0.68	24.3	0.01	-1	0.11	6.61	25	-0.02	-0.88	-0.24	-5.47	25.1	-0.34	-1.61	-0.26	-5.47	25.3	0.46	-1.04	-0.61	-0.69	25.4	0.27	-0.94	-0.26	-4.56	26.1	-0.75	-0.61	-0.38	-6.16	26.1	-0.72	-1.58	-0.12
3.52	0.91	24.5	0.37	-1.33	0.08	0.45	24.3	0	-1	0.11	6.15	25	0.06	-0.91	-0.18	-4.56	25.1	0.03	-1.09	-0.1	-12.77	25.1	0.23	-1.11	-0.33	-0.69	25.4	0.26	-0.96	-0.2	-5.47	26.1	-0.33	-0.4	-0.53	-4.79	26.1	-0.41	-1.16	-0.21
3.56	0.45	24.5	0.18	-1.41	0.42	0	24.3	-0.07	-0.96	0.14	5.7	25	0.11	-0.89	-0.32	-4.33	25.1	-0.28	-0.99	-0.1	-6.61	25.1	-0.01	-1.64	-0.36	-1.37	25.4	0.22	-0.95	-0.24	-6.84	26.1	-0.28	-0.32	-0.59	-4.79	26.1	-0.31	-0.97	-0.04
3.6	0.45	24.5	0.17	-0.74	-0.13	-1.14	24.3	0.05	-1.15	0.29	5.24	24.8	0.11	-0.89	-0.38	-3.88	25	-0.64	-0.66	-0.13	-4.79	25.1	-0.18	-1.17	-0.34	-2.74	25.4	0.3	-1.01	-0.32	-6.39	26.1	-0.17	-0.37	-0.7	-4.56	26.1	-0.6	-0.77	-0.1
3.64	0.45	24.5	0.2	-0.85	-0.01	-6.84	24.3	-0.1	-1.14	0.14	4.1	25	0.18	-1.08	-0.32	-5.02	25.1	-0.48	-0.53	-0.26	-4.33	25.1	-0.39	-1.08	-0.24	-7.75	25.4	0.6	-1.12	-0.27	-4.11	26.1	0.29	-0.61	-0.79	-4.33	26.1	-0.48	-0.48	-0.27
3.68	0.68	24.5	0.26	-0.96	0.15	-12.54	24.3	0.11	-1.31	0.15	0	25	0.18	-1.03	-0.52	-6.39	25	-0.2	-0.67	-0.14	-3.42	25.3	-0.69	-0.73	-0.24	-5.25	25.4	0.67	-0.85	0.16	10.03	26.1	0.78	-0.81	-2.02	-5.7	26.1	-0.45	-0.42	-0.37
3.72	0.68	24.5	0.32	-0.84	0.13	-5.25	24.3	0.23	-1.38	0.24	-11.86	25	0.31	-1.15	-0.64	-7.07	25.1	-0.53	-0.68	-0.46	-3.88	25.3	-0.38	-0.63	-0.26	-4.33	25.4	-0.12	-1.46	-0.33	20.97	26.1	0.7	-1.1	-0.47	-6.84	26.1	-0.47	-0.43	-0.52
3.76	0.91	24.5	0.35	-1.1	0.04	-3.88	24.3	0.13	-1.34	0.35	-7.75	25	-0.29	-1.22	-0.41	-6.39	25	-0.5	-0.67	-0.84	-5.02	25.1	-0.19	-0.55	-0.27	-2.97	25.4	-0.47	-0.98	-0.2	18.24	26.1	0.59	-0.91	-0.4	-5.93	26.1	-0.38	-0.49	-0.74
3.8	0.68	24.5	0.27	-0.87	0.05	-3.42	24.3	0.13	-1.1	0.41	-5.93	25	-0.24	-1.28	-0.47	-4.56	25.1	0.27	-0.55	-0.8	-6.16	25.3	-0.42	-0.46	-0.25	-2.28	25.4	-0.56	-0.92	-0.15	14.82	25.9	0.36	-0.87	-0.27	-2.74	26.1	-0.42	-0.59	-0.93
3.84	0.45	24.5	0.32	-0.98	0.01	-3.19	24.3	-0.23	-1	0.41	-5.7	25	0.22	-1.24	-0.18	9.57	25.1	0.91	-1.37	-1.77	-5.7	25.3	-0.39	-0.54	-0.46	-2.05	25.4	-0.26	-0.71	-0.21	13.45	26.1	0.28	-0.85	-0.27	10.94	26.1	-0.07	-1.52	0.52
3.88	0	24.5	0.27	-1	-0.03	-3.88	24.3	-0.21	-0.77	0.54	-5.02	25	-0.04	-1.03	-0.15	24.62	25.1	-0.13	-1.26	-0.2	-4.56	25.1	-0.46	-0.66	-0.67	-3.19	25.6	-0.22	-0.56	-0.27	12.08	25.9	0.23	-0.92	-0.29	18.69	26.1	0.53	-1.08	-0.58
3.92	-2.51	24.5	0.38	-1.17	-0.18	-4.56	24.3	-0.29	-0.78	0.4	-4.11	24.8	-0.62	-0.71	-0.13	25.31	25	0.51	-1.01	-0.08	-2.97	25.3	-0.2	-0.76	-0.79	-4.33	25.6	-0.27	-0.5	-0.33	8.89	25.9	0.17	-0.92	-0.32	17.1	26.1	0.18	-1.02	-0.25
3.96	-10.03	24.5	0.45	-1.29	-0.19	-5.25	24.3	0.06	-0.67	0.12	-4.33	25	-0.6	-0.46	-0.17	25.31	25.1	0.47	-0.96	-0.09	3.65	25.1	0.98	-1.2	-1.28	-5.25	25.6	-0.22	-0.71	-0.52	5.93	25.9	0.17	-0.89	-0.32	10.71	26.1	0.14	-0.96	-0.03
4	-6.84	24.5	0.34	-1.01	0.19	-4.33	24.3	-0.05	-0.98	0.2	-5.47	24.8	-0.49	-0.45	-0.4	25.31	25.1	0.21	-0.98	-0.16	17.78	25.3	1.15	-0.89	-0.95	-4.33	25.6	-0.16	-0.74	-0.75	4.79	26.1	0.4	-0.87	-0.28	7.29	26.1	0.13	-0.93	-0.14
4.04	-4.56	24.5	0.28	-1.43	0.6	-2.97	24.3	-0.32	-0.8	0.73	-7.07	25	-0.54	-0.53	-0.48	25.08	25.1	-0.05	-0.98	-0.08	24.17	25.1	0.21	-1.08	-0.26	-1.6	25.4	0.45	-0.66	-0.7	5.24	25.9	0.43	-0.87	-0.33	7.29	26.2	0.06	-0.95	-0.22
4.08	-3.42	24.5	0.13	-1.08	0.23	-3.65	24.3	-0.55	-0.76	0.72	-6.84	25	-0.43	-0.61	-0.57	25.08	25.1	-0.02	-0.97	-0.06	22.11	25.1	0.19	-0.99	-0.03	13.91	25.6	0.29	-1.7	-0.97	6.15	25.9	-0.13	-0.9	-0.38	7.07	26.1	0.08	-0.95	-0.21
4.12	-3.19	24.5	0.05	-0.96	-0.02	1.82	24.3	-0.61	-1.11	0.22	-3.88	24.8	0	-0.66	-0.7	25.08	25.1	0.08	-0.96	-0.12	21.89	25.1	0.22	-0.94	0.02	31.46	25.6	0.13	-1.17	0	6.84	26.1	-0.09	-0.96	-0.12	7.29	26.1	0.01	-0.93	-0.2
4.16	-2.97	24.3	-0.14	-1.22	0.04	21.89	24.3	-0.44	0.04	0.46	2.73	25	0.78	-0.93	-1.27	25.31	25.1	0.19	-0.96	-0.13	24.62	25.3	0.2	-0.99	-0.18	34.43	25.6	0.48	-1.04	-0.22	7.29	25.9	0.09	-0.97	-0.21	7.29	26.1	0.28	-0.91	-0.1
4.2	-3.19	24.3	-0.32	-0.94	0.26	33.74	24.3	8	8	4.95	18.47	24.8	1.08	-1.41	-0.79	25.31	25.1	0.22	-0.96	-0.14	23.94	25.3	0.09	-0.99	-0.13	34.65	25.4	0.4	-0.96	-0.06	7.29	26.1	0.27	-0.95	-0.26	10.49	26.1	0.63	-0.91	-0.12
4.24	-4.11	24.5	-0.39	-0.85	0.25	32.37	24.5	-0.12	-0.32	0.16	24.39	24.8	0.22	-1.08	-0.26	25.31	25.1	0.25	-0.95	-0.17	18.24	25.1	0.08	-0.99	-0.1	34.88	25.4	0.37	-0.95	-0.12	6.61	26.1	0.16	-0.93	-0.33	21.66	26.2	0.07	-0.97	-0.29
4.28	-4.79	24.5	0.02	0.11	0.19	28.27	24.3	0.35	-0.96	-0.42	17.1	24.8	0.4	-0.89	0.08	25.08	25.1	0.28	-0.84	-0.16	10.94	25.1	0.21	-0.99	-0.15	34.65	25.4	0.21	-0.99	-0.16	5.93	26.1	-0.18	-0.92	-0.26	15.73	26.2	-0.05	-1	-0.08
4.32	-4.56	24.5	-0.19	-0.92	0.03	22.11	24.5	0.18	-0.94	0.01	15.73	25	0.46	-0.92	-0.19	13.22	25.1	0.51	-1.13	-0.41	5.7	25.1	0.28	-1.01	-0.15	34.65	25.4	0.21	-0.95	-0.04	5.24	26.1	-0.55	-0.85	-0.1	13.91	26.1	-0.04	-0.97	-0.09
4.36	-3.65	24.5	-0.19	-1.02	-0.31	12.77	24.3	0.23	-0.93	0.12	15.73	25	0.22	-0.98	-0.29	5.93	25.1	-0.16	-1.01	-0.07	2.28	25.3	0.65	-1.12	-0.34	34.2	25.4	0.34	-0.97	-0.13	4.56	26.1	-0.27	-0.88	-0.15	12.54	26.2	0.09	-1	-0.05
4.4	-2.74	24.5	-0.07	-1.11	-0.49	6.15	24.5	0.3	-0.94	0.03	12.08	24.8	0.08	-0.97	-0.13	6.84	25.1	-0.07	-0.99	0.06	-2.51	25.1	0.77	-0.98	-0.44	6.15	25.4	0.6	-1.06	-0.34	4.1	26.1	0.19	-0.93	-0.33	10.94	26.2	0.11	-0.97	-0.16
4.44	1.14	24.5	-1.54	-3.18	2.39	2.51	24.3	0.25	-0.96	-0.11	8.66	25	0.08	-0.97	-0.14	7.52	25.1	0.29	-1.01	-0.09	-9.35	25.1	0.37	-1.34	-0.08	0.91	25.6	0.31	-1.24	-0.05	3.87	25.9	0.2	-0.99	-0.46	9.35	26.2	0.02	-0.96	-0.14
4.48	13.68	24.5	0.47	-1.64	-1.61	1.59	24.3	0.21	-0.88	0	5.47	24.8	0.09	-0.95	-0.2	7.98	25.1	0.25	-1.02	-0.15	-11.86	25.1	-0.4	-0.76	0.26	-5.7	25.4	0.55	-1.33	-0.14	3.65	25.9	0.29	-1.07	-0.45	7.98	26.2	-0.1	-0.95	-0.04
4.52	23.71	24.5	1.03	-0.13	1.26	2.05	24.3	0.56	-1.2	-0.59	4.1	25	0.23	-0.92	-0.18	7.52	25.1	0.13	-0.99	-0.1	-10.49	25.1	0.62	-0.69	-0.54	-11.86	25.6	-0.07	-1.06	0.08	2.73	25.9	0.44	-1.14	-0.49	7.29	26.2	0.13	-0.97	0
4.56	28.73	24.5	0.04	-0.6	-0.16	2.73	24.3	-0.13	-0.71	0.87	4.33	25	0.2	-0.95	-0.23	6.38	25.1	-0.03	-0.96	-0.07	-7.3	25.1	-0.27	-0.36	-0.2	-11.4	25.6	-0.81	-0.78	0.1	1.37	26.1	0.53	-1.17	-0.61	6.84	26.1	0.18	-1.04	-0.19
4.6	28.5	24.5	0.1	-1.05	-0.09	2.51	24.3	0.22	-0.54	0.02	4.56	25	-0.03	-0.95	-0.08	5.24	25.1	-0.06	-0.96	-0.02	-5.7	25.1	-0.36	-0.43	-0.16	-7.98	25.6	-0.09	-0.53	-0.17	-2.74	25.9	0.23	-1.22	-0.56	6.38	26.2	0.12	-1.03	-0.32
4.64	27.81	24.5	0.26	-0.92	0.4	1.82	24.3	0.06	-0.94	0.55	4.79	24.8	-0.2	-0.93	-0.03	4.56	25.1	-0.02	-0.96	-0.03	-4.79	25.1	-0.08	-0.79	-0.23	-5.25	25.4	-0.29	-0.57	-0.14	-10.26	25.9	-0.17	-0.77	-0.27	5.47	26.1	0.18	-1.1	-0.32
4.68	25.76	24.5	0.46	-1.25	1.67	0.68	24.3	0.25	-0.98	0.29	5.47	24.8	-0.29	-0.98	-0.1	4.1	25.1	-0.07	-1.01	-0.14	-3.88	25.3	0.01	-1.01	-0.17	-3.19	25.6	-0.05	-0.77	-0.16	-9.35	26.1	-0.06	-0.91	-0.5	3.87	26.1	0.47	-1.29	-0.31
4.72	20.29	24.5	0.31	-0.9	0.69	0.23	24.3	0.11	-1.11	0.17	5.93	24.8	-0.14	-0.97	-0.15	3.42	25.1	-0.08	-0.98	-0.21	-3.19	25.1	0.15	-1.15	-0.09	-3.19	25.6	0.06	-1.07	-0.26	-7.07	25.9	-0.93	-0.12	-0.27	0.23	26.1	0.21	-1.37	-0.3
4.76	12.08	24.5	0.15	-1.14	0.38	0.23	24.3	0.03	-1.32	0.52	5.93	25	0.09	-1	-0.14	2.73	25.1	0.01	-1.06	-0.08	-2.05	25.1	0.05	-0.98	-0.25	-3.42	25.6	-0.02	-1.03	-0.15	-5.93	26.1	-0.87	-0.14	-0.08	-7.75	26.1	-0.2	-1.31	-0.16
4.8	6.61	24.5	0.44	-0.92	0.22	0.45	24.3	-0.13	-1.38	-0.26	5.7	24.8	0.06	-0.97	-0.15	2.05	25.1	0.11	-1.12	-0.03	-1.14	25.1	-0.06	-0.67	-0.36	-2.97	25.6	0.02	-1.08	-0.04	-7.53	25.9	-0.56	-0.29	-0.07	-11.17	26.1	-0.82	-1.29	0.13
4.84	3.65	24.5	0.32	-0.94	0.12	0.68	24.3	-0.23	-1.01	0.02	5.24	24.8	-0.03	-0.96	-0.16	1.14	25.1	0.28	-1.18	-0.19	5.7	25.1	1.42	-1.42	-0.41	-1.6	25.6	0.02	-0.84	-0.16	-7.53	26.1	-0.41	-0.74	-0.25	-6.84	26.1	-0.99	-0.78	-0.46
4.88	1.82	24.5	0.3	-0.91	0.17	0.68	24.3	-0.04	-0.94	0.27	5.01	24.8	-0.11	-0.94	-0.14	-0.69	25.1	0.47	-1.34	-0.26	20.97	25.1	0.44	-1.08	0.1	1.82	25.4	-0.44	-1.29	-0.28	-7.53	26.1	-0.68	-1.09	-0.44	-6.16	26.1	-1.13	-0.21	0.03
4.92	0.45	24.5	0.47	-0.73	0.18	0.45	24.3	0.2	-0.93	0.48	4.79	24.8	-0.03	-0.97	-0.07	-5.7	25.1	-0.02	-1.28	-0.1	39.9	25.3	0.18	-0.95	0.04	14.59	25.6	0.97	-1.04	-0.48	-4.11	26.1	-0.42	-0.89	-0.52	-6.16	26.1	-0.2	-0.26	0.15
4.96	1.14	24.5	0.3	-1.3	0.09	0	24.3	-0.03	-0.96	0.23	4.79	25	-0.05	-1	-0.2	-11.4	25.1	-0.45	-0.89	-0.15	58.14	25.1	0.01	-1.1	-0.22	27.59	25.4	0.27	-1.08	-0.03	13.45	26.1	-0.07	-1.76	-0.45	-6.61	26.1	-0.64	-0.51	0.08
5	1.37	24.5	-0.09	-1.19	0.14	-0.69	24.3	-0.02	-1.06	0.36	4.56	25	-0.03	-0.99	-0.27	-10.26	25.1	-0.47	-0.63	-0.56	45.6	25.1	0.04	-1.12	-0.2	38.76	25.6	0.3	-1.01	0.01	31.46	26.1	0.09	-0.92	-0.15	-6.84	26.1	-0.78	-0.8	-0.16
5.04	1.14	24.5	0.37	-0.82	0.27	-1.6	24.3	0.02	-1.1	0.43	3.87	24.8	0.14	-1.11	-0.2	-9.35	25.1	-1.32	-0.34	-0.2	33.06	25.1	0.16	-1.01	-0.14	39.67	25.6	0.01	-1.04	-0.1	35.11	26.1	0.26	-0.88	-0.53	-6.39	26.1	-0.78	-1.03	-0.29
5.08	0.91	24.5	0.16	-0.87	0.07	-2.74	24.3	0.13	-1.21	0.39	2.73	25	0.17	-1.09	-0.28	-7.07	25.1	-0.65	-0.53	-0.04	23.48	25.1	0.24	-0.96	-0.08	30.32	25.4	0.02	-1.06	-0.13	22.34	26.1	0.25	-0.89	-0.37	-4.33	26.1	-0.6	-1.17	-0.46
5.12	0.68	24.5	0.19	-1.17	0.3	-7.3	24.3	0.14	-1.5	0.33	1.37	24.8	0.24	-1.08	-0.35	-5.7	25.1	-0.42	-0.38	0.22	16.41	25.3	0.22	-0.93	-0.1	23.71	25.4	0.07	-0.98	-0.26	16.87	26.1	0.14	-0.89	-0.26	10.03	26.1	0.52	-1.74	-0.4
5.16	0.68	24.5	0.29	-1.03	-0.07	-11.86	24.3	0.14	-0.92	0.41	-1.37	24.8	0.28	-1.17	-0.32	-5.7	25.1	-0.73	-0.53	0	11.63	25.1	0.18	-0.95	-0.14	18.01	25.4	0.01	-1	-0.17	14.59	26.1	0.06	-0.91	-0.3	20.06	26.2	0.44	-1.06	-0.29
5.2	0.68	24.5	0.17	-1.06	0.22	-9.12	24.3	0.03	-0.74	0.25	-6.16	25	0.03	-1.23	-0.24	-7.53	25.1	-0.83	-0.87	-0.23	8.43	25.1	0.15	-0.95	-0.14	12.77	25.4	0	-0.94	-0.06	12.99	26.1	0.12	-0.9	-0.32	21.89	26.1	0.29	-0.94	-0.29
5.24	0.45	24.5	0.16	-0.9	0.32	-5.47	24.3	-0.17	-0.2	0.23	-10.72	25	-0.63	-1.01	-0.01	-7.75	25.1	-0.62	-1.07	-0.27	6.61	25.3	0.02	-0.94	-0.14	8.89	25.4	0.12	-0.93	-0.03	11.85	26.1	0.2	-0.9	-0.34	20.29	26.2	0.16	-0.94	-0.14
5.28	0.45	24.5	0.12	-0.95	0.34	-4.11	24.3	-0.34	-0.44	0.37	-9.35	25	-0.39	-0.66	-0.51	-3.19	25.1	-0.39	-1.07	-0.47	5.24	25.3	-0.09	-0.96	-0.17	6.38	25.4	0.21	-0.96	-0.07	10.71	26.1	0.2	-0.9	-0.35	19.61	26.1	0.1	-0.93	-0.15
5.32	0.91	24.5	0.1	-0.92	0.49	-4.33	24.3	-0.46	-0.55	0.44	-8.67	25	-1.2	-0.31	-0.04	13.68	25.1	0.95	-0.76	-0.35	3.87	25.3	-0.03	-0.95	-0.24	4.79	25.4	0.1	-0.96	-0.23	9.57	26.1	0.17	-0.91	-0.32	19.61	26.2	0.07	-0.92	-0.22
5.36	1.14	24.3	0.07	-0.8	0.31	-5.7	24.3	0.19	-0.77	0.34	-7.3	25	-0.84	-0.18	0.11	30.09	25.1	0.19	-0.99	-0.23	2.28	25.3	0.24	-1.04	-0.17	3.65	25.4	-0.2	-0.96	-0.17	7.75	26.1	0.17	-0.95	-0.33	15.27	26.1	0.02	-0.95	-0.19
5.4	0.91	24.5	0.07	-1.02	0.23	-6.39	24.3	0	-1.95	0.35	-6.61	24.8	-0.32	-0.36	0.23	32.6	25.1	0.1	-0.98	-0.12	0.23	25.1	-0.12	-0.94	-0.16	2.73	25.4	-0.22	-0.94	0.04	4.1	26.1	0.23	-0.94	-0.39	13.91	26.1	0.08	-0.94	-0.11
5.44	0.45	24.3	0.2	-0.97	0.13	-5.7	24.3	0.61	-1.43	0.3	-5.7	25	-0.52	-0.73	-0.01	23.48	25.1	0.09	-0.97	-0.07	-1.37	25.3	0.11	-0.89	-0.37	1.14	25.4	0.16	-0.97	-0.02	-7.3	26.1	0.26	-1	-0.51	13.91	26.1	0.11	-0.96	-0.13
5.48	-0.23	24.5	0.11	-1	0.24	-4.11	24.3	0.13	-1.01	0.66	-5.7	24.8	-0.66	-0.99	-0.22	16.41	25.1	0.2	-0.96	-0.15	-1.83	25.3	0.19	-0.92	-0.14	-0.46	25.4	0.05	-0.95	-0.02	-15.51	25.9	-0.03	-1.04	-0.39	14.13	26.1	0.16	-0.97	-0.12
5.52	-1.37	24.3	0.16	-1.05	0.21	2.73	24.3	-0.2	-0.43	0.43	-5.7	24.8	-0.65	-1.03	-0.28	13.22	25.1	0.44	-1.05	-0.15	-1.37	25.1	0.2	-0.95	-0.19	-1.14	25.6	0.05	-0.95	-0.12	-12.09	26.1	-0.95	-1.35	-0.82	13.68	26.1	0.23	-0.98	-0.14
5.56	-2.51	24.3	0.23	-1.14	0.28	16.64	24.3	-0.34	-0.26	0.12	-4.11	25	-0.37	-1.01	-0.32	10.94	25.1	0.15	-0.98	-0.07	-0.91	25.3	0.09	-0.94	-0.23	-1.14	25.4	0.09	-0.95	-0.18	-9.12	25.9	-0.74	-1.01	-0.64	11.85	26.1	0.29	-1.01	-0.24
5.6	-4.56	24.5	0.25	-1.4	0.24	32.37	24.3	0.06	-1.74	0.2	5.7	25	-1.23	-0.7	-0.87	8.89	25.1	-0.74	-1.23	0.44	-0.46	25.3	0.12	-0.96	-0.15	-1.14	25.6	0.07	-0.96	-0.15	-5.7	26.1	-0.6	-0.59	-0.3	6.15	26.1	0.45	-1	-0.3
5.64	-9.58	24.5	0.3	-1.56	0.29	40.58	24.3	8	4.59	5.85	18.47	25	-0.5	-1.12	0.03	7.07	25.1	0.2	-0.99	-0.1	-0.23	25.3	0.09	-0.97	-0.15	-0.91	25.6	0.06	-0.96	-0.16	-3.65	25.9	-0.48	-0.28	-0.07	-9.58	26.1	0.23	-1.13	-0.23
5.68	-12.09	24.3	0.07	-0.85	0.34	36.93	24.3	0.63	-1.4	-1.61	29.41	25	0.25	-1.07	-0.1	4.56	25	0.19	-0.96	-0.06	-0.23	25.3	0.06	-0.95	-0.21	-0.69	25.6	0.09	-0.96	-0.17	-2.74	26.1	-0.32	-0.3	-0.07	-13.91	26.1	-0.19	-1.03	-0.21
5.72	-7.07	24.3	0.17	-0.65	0.21	31.01	24.3	0.09	-0.92	0.32	32.37	25	0.15	-0.98	-0.22	0.68	25.1	0.17	-1.01	-0.05	-0.23	25.1	0.04	-0.95	-0.16	-0.91	25.4	0.12	-0.97	-0.14	-1.6	25.9	-0.26	-0.51	-0.12	-11.4	26.2	-0.86	-1.18	-0.49
5.76	-3.88	24.5	-0.16	-0.28	0.22	23.48	24.3	0.08	-0.95	0.44	21.66	25	0.08	-0.97	-0.19	-6.61	25.1	0.1	-1	-0.13	-0.23	25.1	0	-0.95	-0.13	-0.69	25.4	0.19	-0.96	-0.18	-1.14	25.9	-0.29	-0.7	-0.3	-8.67	26.2	-1.06	-1.1	-0.27
5.8	-4.56	24.3	-0.55	-0.87	-0.46	13.68	24.3	0.07	-0.88	0.52	17.33	25	0.11	-0.97	-0.17	-13	25.1	-0.04	-0.97	-0.36	-0.46	25.1	0.04	-0.95	-0.17	-0.69	25.6	0.21	-1.06	-0.17	-2.05	25.9	-0.23	-0.87	-0.44	-5.93	26.1	-0.75	-0.5	-0.08
5.84	-5.25	24.3	-0.75	-0.89	0.19	8.21	24.3	0.1	-0.91	0.42	13.68	25	0.09	-0.95	-0.13	-11.86	25.1	-0.89	-1.51	-0.03	-0.46	25.1	0.03	-0.95	-0.19	-0.91	25.6	0.18	-1.1	-0.15	4.79	26.1	0.35	-1.35	-0.69	-4.56	26.2	-0.32	-0.3	0.03
5.88	-5.7	24.3	-0.39	-1.35	0.43	5.47	24.3	0.07	-0.95	0.33	11.17	25	0.09	-0.95	-0.16	-11.63	25.1	-0.65	-1	-0.37	1.59	25.1	-0.03	-0.94	-0.14	-9.58	25.4	0.07	-1.13	-0.16	13.91	26.1	0.24	-1.04	-0.51	-2.51	26.1	-0.24	-0.26	-0.03
5.92	-5.25	24.3	0.46	-2.65	0.83	4.1	24.3	0.18	-0.95	0.33	9.35	25	0.13	-0.95	-0.19	-9.12	25.1	-0.89	-0.85	-0.39	2.28	25.1	-0.13	-0.94	-0.05	-13.23	25.4	-0.3	-0.99	-0.07	22.8	26.1	0.05	-0.94	-0.38	0	26.2	-0.26	-0.39	-0.08
5.96	-4.79	24.3	-0.13	-0.84	0.9	3.19	24.3	0.13	-0.97	0.23	7.98	25	0.11	-0.96	-0.14	-6.84	25.1	-0.84	-0.58	-0.26	2.51	25.1	-0.01	-0.95	-0.02	-10.03	25.4	-0.51	-1.97	-1.19	36.48	26.1	-0.12	-0.95	-0.3	0.45	26.2	-0.17	-0.56	-0.26
6	-3.42	24.3	-0.18	-1.19	0.24	2.51	24.3	0.12	-0.98	0.25	6.84	25	0.13	-0.97	-0.17	-6.16	25.1	-0.52	-0.45	-0.03	2.73	25.1	0.06	-0.99	-0.1	-7.3	25.6	-1.32	-1	-0.21	41.72	26.1	-0.25	-0.9	-0.35	4.1	26.2	-1.5	-1.77	-0.84
6.04	3.87	24.3	-0.1	-1.05	-0.24	1.82	24.3	0.09	-0.96	0.3	5.47	25	0.21	-0.98	-0.24	-3.88	25.1	-0.35	-0.47	-0.16	2.51	25.1	-0.12	-0.97	-0.17	-5.7	25.6	-1.01	-0.86	-0.08	28.04	26.1	-0.1	-0.97	-0.33	20.06	26.2	0.47	-0.98	-0.1
6.08	18.47	24.3	-0.31	-0.79	-0.24	1.37	24.3	0.12	-1	0.27	3.19	24.8	0.28	-1.01	-0.28	-1.37	25.3	-0.22	-0.64	-0.05	1.59	25.1	-0.26	-0.94	-0.14	-4.79	25.6	-0.61	-0.61	0.08	23.03	26.1	-0.12	-0.98	-0.34	34.65	26.2	-0.11	-1.16	-0.32
6.12	33.29	24.3	1.56	-0.26	-1.04	0.45	24.3	0.08	-1.05	0.32	-2.97	25	0.26	-1.04	-0.26	0.68	25.1	-0.13	-0.73	-0.12	1.14	25.1	-0.14	-0.94	-0.11	-3.19	25.6	-0.51	-0.52	0.12	20.29	26.1	-0.09	-0.89	-0.31	43.77	26.2	0.5	-1.21	-0.17
6.16	38.3	24.3	0.3	-1.09	-0.87	-3.88	24.3	0.11	-1.06	0.3	-13	25	0.06	-1.02	-0.23	-0.46	25.1	0.02	-0.88	-0.31	0.45	25.1	0.06	-0.96	-0.1	-1.6	25.6	-0.41	-0.64	0	17.1	25.9	0.06	-0.88	-0.25	47.88	26.2	0.2	-1.05	-0.27
6.2	32.6	24.3	1.29	-1.11	1.66	-15.51	24.3	0.11	-1.09	0.39	-14.14	25	-0.41	-1.23	-0.35	1.37	25.1	-1.37	-1.71	-0.73	0	25.1	0.17	-0.94	-0.11	-0.23	25.4	-0.21	-0.7	-0.11	14.36	25.9	0.34	-0.9	-0.27	33.06	26.2	-0.3	-0.94	-0.11
6.24	20.52	24.3	0.26	-0.78	0.08	-14.37	24.3	0.08	-0.9	0.33	-10.95	25	-0.89	-0.93	-0.11	7.29	25.1	0.19	-1.04	-0.18	0	25.1	0.23	-0.95	-0.11	0	25.4	-0.07	-0.84	-0.25	12.99	26.1	0.16	-0.92	-0.31	25.08	26.1	-0.35	-0.98	0.03
6.28	12.77	24.5	0.2	-1.14	0.5	-9.12	24.3	0.11	-1.27	0.47	-9.12	25	-0.81	-1.08	-0.33	14.36	25.1	0.27	-1.14	0.03	0	25.1	0.22	-0.96	-0.15	0.45	25.4	0.05	-0.92	-0.4	12.08	25.9	-0.05	-0.93	-0.29	20.75	26.2	-0.13	-0.95	0.06
6.32	7.98	24.3	0.18	-1.01	0.13	-6.39	24.3	-0.21	-1.39	0.87	-6.84	25	-0.6	-0.76	-0.06	23.71	25.1	0.18	-1	-0.06	0	25.1	0.12	-0.96	-0.19	5.93	25.6	-0.05	-1.17	-0.24	11.17	25.9	0.03	-0.92	-0.26	17.33	26.2	0.06	-0.96	-0.16
6.36	4.79	24.3	0.14	-0.96	0.13	-5.7	24.3	0.55	-1.2	1.25	-5.7	25	-0.51	-0.56	0.05	37.62	25.1	-0.14	-1.01	-0.25	-0.23	25.1	0.1	-1.1	-0.05	15.5	25.4	-0.05	-1.06	-0.25	10.03	26.1	0.12	-0.91	-0.29	14.82	26.1	0.23	-0.96	-0.29
6.4	2.96	24.3	0.2	-1.12	0.19	-5.02	24.3	1.57	-0.02	0.56	-4.33	25	-0.41	-0.51	0.01	40.35	25.1	-0.28	-1.05	-0.35	-1.37	25.3	0.13	-1.13	-0.09	28.27	25.6	-0.07	-0.99	-0.21	9.12	26.1	-1.59	-0.8	0.22	12.77	26.2	0.16	-0.95	-0.23
6.44	1.59	24.3	0.19	-0.86	0.26	-3.88	24.3	0.28	-1.39	0.4	-2.74	25	-0.33	-0.61	0	25.31	25.1	-0.07	-0.97	-0.18	-3.65	25.1	0.35	-1.04	-0.31	40.58	25.4	-0.12	-1.04	-0.21	7.98	26.1	0.5	-0.75	-0.86	11.17	26.2	-0.09	-0.96	-0.12
6.48	0.91	24.3	0.21	-0.89	0.23	-1.83	24.3	0.12	-0.81	0.18	-1.6	25	-0.32	-0.72	-0.07	19.83	25.1	0.27	-0.97	-0.06	-9.35	25.3	0.56	-0.94	-0.37	53.58	25.4	-0.1	-0.98	-0.33	2.96	26.1	0.56	-0.97	-0.13	10.03	26.1	-0.19	-0.93	0.08
6.52	0.45	24.3	0.23	-0.99	0.16	0.45	24.3	-0.05	-0.49	0.02	-1.83	25	-0.21	-0.84	-0.27	18.92	25.3	0.05	-1.04	-0.27	-11.63	25.1	0.44	-0.8	-0.28	54.49	25.4	-0.19	-1.04	-0.15	3.19	26.1	0.45	-0.86	-0.4	10.03	26.1	-1.22	-1.02	0.67
6.56	0.45	24.3	0.19	-1.01	0.19	-1.37	24.3	-0.08	-0.89	0.04	-0.69	25	-0.07	-0.82	-0.35	18.01	25.1	-0.07	-1	-0.31	-6.61	25.3	0.07	-1.01	-0.31	38.07	25.6	-0.24	-0.99	0.01	3.19	26.1	0.15	-0.93	-0.16	10.71	26.1	0.63	-1.08	-0.32
6.6	-0.23	24.3	0.32	-0.89	0.4	1.37	24.3	0.8	-2.39	0.76	4.33	25	-0.2	-1.4	-0.42	15.5	25.1	-0.04	-0.94	-0.16	-6.16	25.3	-0.1	-0.91	-0.13	24.62	25.4	-0.05	-0.99	0.07	2.96	26.1	0.28	-0.94	-0.24	10.49	26.1	0.39	-0.91	-0.1
6.64	-1.6	24.3	0.2	-1	0.07	10.49	24.3	-0.58	-1.2	0.12	10.94	25	-0.09	-0.85	-0.31	12.08	25.1	0.13	-0.94	0.11	-4.79	25.1	-0.28	-0.93	-0.06	15.5	25.4	-0.01	-0.96	-0.12	2.51	26.1	0.36	-0.94	-0.19	10.49	26.1	0.06	-0.9	-0.32
6.68	-7.07	24.3	0.16	-1.03	0.29	21.2	24.3	-0.03	-0.98	0.16	16.19	25	-0.01	-0.97	-0.21	10.26	25.1	0.04	-0.96	-0.01	-3.42	25.1	-0.28	-0.8	-0.1	9.8	25.4	-0.01	-0.97	-0.21	1.82	26.1	0.46	-0.91	-0.24	10.71	26.1	0.29	-0.96	-0.2
6.72	-13.91	24.3	0.12	-0.92	0.27	37.62	24.3	-0.12	-1.42	-0.05	19.61	24.8	0.36	-0.97	-0.05	9.35	25.1	-0.02	-0.98	-0.11	-2.51	25.1	-0.15	-0.65	-0.09	6.15	25.6	-0.07	-0.98	-0.14	0.68	26.1	0.63	-0.89	-0.39	10.49	26.1	0.33	-0.93	-0.13
6.76	-8.67	24.3	0	-1.43	0.24	58.14	24.3	-0.09	-1.15	0.35	32.83	25	0.13	-1.07	-0.24	8.89	25.1	0.07	-0.96	-0.16	-2.05	25.3	-0.05	-0.72	-0.17	3.87	25.4	-0.15	-0.95	-0.12	-3.19	26.1	0.59	-0.91	-0.54	10.71	26.1	0.31	-0.9	-0.29
6.8	-7.07	24.3	-0.29	-1.35	0.05	62.01	24.3	0.03	-0.69	0.39	42.41	25	-0.53	-0.99	-0.36	8.43	25.1	0.02	-0.98	-0.12	-0.46	25.1	0.42	-0.9	-0.35	2.28	25.4	-0.11	-0.96	-0.1	-9.58	26.1	0.26	-0.98	-0.56	10.71	26.1	0.38	-0.95	-0.31
6.84	-5.93	24.3	-0.61	-1.1	0.26	46.28	24.3	0.14	-1.59	0.13	26.9	25	-0.46	-0.93	-0.2	7.98	25.1	-2.05	-3.5	0.58	7.98	25.1	0.77	-1.14	-0.72	1.59	25.4	-0.11	-0.99	-0.03	-13.68	26.1	0.08	-1.17	-0.54	10.49	26.1	0.42	-0.9	-0.33
6.88	-4.79	24.3	-0.78	-0.89	0.61	31.23	24.3	0.08	-1.01	0.43	20.52	25	0.17	-0.94	0.06	7.75	25.1	0.27	-1.08	-0.3	20.75	25.1	0.21	-1.28	-0.22	0.91	25.6	-1.95	-1.08	1.59	-13.68	26.1	0.33	-0.83	-0.5	-9.35	26.1	0.54	-0.83	-0.68
6.92	-4.56	24.5	-0.13	-0.93	0.34	21.66	24.3	-0.04	-1.06	0.61	18.47	25	0.1	-1.1	-0.1	-3.19	25.1	0.44	-0.91	0.04	28.73	25.1	0.26	-1.11	0.03	0.45	25.4	-0.26	-0.87	-0.94	-10.26	26.1	-0.35	-0.43	-0.66	-12.77	26.1	0.02	-1.03	-0.55
6.96	-3.88	24.5	0.82	-2.21	0.1	14.36	24.3	0.02	-0.99	0.21	18.69	25	0.01	-0.99	-0.33	-2.51	25.1	0.04	-0.95	-0.23	38.07	25.1	0.07	-0.97	-0.05	-0.46	25.6	0.18	-0.99	-0.06	-7.53	26.1	-0.56	-0.36	-0.55	-12.09	26.1	0.28	-0.78	-0.61
7	-2.74	24.5	-0.1	-0.97	0.63	9.12	24.3	-0.04	-0.97	0.18	17.78	25	-0.11	-0.97	-0.37	-2.28	25.1	0.11	-0.94	-0.17	33.51	25.3	-0.11	-0.97	-0.27	-0.46	25.4	0.06	-0.94	-0.01	-6.16	26.1	-0.3	-0.45	-0.35	-9.58	26.2	0.17	-0.68	-0.54
7.04	-1.6	24.5	0.08	-0.93	0.12	5.47	24.3	0.05	-0.92	0.19	15.27	25	-0.07	-0.94	-0.16	-2.28	25.1	0.13	-0.95	-0.14	23.71	25.1	0.17	-0.99	-0.19	-0.23	25.6	0.29	-0.92	-0.18	-5.47	26.1	-0.12	-0.73	-0.27	-7.3	26.2	-0.08	-0.58	-0.53
7.08	0	24.5	0.04	-0.9	0.1	3.19	24.3	0.09	-0.97	0.24	12.31	25	-0.06	-0.92	-0.08	-2.28	25.1	0.21	-0.93	-0.21	16.41	25.3	0.26	-0.99	-0.23	-0.23	25.6	0.24	-0.96	-0.16	-5.02	25.9	-0.02	-0.98	-0.22	-5.93	26.1	-0.29	-0.59	-0.4
7.12	-0.69	24.5	1.2	-0.21	0.17	2.28	24.3	0.06	-1.03	0.11	10.49	25	-0.08	-0.94	-0.05	-2.28	25.1	0.24	-0.92	-0.21	11.17	25.1	0.18	-0.98	-0.28	-0.23	25.4	0.27	-0.96	-0.21	-3.88	26.1	0.13	-1.14	-0.24	-5.02	26.1	-0.24	-0.78	-0.28
7.16	-0.69	24.5	-0.28	-0.84	0.06	1.37	24.3	0.23	-0.89	0.1	9.57	25	-0.05	-0.96	-0.1	-2.28	25.1	0.22	-0.96	-0.21	6.84	25.1	-0.03	-0.96	-0.17	0	25.4	0.27	-0.94	-0.14	-2.51	26.1	0.22	-1.12	-0.28	-4.56	26.1	-0.11	-0.91	-0.21
7.2	2.28	24.5	-0.17	-1.39	-0.64	0.68	24.3	-2.27	-0.89	0.92	8.89	25	-0.08	-1.03	-0.17	-2.28	25.1	0.36	-0.98	-0.25	3.87	25.3	0.12	-0.94	-0.06	0	25.4	0.35	-0.97	-0.13	-2.05	26.1	0.01	-1	-0.3	-3.65	26.2	0	-1.07	-0.17
7.24	8.21	24.5	-0.28	-1.31	0.37	-0.23	24.3	-0.05	-1.36	-0.22	9.57	25	0.39	-1.29	-0.57	-2.51	25.1	0.47	-0.97	-0.27	2.51	25.1	0.14	-0.94	-0.3	-0.23	25.6	0.45	-0.93	-0.16	2.51	25.9	0.22	-1.2	0.23	-2.51	26.1	0.05	-1.06	-0.11
7.28	18.47	24.3	0.04	-1.16	0.26	-2.05	24.3	-0.13	-1.08	-0.64	9.57	25	0.2	-0.92	-0.11	-6.39	25.1	0.62	-0.93	-0.74	1.59	25.3	0.23	-1	-0.32	-5.93	25.6	0.6	-0.97	-0.4	20.06	26.1	0.87	-0.99	-0.75	-2.28	26.1	0.07	-0.99	-0.17
7.32	35.57	24.3	-0.14	-1.12	0.39	-3.19	24.3	0.01	-1	0.84	9.8	25	0.26	-0.94	-0.07	-8.67	25.1	0.32	-1.08	-0.85	0.45	25.1	0.44	-1	-0.38	-11.17	25.4	0.24	-0.98	-0.44	46.28	25.9	0.44	-0.97	-0.24	-1.83	26.1	-0.09	-0.98	-0.29
7.36	52.21	24.3	-0.27	-1.13	0.41	-2.97	24.3	-0.47	-1.15	0.68	9.57	25	0.23	-0.89	-0.12	-12.31	25.1	-0.23	-1.07	-0.43	-1.83	25.1	0.35	-1.04	-0.54	-10.26	25.6	0.15	-1.07	-0.87	38.3	25.9	0.03	-0.97	-0.35	3.42	26.1	0.58	-0.91	-0.77
7.4	63.84	24.3	-0.19	-1.22	0.05	-3.88	24.3	0.12	-0.85	0.03	9.35	24.8	0.12	-0.92	-0.13	-11.17	25.1	0.35	-0.74	-0.51	-7.75	25.1	0.16	-1.13	-0.69	-9.81	25.6	0.55	-0.78	-0.68	37.16	26.1	-0.02	-0.96	-0.17	19.61	26.1	0.5	-0.82	-0.25
7.44	47.65	24.5	0.12	-1.04	0.07	-5.93	24.3	-0.25	-1.07	0.42	9.35	25	0.15	-0.95	-0.21	-8.21	25.1	-0.41	-0.3	-0.46	-12.09	25.3	-0.18	-1.03	-0.51	-7.3	25.4	0.08	-0.55	-0.43	31.69	25.9	0.13	-0.9	-0.09	44.46	26.1	0.05	-1.06	-0.08
7.48	29.87	24.3	-0.03	-0.88	0.38	-8.21	24.3	-0.13	-1.17	0.25	9.12	24.8	0.49	-0.97	-0.27	-6.84	25.1	-0.69	-0.36	-0.37	-12.77	25.1	-0.02	-0.67	-0.46	-5.25	25.6	-0.32	-0.52	-0.47	25.76	25.9	0.36	-0.87	-0.29	44	26.1	0.05	-0.98	-0.23
7.52	18.92	24.5	-0.03	-0.82	0.36	-8.89	24.3	-0.04	-1.26	0.34	-1.37	25	0.6	-0.94	-0.34	-6.61	25.1	-0.49	-0.58	-0.27	-8.89	25.1	-0.36	-0.25	-0.56	-4.33	25.4	-0.32	-0.66	-0.36	21.66	25.9	0.37	-0.86	-0.44	36.71	26.1	-0.12	-0.96	-0.13
7.56	13.91	24.3	-0.11	-0.97	0.54	-10.72	24.3	-0.02	-1.28	0.29	-4.56	24.8	0.42	-1.02	-0.43	-6.16	25.1	-0.21	-0.81	-0.23	-7.07	25.1	-0.57	-0.28	-0.52	-3.88	25.4	-0.17	-0.91	-0.24	18.47	26.1	0.21	-0.9	-0.34	31.92	26.1	-0.05	-0.93	-0.07
7.6	10.94	24.3	-0.09	-0.99	0.29	-10.72	24.3	-0.27	-1.33	0.65	-9.35	24.8	0.32	-0.98	-0.55	-5.47	25.1	-0.09	-1.12	-0.14	-5.7	25.1	-0.4	-0.45	-0.39	-2.97	25.6	-0.02	-1.08	-0.19	15.73	25.9	0.2	-0.9	-0.26	26.9	26.2	0.14	-0.91	-0.18
7.64	8.21	24.3	0.08	-1.04	-0.03	-7.75	24.3	-0.02	-0.66	0.11	-12.09	24.8	0.2	-1.11	-0.42	-4.11	25.1	0.06	-1.27	-0.1	-5.25	25.1	-0.28	-0.74	-0.26	-1.83	25.4	0.12	-1.01	-0.2	12.77	26.1	0.21	-0.89	-0.3	22.8	26.2	0.22	-0.91	-0.27
7.68	5.24	24.3	0.06	-1.16	0.12	-5.7	24.3	-0.15	-0.4	0.62	-12.31	24.8	0.51	-0.77	-0.69	-2.97	25.1	0.34	-1.08	-0.29	-4.11	25.1	-0.26	-1.14	-0.11	-1.83	25.6	0.13	-1.06	-0.2	10.71	26.1	1.43	-1.22	-1.84	19.61	26.2	0.18	-0.91	-0.31
7.72	2.96	24.3	-0.11	-0.91	0.04	-4.56	24.3	-0.22	-0.33	0.85	-9.35	24.8	-0.48	-0.48	-0.7	-2.51	25.1	-0.04	-1.02	-0.21	-2.97	25.1	-0.11	-1.23	-0.17	-1.6	25.4	0.08	-0.93	-0.21	10.94	26.1	0.18	-0.88	0.01	17.55	26.2	0.16	-0.92	-0.19
7.76	1.82	24.3	-0.17	-0.66	0.26	-4.79	24.3	0.32	-0.43	0.45	-7.3	24.8	-0.61	-0.42	-0.54	-2.51	25.1	-0.18	-0.95	-0.32	-2.05	25.1	-0.1	-1.06	-0.26	-1.6	25.6	0.05	-0.85	-0.22	10.71	26.1	0.15	-0.92	-0.07	15.73	26.2	0.26	-0.91	-0.2
7.8	2.05	24.3	-0.12	-1.18	0.57	-3.42	24.2	0.32	-0.88	0.28	-6.61	24.8	-0.35	-0.48	-0.35	3.65	25.1	0.54	-1.1	-1.05	-1.37	25.1	-0.39	-1.08	-0.43	-1.6	25.6	-0.01	-0.91	-0.26	11.17	26.1	0.17	-0.88	-0.31	14.13	26.2	-0.71	-1.2	0.11
7.84	2.28	24.3	0.06	-1.08	0.25	-3.19	24.3	0.14	-1.23	0.31	-6.16	25	-0.2	-0.66	-0.23	17.55	25.1	0.41	-1.84	-0.49	8.43	25.1	0.12	-0.94	-0.68	5.7	25.6	-0.03	-1.18	-0.52	11.17	26.1	0.31	-0.92	-0.24	14.36	26.2	0.4	-0.91	-0.18
7.88	1.59	24.3	-0.27	-1.24	0.23	-3.19	24.3	0.1	-1.43	0.3	-5.93	25	-0.17	-0.96	-0.22	39.9	25.1	0.17	-0.96	-0.28	38.53	25.1	-0.39	-1.73	0.1	25.08	25.6	-0.38	-1.42	-0.32	10.94	26.1	0.18	-0.95	-0.17	14.13	26.2	0.32	-0.85	-0.01
7.92	-0.23	24.5	-0.31	-1.26	0.11	-2.05	24.3	-0.05	-0.79	0.14	-4.79	25	-0.12	-1.2	-0.24	39.9	25.1	-0.04	-0.96	-0.2	54.03	25.1	-0.04	-0.99	-0.15	44.23	25.4	0.13	-0.98	-0.37	10.94	26.1	0.26	-0.92	-0.31	14.36	26.2	0.27	-0.9	-0.22
7.96	-2.28	24.5	0.08	-0.83	0.17	-1.6	24.3	0.06	-1.19	0.03	-3.19	24.8	0.13	-1.11	-0.3	27.13	25.1	0.05	-0.93	0.01	43.09	25.1	-0.14	-0.95	-0.21	48.56	25.4	0.18	-0.97	-0.24	10.71	26.2	0.37	-0.93	-0.24	14.36	26.2	0.3	-0.94	-0.19
8	-2.74	24.5	0.15	-0.8	0.29	-1.37	24.3	0.01	-0.99	0.37	-1.83	25	0.18	-0.98	-0.27	23.48	25.1	0.08	-0.92	-0.08	30.32	25.1	0.15	-0.89	-0.16	43.77	25.6	0.14	-0.93	-0.06	-6.39	26.2	0.47	-0.99	-0.16	14.36	26.2	0.31	-0.91	-0.07
8.04	-2.05	24.5	-0.02	-0.97	0.41	5.01	24.3	-0.24	-0.66	0.01	-1.6	25	0.1	-0.86	-0.26	22.11	25.1	0.1	-0.92	-0.31	21.66	25.1	0.33	-0.93	-0.21	31.92	25.4	0.08	-0.91	-0.2	-6.84	26.1	0.41	-0.95	-0.51	14.36	26.1	0.29	-0.88	-0.2
8.08	-1.14	24.5	-0.16	-1.01	0.27	25.53	24.3	-0.81	-1.53	0.42	-2.28	25	0	-0.9	-0.28	22.11	25.1	0.05	-0.96	-0.29	16.19	25.1	0.26	-0.96	-0.32	23.25	25.4	0.21	-0.92	-0.27	-6.39	26.1	0.45	-0.94	-0.25	14.36	26.2	0.45	-0.9	-0.18
8.12	-0.69	24.5	-0.12	-0.96	0.04	41.72	24.3	-0.05	-1.03	0.05	4.1	25	1.29	-0.27	-0.9	20.97	25.1	0.06	-0.93	-0.17	11.85	25.1	0.19	-0.96	-0.33	16.87	25.4	0.29	-0.94	-0.31	-8.21	25.9	0.07	-1.08	-0.26	14.59	26.2	0.58	-1.07	-0.3
8.16	-0.69	24.5	-0.05	-0.97	-0.03	48.11	24.2	0.13	-0.96	0.26	29.64	25	0.68	-1.25	-0.74	18.47	25.1	0.16	-0.94	-0.19	7.98	25.3	0.15	-0.93	-0.21	11.85	25.4	0.13	-0.94	-0.24	-8.67	26.1	0.27	-0.95	0	14.59	26.2	1.82	-1.29	-1.31
8.2	0.45	24.5	0.13	-1	0.15	43.55	24.3	-0.17	-0.77	0.14	59.05	25	-0.19	-1.06	-0.47	16.19	25.1	0.12	-0.93	-0.23	5.01	25.1	0.04	-0.93	-0.04	7.98	25.4	0.13	-0.94	-0.14	-7.53	26.1	0.24	-0.85	-0.15	-0.91	26.2	0.86	-0.99	-0.2
8.24	0.23	24.3	0.21	-0.98	0.21	31.23	24.3	0.01	-1.03	0.02	45.14	25	-0.01	-1	-0.36	14.36	25.1	0.08	-0.95	-0.3	3.19	25.3	0.01	-0.95	-0.12	5.24	25.4	0.09	-0.94	-0.12	-7.3	26.1	-0.21	-0.49	-0.04	-8.21	26.2	-0.37	-1.48	0.05
8.28	0.91	24.5	0.27	-0.9	0.04	22.57	24.3	-0.07	-1	0.22	34.2	25	0.11	-0.88	0	12.31	25.1	-1	-1.3	2.7	2.05	25.1	-0.06	-0.93	-0.15	3.42	25.6	-0.04	-0.93	-0.24	-7.07	26.1	-0.29	-0.63	-0.03	-10.49	26.1	0.19	-0.8	0.12
8.32	1.37	24.3	0.13	-0.94	0.51	16.41	24.2	-0.02	-0.97	0.29	26.45	25	0.3	-0.83	-0.24	12.54	25.1	0.06	-1.11	0.2	1.37	25.3	0.03	-0.95	-0.03	2.28	25.4	-0.1	-0.94	-0.26	-6.84	26.1	-0.16	-0.84	-0.05	-18.93	26.1	0.51	-0.59	-0.38
8.36	1.14	24.3	-0.04	-1.4	0.02	11.63	24.2	-0.01	-1.02	0.29	22.8	25	0.15	-0.91	-0.32	7.52	25.1	0.23	-0.92	0.02	0.91	25.3	2.18	-1.48	-1.46	1.59	25.6	0.1	-0.95	-0.3	-5.93	26.1	-0.09	-1.05	-0.17	-17.1	26.1	-0.38	-0.52	-0.01
8.4	0.45	24.3	0.07	-0.93	0.51	7.75	24.2	0.06	-0.9	0.36	20.75	25	0	-0.93	-0.2	6.84	25.1	0.01	-0.92	-0.33	0.45	25.3	0.09	-0.96	-0.14	1.82	25.6	0.12	-0.96	0.05	-4.33	26.1	0.02	-1.11	-0.27	-9.35	26.1	-0.53	-0.57	-0.09
8.44	0.91	24.5	0.12	-0.87	0.26	5.01	24.3	0.08	-0.91	0.37	18.69	25	0.08	-0.94	-0.21	4.1	25.1	0.03	-0.93	-0.27	0	25.3	0.09	-0.96	-0.08	1.82	25.4	0.13	-0.92	-0.17	-3.19	26.1	-0.03	-0.91	-0.21	-4.33	26.1	-0.16	-1.07	-0.24
8.48	0.68	24.5	0.27	-0.81	-0.23	2.96	24.3	0.05	-0.92	0.44	15.96	25	0.18	-0.91	-0.35	0.68	25.1	-0.07	-0.97	-0.11	-0.23	25.3	-0.06	-0.92	-0.25	2.05	25.4	0.23	-0.91	-0.3	-2.28	26.1	-0.02	-0.74	-0.35	-3.88	26.1	0.04	-1.13	-0.15
8.52	1.14	24.5	0.11	-1.35	-0.33	2.05	24.2	0.09	-0.91	0.3	13.22	25	0.2	-0.93	-0.26	-1.37	25.1	0.03	-0.95	-0.21	-0.23	25.3	0.05	-0.94	-0.19	2.05	25.4	0.36	-0.97	-0.19	4.79	26.1	1.16	-1.14	-0.52	-2.05	26.1	0.17	-1.01	-0.12
8.56	1.37	24.5	0.72	-1.27	1.23	1.59	24.3	-5.77	-1.71	1.54	10.94	25	0.1	-0.94	-0.17	-3.42	25.1	0.2	-0.93	-0.19	-0.23	25.3	0.07	-0.97	-0.16	1.82	25.4	0.27	-1.07	-0.21	18.24	26.1	0.16	-1.15	0.08	-1.37	26.1	0.31	-0.79	-0.2
8.6	0.91	24.5	0.28	-1.07	0.05	0.68	24.3	0.42	-1.09	0.49	9.12	25	0.1	-0.76	-0.4	-4.11	25.1	0.21	-0.94	-0.2	-0.23	25.3	0.09	-0.95	-0.21	-0.69	25.4	0.36	-1.04	-0.11	33.06	26.1	0.23	-0.94	-0.05	-0.69	26.1	0.11	-0.71	-0.6
8.64	0.45	24.5	0.14	-0.96	-0.08	0	24.3	0.09	-0.55	-0.16	9.12	25	0.36	-1.02	-0.34	-4.33	25.1	0.17	-0.95	-0.19	-0.23	25.3	0.22	-0.98	-0.27	-2.05	25.4	0.62	-0.99	-0.39	46.05	26.1	0.11	-1	-0.13	6.61	26.1	0.93	-1.19	-0.2
8.68	-0.23	24.5	0.52	-0.68	0.14	-0.46	24.2	-0.02	-0.64	1.4	9.35	25	0.31	-0.9	-0.13	-4.11	25.1	0.11	-0.94	-0.19	-0.46	25.3	0.25	-1.02	-0.21	-3.88	25.4	0.79	-1.32	-0.36	43.55	26.1	0.15	-0.98	-0.16	14.36	26.1	0.57	-1.05	-0.29
8.72	-1.6	24.5	0.44	-1.07	0.31	-0.69	24.3	0.11	-0.93	-0.7	9.57	25	0.09	-0.94	-0.14	-3.88	25.1	0.11	-0.94	-0.19	-0.91	25.3	0.43	-1.02	-0.18	-8.21	25.4	0.17	-1.2	-0.21	41.27	26.1	0.16	-0.98	-0.26	23.03	26.1	0.3	-0.94	-0.08
8.76	-6.16	24.3	-0.03	-1.61	-0.18	-0.23	24.3	-0.02	-1.18	-0.02	9.57	25	0.17	-0.89	-0.28	-3.65	25.1	0.13	-0.95	-0.22	-2.05	25.1	0.21	-1.15	0.02	-10.26	25.4	-0.34	-0.83	-0.02	36.71	26.1	0.21	-0.99	-0.17	34.65	26.1	0.02	-0.97	0.04
8.8	-11.17	24.5	-0.05	-1.8	-0.49	-0.23	24.3	-0.05	-0.72	0.47	9.8	25	0.1	-0.97	-0.17	-3.65	25.1	0.18	-0.96	-0.12	-4.33	25.1	-0.07	-1.43	-0.43	-4.33	25.4	0.65	-1.38	-0.37	29.41	25.9	0.19	-0.99	-0.12	37.39	26.1	0.14	-0.92	-0.19
8.84	-8.67	24.3	-0.41	-1.08	-0.08	0	24.3	-0.02	-1.02	0.31	9.8	25	0.24	-0.95	-0.22	-3.65	25.1	0.31	-0.93	-0.19	-9.81	25.3	0.26	-1.3	-0.28	-2.28	25.4	0.02	-0.55	-0.1	22.11	26.1	0.25	-0.92	-0.15	38.76	26.1	0.22	-1.06	-0.31
8.88	-4.11	24.5	-0.04	-0.5	-0.03	0	24.3	0.2	-0.99	0.37	10.03	25	0.46	-1	-0.25	-3.88	25.1	0.32	-0.92	-0.17	-11.86	25.1	0.02	-0.82	-0.04	-1.83	25.4	-0.33	-0.59	-0.1	16.64	26.1	0.39	-0.89	-0.15	37.85	26.2	0.26	-1.01	-0.3
8.92	-3.65	24.5	-0.15	-0.31	0.03	0	24.3	0.05	-1.07	0.34	9.57	25	0.55	-0.97	-0.4	-4.56	25.1	0.01	-0.92	-0.13	-3.65	25.3	0.32	-0.96	-0.23	-2.05	25.4	-0.21	-0.68	-0.03	12.77	25.9	0.33	-0.92	-0.15	29.64	26.1	0.11	-1	-0.15
8.96	-3.42	24.5	-0.45	-0.72	-0.01	-0.23	24.3	-0.02	-1.14	0.31	-0.69	25	0.14	-0.94	-0.21	-0.46	25.1	-0.08	-0.94	-0.14	-2.51	25.3	-0.15	-0.43	-0.06	-2.51	25.4	-0.03	-0.9	-0.06	10.49	25.9	0.16	-0.95	-0.13	22.11	26.2	-0.01	-0.92	-0.05
9	-3.65	24.5	-0.58	-0.77	0.16	-1.14	24.3	-0.07	-1.2	0.32	-2.74	25	0.54	-1.01	-0.15	0.23	25.1	-0.13	-0.96	-0.01	-2.28	25.3	-0.27	-0.45	-0.03	-2.74	25.4	-0.01	-1.13	-0.1	8.89	25.9	0.64	-1.07	-0.41	16.64	26.2	0.04	-0.93	-0.04
9.04	-3.42	24.5	-0.1	-1.03	0.29	-3.65	24.3	-0.19	-1.5	0.36	-7.53	24.8	0.09	-1.14	-0.2	1.59	25.1	-0.05	-0.97	-0.04	-2.74	25.3	-0.09	-0.65	-0.07	-2.51	25.6	0.01	-1.17	-0.17	7.75	26.1	-0.42	-0.84	0.15	12.99	26.1	0.07	-0.95	-0.07
9.08	-2.74	24.5	0.15	-1.26	0.19	-5.02	24.3	0.2	-2	0.45	-10.26	25	0.01	-0.82	-0.07	2.96	25.1	0.1	-1	-0.1	-4.11	25.3	-0.19	-1.05	-0.14	-1.6	25.4	0.04	-0.97	-0.17	7.98	26.1	0.29	-1	-0.08	10.49	26.1	0.05	-0.97	-0.17
9.12	-1.83	24.3	-0.03	-1.09	0.04	-11.4	24.3	0.09	-1.04	0.26	-8.44	25	0.04	-0.87	-0.11	3.65	25.1	0.12	-0.99	-0.13	-3.65	25.1	-0.15	-1.16	-0.1	-0.69	25.6	0.18	-0.74	-0.25	7.98	26.1	0.03	-0.96	-0.05	8.43	26.2	-1.11	-1.94	0.23
9.16	-1.37	24.5	-0.08	-1.05	0.05	-4.79	24.3	0.72	-0.05	-0.07	-7.07	25	-0.19	-0.57	-0.08	3.65	25.1	0.04	-0.98	-0.16	-2.51	25.3	-0.07	-1.16	-0.11	3.87	25.4	0.81	-0.91	-0.7	7.98	26.1	-0.08	-0.95	-0.11	6.61	26.2	0.33	-1	-0.3
9.2	-0.91	24.5	-0.08	-0.96	0.03	-1.83	24.3	-0.24	-0.4	0.27	-6.39	24.8	-0.34	-0.55	-0.02	3.19	25.1	-0.1	-0.95	-0.16	-0.69	25.1	-0.1	-0.74	-0.38	11.85	25.4	0.1	-0.7	-0.39	7.07	26.1	-0.06	-0.94	-0.15	5.01	26.2	0.12	-0.96	0.08
9.24	7.29	24.5	0.1	-1.6	0.03	-1.37	24.3	-0.15	-0.3	0.37	-6.39	24.8	-0.11	-0.67	-0.04	2.73	25.1	-0.04	-0.95	-0.09	1.37	25.1	0.33	-0.6	-0.82	20.06	25.6	0.33	-1.05	-0.11	4.33	26.1	-0.04	-0.94	-0.16	3.65	26.2	-0.09	-1	0.01
9.28	29.18	24.3	0.26	-1.63	0.13	-1.83	24.3	0	-0.57	0.38	-5.93	24.8	0.01	-0.87	-0.13	2.51	25.1	0.02	-0.97	-0.1	15.05	25.1	1.05	-1.13	-0.56	28.27	25.6	0.29	-0.98	0.07	3.65	26.1	0	-0.94	-0.13	3.65	26.2	0.07	-0.94	-0.15
9.32	44.23	24.3	0.38	-0.91	0.31	-2.28	24.3	0.08	-0.88	0.17	-5.25	25	0.01	-1.19	-0.19	2.28	25.1	-0.16	-0.99	-0.15	30.32	25.1	-0.32	-1.2	0.25	36.93	25.6	0.08	-0.97	0.01	3.65	26.1	0.16	-0.97	-0.21	3.65	26.2	0.17	-0.94	-0.14
9.36	51.07	24.3	0.17	-1.19	0.24	-2.97	24.3	0.14	-1.01	0.12	-4.11	25	0.06	-1.19	-0.2	1.82	25.1	-0.01	-1.03	-0.09	46.28	25.1	0.38	-1.09	-0.16	38.53	25.6	0.2	-0.95	-0.15	3.42	26.1	0.26	-0.92	-0.13	3.65	26.2	0.02	-1	-0.17
9.4	45.83	24.3	0.12	-1.09	0.35	-3.65	24.3	-0.11	-1.72	0.58	-2.97	25	0.1	-0.96	-0.2	1.37	25.1	0.24	-1.09	-0.08	58.59	25.1	0.06	-0.95	-0.39	29.87	25.6	0.12	-1.03	-0.27	0.45	26.1	0.3	-0.94	-0.17	2.28	26.2	-1.07	-1.23	0.64
9.44	33.29	24.3	0.1	-0.89	0.25	-2.97	24.3	-0.04	-1.58	0.28	-2.05	25	0.11	-0.79	-0.26	0.91	25.3	0.27	-1.11	-0.31	51.98	25.1	0.16	-1.02	-0.21	23.25	25.6	-0.02	-0.99	-0.23	0.45	26.1	0.04	-0.95	-0.11	0.91	26.2	0.06	-0.92	0.03
9.48	24.17	24.3	0.07	-0.98	0.35	-1.37	24.3	0.03	-1.3	0.54	-2.05	25	0.03	-0.82	-0.32	0.23	25.3	0.42	-1.3	-0.4	37.85	25.1	0.23	-0.95	-0.15	17.55	25.6	-0.05	-1	-0.12	0.23	26.1	0.05	-0.96	-0.15	0.68	26.2	-0.01	-0.96	-0.12
9.52	17.55	24.3	0.03	-0.99	0.19	7.29	24.3	-0.35	-1.07	0.64	5.01	25	0.6	-0.98	-0.07	-2.28	25.1	0.24	-1.38	-0.2	26.9	25.1	0.23	-0.97	-0.14	12.31	25.4	0.08	-0.94	-0.08	0.23	26.1	0.09	-0.94	-0.21	0.68	26.2	0.14	-0.94	-0.15
9.56	12.08	24.5	-0.07	-1.04	0.12	16.64	24.3	-0.35	-0.9	0.06	13.91	25	0.67	-0.96	-0.26	-9.35	25.3	-0.51	-0.76	0.07	18.47	25.1	0.22	-0.91	-0.14	8.43	25.4	0.19	-0.92	-0.05	0	26.1	0.29	-0.95	-0.2	0.45	26.2	0.39	-0.93	-0.21
9.6	7.98	24.3	-0.03	-0.98	0.09	27.13	24.3	-0.11	-1.06	0.09	21.66	25	0.29	-0.95	-0.11	-9.35	25.1	-0.17	-0.98	-0.16	12.99	25.1	0.23	-0.93	-0.09	6.15	25.4	0.2	-0.95	-0.05	0	26.1	0.21	-0.94	-0.23	0.45	26.2	0.32	-0.93	-0.26
9.64	5.47	24.5	0.03	-1.01	0.22	35.34	24.3	0.04	-1.3	-0.09	29.87	25	0.05	-1.04	-0.08	-7.07	25.1	-1.27	-0.34	-0.08	9.57	25.1	0.14	-0.95	-0.14	5.01	25.4	0.1	-0.97	-0.16	0	26.1	0.18	-0.93	-0.19	0.45	26.2	0.21	-0.93	-0.21
9.68	3.65	24.3	0.15	-0.92	0.22	37.85	24.3	-0.08	-1.27	0.06	30.09	25	0.17	-0.93	-0.14	-7.98	25.1	-0.78	-0.37	-0.1	7.29	25.1	0.18	-0.97	-0.18	4.33	25.6	0.73	-1.51	-0.42	-0.23	26.1	0.12	-0.93	-0.17	0.23	26.2	0.18	-0.92	-0.21
9.72	2.51	24.3	-3.32	-1.05	-5.18	28.73	24.2	0.31	-0.85	0.18	30.32	25	0.12	-1.06	-0.11	-6.61	25.3	-0.36	-0.45	0.13	5.47	25.1	-0.11	-0.81	-0.05	4.79	25.6	0.28	-0.95	-0.16	-0.23	26.1	0.07	-0.93	-0.18	0.23	26.2	0.17	-0.93	-0.21
9.76	0.91	24.3	0.38	-2.37	0.36	20.52	24.3	0.12	-0.93	0.44	32.83	24.8	0.22	-0.99	-0.18	-6.61	25.1	-0.69	-0.65	-0.12	3.19	25.1	0.05	-1.06	0	4.56	25.4	0.33	-0.95	0.04	-0.46	26.1	0.05	-0.92	-0.19	0.23	26.2	0.15	-0.92	-0.13
9.8	-0.23	24.3	0.17	-0.53	-0.44	14.82	24.2	0.07	-0.87	1.23	33.97	25	0.24	-1.01	-0.26	-7.3	25.1	-0.76	-0.94	-0.26	1.14	25.1	0.03	-0.94	-0.06	5.01	25.6	0.29	-0.91	-0.33	-0.46	26.1	0.03	-0.9	-0.16	0	26.1	0.15	-0.91	-0.17
9.84	-0.69	24.3	-0.78	-1.72	-0.52	11.4	24.3	-0.12	-0.74	0.36	28.73	25	0.22	-1.01	-0.17	-6.39	25.1	-0.4	-0.99	-0.35	-0.23	25.3	-0.07	-0.88	-0.26	5.01	25.4	0.29	-0.92	-0.2	-0.46	26.1	0.03	-0.91	-0.15	0	26.2	0.15	-0.92	-0.29
9.88	-0.69	24.5	-0.69	-0.68	-0.19	8.66	24.2	-0.5	-1.35	0.51	22.11	25	0.15	-0.95	-0.09	-3.42	25.1	-0.74	-1.05	0.23	-0.69	25.3	0.04	-0.96	-0.09	5.01	25.6	0.09	-0.94	-0.04	-0.69	26.1	0.1	-0.98	-0.18	-0.46	26.1	0.32	-1.06	-0.27
9.92	-0.69	24.5	0.18	-0.99	-0.22	6.38	24.2	0.1	-0.92	0.33	16.87	25	0.07	-0.93	-0.05	1.59	25.1	0.25	-0.8	-0.41	-0.23	25.1	0.03	-0.95	-0.03	5.24	25.4	0.05	-0.94	-0.17	-2.74	25.9	0.15	-1.07	-0.32	-3.42	26.2	0.6	-1.42	-0.22
9.96	-0.46	24.3	0.13	-1.17	-0.1	4.56	24.2	-0.06	-1.01	0.25	13.45	25	0.16	-0.94	0	15.27	25.1	-0.12	-1.02	0.06	0.23	25.3	0.09	-0.94	-0.24	5.24	25.6	0.06	-0.93	-0.22	-10.95	26.1	0.26	-1.12	-0.42	-13	26.1	0.36	-1.37	-0.18
10	-0.46	24.3	-0.34	-1.07	0.15	3.42	24.3	-0.02	-0.93	0.19	10.71	25	0.09	-0.96	-0.13	25.99	25.1	0.73	-0.67	-0.37	0.45	25.3	-0.43	-0.98	0.25	5.01	25.6	0.24	-0.98	-0.22	-12.54	26.1	0.23	-1.15	-0.22	-6.39	26.2	0.12	-1.62	-0.37
10.04	-1.6	24.3	-0.07	-1.26	0.14	2.51	24.3	0.27	-1.07	0.23	8.89	25	0.3	-1.69	0	30.78	25.1	-0.11	-0.98	-0.13	0.68	25.3	-0.02	-0.96	-0.05	4.56	25.4	-0.2	-0.82	0.2	-5.7	26.1	0.31	-1.04	-0.51	-4.33	26.1	-1.08	-1.14	-0.29
10.08	-5.47	24.3	-0.16	-1.44	-1.34	1.82	24.3	-1.19	-1.99	0.71	7.98	25	-0.08	-0.95	0.05	28.73	25.1	-0.05	-0.99	-0.11	0.91	25.1	0.04	-0.96	-0.05	0.68	25.4	0.2	-0.97	-0.15	-4.56	25.9	-0.14	-1.13	-0.3	-4.11	26.1	-0.45	-0.88	-0.13
10.12	-8.67	24.3	0.22	-2.45	0.51	0.91	24.3	-0.65	-0.84	-0.34	8.21	25	0.2	-0.99	0.02	18.92	25.1	0.05	-0.97	-0.13	0.68	25.3	-0.03	-0.96	-0.16	1.14	25.4	0.1	-0.96	-0.22	-4.33	26.1	-0.37	-0.96	-0.24	-3.65	26.1	-0.26	-0.59	-0.17
10.16	-11.4	24.3	-0.08	-0.93	0	0	24.3	0.14	-0.95	-0.57	8.21	25	0.17	-0.91	-0.18	14.59	25.1	0.03	-0.96	-0.2	0.45	25.3	-0.03	-0.94	-0.22	0.91	25.4	0.09	-0.96	-0.27	-4.11	26.1	-0.41	-0.72	-0.29	-4.56	26.2	-0.47	-0.4	-0.36
10.2	-2.97	24.3	-0.11	-0.38	0.23	-1.14	24.3	-0.35	-0.78	1.08	8.43	25	0.14	-0.93	-0.16	12.31	25.1	0.12	-0.96	-0.13	0.23	25.1	0.04	-0.94	-0.17	0.45	25.6	0.12	-0.95	-0.13	-4.56	26.1	-0.3	-0.52	-0.27	-6.39	26.1	-0.46	-0.43	-0.35
10.24	-1.6	24.3	-0.2	-0.42	-0.08	-1.37	24.3	-0.07	-0.98	0.53	8.43	25	0.14	-0.94	-0.14	11.63	25.1	-0.02	-0.96	-0.07	0.23	25.1	0.05	-0.94	-0.15	0	25.6	-0.02	-0.94	-0.1	-5.02	26.1	-0.25	-0.43	-0.23	-7.75	26.1	-0.49	-0.54	-0.47
10.28	-1.37	24.3	-0.14	-0.8	0.22	-0.91	24.3	-0.12	-0.91	0.36	8.43	25	0.1	-0.94	-0.16	12.54	25.1	-0.11	-0.97	0.05	0.23	25.3	0.07	-0.93	-0.18	0	25.4	-0.12	-0.92	-0.1	-5.7	26.1	-0.54	-0.43	-0.33	-6.16	26.1	-0.28	-0.55	-0.68
10.32	-1.37	24.3	-0.47	-0.81	0.51	-0.46	24.3	-0.21	-0.93	0.37	8.66	24.8	0.16	-0.94	-0.24	13.45	25.1	0.23	-0.95	-0.36	0.23	25.1	0.05	-0.92	-0.25	0	25.6	-0.09	-0.94	-0.13	-6.16	26.1	-0.72	-0.52	-0.56	5.24	26.1	-0.58	-1.7	-1.45
10.36	-2.05	24.3	-0.09	-0.7	-0.02	0	24.3	-0.05	-1	0.25	8.66	25	0.21	-0.94	-0.18	14.59	25.1	-0.1	-0.96	-0.13	0.23	25.3	0.05	-0.91	-0.25	0	25.4	0.05	-0.92	-0.15	-5.25	26.1	0.08	-0.4	-0.95	15.73	26.1	0.78	-1.21	-0.25
10.4	-2.51	24.3	0.31	-0.87	0.05	0.23	24.3	-0.11	-1.08	0.45	8.66	25	0.2	-0.94	-0.2	14.82	25.1	-0.06	-0.96	-0.17	0.23	25.3	0.07	-0.91	-0.19	0	25.4	0.1	-0.92	-0.19	6.15	26.1	-1.32	-1.84	-0.48	28.27	26.2	0.25	-1.23	-0.42
10.44	-2.74	24.3	0.14	-1.2	0.13	0.45	24.3	0.18	-0.72	0.28	8.43	25	-0.04	-1.2	0.02	13.91	25.1	0.19	-0.97	-0.17	0.23	25.3	0.12	-0.92	-0.16	0	25.4	0.14	-0.93	-0.12	14.13	26.1	0.96	-1.16	-0.45	29.41	26.2	0.08	-0.83	-0.18
10.48	-2.28	24.3	0.09	-1.15	0.11	1.14	24.2	0.09	-0.71	0.12	8.21	24.8	2.15	-1.06	-0.91	12.99	25.1	0.21	-0.97	-0.15	0.23	25.1	0.09	-0.91	-0.27	0	25.4	0.22	-0.95	-0.2	18.69	26.1	0.51	-1.05	-0.3	17.1	26.2	0.37	-0.95	-0.24
10.52	-1.37	24.3	0.01	-1.11	0.02	1.59	24.3	0.05	-1.01	0.49	0.23	25	-0.17	-0.98	0.05	12.54	25.1	0.09	-0.97	-0.17	-0.23	25.1	0.27	-1	-0.32	-0.91	25.4	0.31	-1.04	-0.38	18.24	26.1	0.5	-0.98	-0.07	12.31	26.2	0.22	-0.98	-0.11
10.56	-1.14	24.5	-0.08	-0.98	0.24	1.37	24.3	0.04	-1	0.32	0.45	24.8	0.19	-0.98	-0.15	11.63	25.1	0.01	-0.95	-0.15	-2.97	25.1	0.48	-1	-0.61	-5.25	25.4	0.64	-1.11	-0.37	21.2	26.1	0.6	-1.4	0.24	10.71	26.2	0.3	-0.96	-0.1
10.6	-1.37	24.3	-0.05	-1.01	0.25	0.91	24.3	0.15	-0.98	0.14	0.45	25	0.26	-0.95	-0.21	10.26	25.1	-0.03	-0.93	-0.15	-9.81	25.1	0.33	-1.1	-0.42	-11.63	25.6	0.45	-1.09	-0.12	24.85	26.1	0.11	-1	-0.38	10.49	26.2	0.24	-0.99	-0.2
10.64	0.68	24.5	0.01	-1.03	0.12	0.68	24.3	0.11	-1.08	0.11	0.45	25	0.28	-0.94	-0.15	9.12	25.1	-0.05	-0.93	-0.18	-6.16	25.1	0.2	-1.07	0.19	-5.93	25.4	-0.32	-1.71	-0.1	16.41	26.1	-0.04	-1	-0.27	10.49	26.2	0.11	-0.98	-0.12
10.68	5.93	24.3	-0.16	-1.43	-0.21	0.45	24.3	0.09	-1.07	0.03	0.23	25	0.22	-0.93	-0.15	7.75	25.1	-0.02	-0.95	-0.14	-5.02	25.1	-0.51	-1.17	-0.54	-3.65	25.4	-0.41	-1.49	-0.27	12.08	26.1	0.05	-0.95	-0.18	10.49	26.2	0.13	-0.96	-0.19
10.72	13.68	24.3	-0.29	-1.27	-0.29	0.23	24.3	0.09	-1	0.12	0.23	25	0.15	-0.94	-0.16	6.61	25.1	-0.07	-0.92	-0.15	-4.56	25.1	-0.32	-1.21	-0.31	-2.74	25.4	-0.62	-1.02	-0.18	10.26	26.1	0.09	-0.96	-0.15	10.49	26.2	0.09	-0.95	-0.2
10.76	23.94	24.3	0.23	-1.07	0.26	0	24.3	0.08	-0.95	0.27	0	24.8	0.11	-0.93	-0.13	5.7	25.1	-0.09	-0.9	-0.2	-3.65	25.1	-0.52	-0.84	-0.2	-2.05	25.4	-0.26	-0.69	-0.24	8.89	26.1	0.1	-0.95	-0.21	9.12	26.2	0.08	-0.95	-0.13
10.8	34.43	24.3	0.24	-0.9	0.23	0.23	24.3	0.07	-0.88	0.32	0	25	0.12	-0.92	-0.14	4.79	25.1	0.1	-0.99	-0.16	-3.65	25.3	-0.51	-0.47	-0.31	-2.28	25.6	-0.2	-0.48	-0.35	7.07	25.9	0.14	-0.97	-0.16	3.19	26.2	0.08	-0.95	-0.15
10.84	32.6	24.3	0.11	-1.32	0.78	0.23	24.3	0.07	-0.9	0.32	0	25	0.14	-0.92	-0.17	3.19	25.1	0.12	-1.01	-0.33	-3.88	25.3	-0.26	-0.34	-0.24	#N/A	#N/A	#N/A	#N/A	#N/A	4.56	26.1	0.15	-0.96	-0.14	2.28	26.2	0.08	-0.95	-0.17
10.88	24.39	24.3	0.06	-1.1	0.19	0.23	24.2	0.1	-0.96	0.17	0	24.8	0.19	-0.92	-0.18	-3.88	25.1	0.47	-1.04	-0.48	-4.33	25.3	-0.3	-0.37	-0.22	#N/A	#N/A	#N/A	#N/A	#N/A	3.42	26.1	0.15	-0.95	-0.19	1.82	26.2	0.07	-0.96	-0.15
10.92	18.92	24.3	0.09	-0.94	0.37	0	24.2	-0.01	-0.95	0.41	0	25	0.16	-0.91	-0.16	-11.63	25.1	0.4	-1.11	-0.25	-5.25	25.1	-0.83	-0.39	-0.43	#N/A	#N/A	#N/A	#N/A	#N/A	2.51	26.1	0.09	-0.95	-0.18	1.37	26.2	0.08	-0.96	-0.15
10.96	15.05	24.3	-0.1	-1.08	0.25	-0.91	24.3	0.03	-1.1	0.22	0	25	0.16	-0.91	-0.18	-5.47	25.1	0.4	-1.82	-0.19	-6.16	25.1	-0.6	-0.54	-0.54	#N/A	#N/A	#N/A	#N/A	#N/A	2.05	26.1	0.01	-0.96	-0.12	0.91	26.2	0.09	-0.96	-0.14
11	11.63	24.3	0.03	-0.84	0.11	-5.47	24.2	0.05	-1.34	0.01	0	25	0.2	-0.88	-0.24	-4.56	25.1	-0.21	-1.09	-0.5	-3.88	25.1	0.34	-0.83	-0.76	#N/A	#N/A	#N/A	#N/A	#N/A	1.37	26.1	-0.02	-0.99	-0.1	0.68	26.2	0.09	-0.96	-0.15
11.04	8.66	24.3	-0.13	-0.95	0.21	-12.54	24.3	0.15	-1.25	-0.03	-0.23	25	0.46	-1.01	-0.34	-4.33	25.1	-0.51	-1	-0.19	8.21	25.3	-2.29	-1.52	0.52	#N/A	#N/A	#N/A	#N/A	#N/A	1.14	26.1	0.05	-0.96	-0.16	0.45	26.2	0.09	-0.96	-0.17
11.08	6.15	24.3	0.28	-1.06	0.27	-4.56	24.2	0.29	-1.5	0.34	-6.16	24.8	0.94	-1.06	-0.48	-4.56	25.1	-0.65	-0.93	-0.16	13.68	25.3	-0.25	-1.05	-0.41	#N/A	#N/A	#N/A	#N/A	#N/A	0.68	26.1	0.06	-0.96	-0.15	#N/A	#N/A	#N/A	#N/A	#N/A
11.12	4.79	24.3	0.24	-1.01	0.13	-3.42	24.3	-0.02	-1.25	0.4	-15.28	25	0.51	-1.16	-0.26	-4.79	25.3	-0.29	-0.8	-0.26	19.38	25.1	0.23	-1.06	-0.5	#N/A	#N/A	#N/A	#N/A	#N/A	0.68	26.1	0.07	-0.96	-0.16	#N/A	#N/A	#N/A	#N/A	#N/A
11.16	3.65	24.3	0.07	-0.96	0.21	-2.97	24.3	-0.15	-1.27	0.41	-7.3	24.8	0.05	-2.19	-0.37	-5.25	25.1	-0.15	-0.69	-0.24	21.66	25.1	-0.05	-0.99	-0.18	#N/A	#N/A	#N/A	#N/A	#N/A	0.45	26.1	0.08	-0.95	-0.17	#N/A	#N/A	#N/A	#N/A	#N/A
11.2	2.73	24.3	-1.11	-2.63	1.77	-2.51	24.2	-0.55	-1.03	0.29	-5.7	25	-0.33	-1.14	-0.35	-5.93	25.3	-0.41	-0.57	-0.25	20.06	25.1	-0.05	-0.96	0.03	#N/A	#N/A	#N/A	#N/A	#N/A	#N/A	#N/A	#N/A	#N/A	#N/A	#N/A	#N/A	#N/A	#N/A	#N/A
11.24	1.59	24.3	-0.35	-1.49	0.37	-2.51	24.2	-0.04	-0.43	0.09	-4.56	25	-0.62	-0.9	-0.27	-6.39	25.1	-0.57	-0.47	-0.46	17.33	25.3	0.15	-0.98	-0.14	#N/A	#N/A	#N/A	#N/A	#N/A	#N/A	#N/A	#N/A	#N/A	#N/A	#N/A	#N/A	#N/A	#N/A	#N/A
11.28	0.45	24.3	-0.07	-0.65	1.03	-2.97	24.3	-0.03	-0.69	0.35	-4.56	25	-0.56	-0.69	-0.28	-3.88	25.3	-0.3	-0.06	-1.02	13.91	25.3	0.25	-0.93	-0.22	#N/A	#N/A	#N/A	#N/A	#N/A	#N/A	#N/A	#N/A	#N/A	#N/A	#N/A	#N/A	#N/A	#N/A	#N/A
11.32	-0.69	24.3	0.55	-0.17	0.36	-3.65	24.2	-0.36	-0.76	0.3	-5.02	25	-0.22	-0.54	-0.24	#N/A	#N/A	#N/A	#N/A	#N/A	8.66	25.1	0.24	-0.96	-0.18	#N/A	#N/A	#N/A	#N/A	#N/A	#N/A	#N/A	#N/A	#N/A	#N/A	#N/A	#N/A	#N/A	#N/A	#N/A
11.36	-0.91	24.3	0.01	-0.98	0.53	-4.79	24.2	-0.52	-0.98	0.24	-5.7	25	-0.09	-0.5	-0.21	#N/A	#N/A	#N/A	#N/A	#N/A	5.47	25.3	0.12	-1	-0.09	#N/A	#N/A	#N/A	#N/A	#N/A	#N/A	#N/A	#N/A	#N/A	#N/A	#N/A	#N/A	#N/A	#N/A	#N/A
11.4	-0.46	24.3	0.27	-0.87	0.11	-6.16	24.3	-0.94	-1.12	0.66	-6.61	24.8	-0.43	-0.56	-0.34	#N/A	#N/A	#N/A	#N/A	#N/A	3.42	25.3	0.07	-0.97	-0.19	#N/A	#N/A	#N/A	#N/A	#N/A	#N/A	#N/A	#N/A	#N/A	#N/A	#N/A	#N/A	#N/A	#N/A	#N/A
11.44	-0.23	24.3	0.6	-1.3	-0.31	-1.37	24.3	-0.34	-0.77	0.16	-7.75	25	-0.75	-0.56	-0.56	#N/A	#N/A	#N/A	#N/A	#N/A	2.05	25.1	0.03	-0.96	-0.13	#N/A	#N/A	#N/A	#N/A	#N/A	#N/A	#N/A	#N/A	#N/A	#N/A	#N/A	#N/A	#N/A	#N/A	#N/A
11.48	0	24.3	0.33	-1.21	-0.27	11.4	24.3	-3.24	-3.15	-0.01	-7.53	25	-0.45	-0.55	-0.79	#N/A	#N/A	#N/A	#N/A	#N/A	1.14	25.3	0.04	-0.96	-0.17	#N/A	#N/A	#N/A	#N/A	#N/A	#N/A	#N/A	#N/A	#N/A	#N/A	#N/A	#N/A	#N/A	#N/A	#N/A
11.52	0.23	24.3	0.28	-0.88	0.37	36.02	24.3	-0.44	-0.78	-0.74	-2.05	25	0.62	-0.85	-1	#N/A	#N/A	#N/A	#N/A	#N/A	0.91	25.3	0.04	-0.97	-0.13	#N/A	#N/A	#N/A	#N/A	#N/A	#N/A	#N/A	#N/A	#N/A	#N/A	#N/A	#N/A	#N/A	#N/A	#N/A
11.56	0.23	24.3	0.19	-0.98	0.1	45.14	24.3	-1.16	-2.06	-0.32	17.1	25	1.62	-1.12	0.25	#N/A	#N/A	#N/A	#N/A	#N/A	0.68	25.3	0.06	-0.96	-0.16	#N/A	#N/A	#N/A	#N/A	#N/A	#N/A	#N/A	#N/A	#N/A	#N/A	#N/A	#N/A	#N/A	#N/A	#N/A
11.6	0.68	24.3	0.09	-0.76	0.17	38.3	24.3	0.46	-1.26	-0.1	31.46	25	1.54	-1.32	-0.45	#N/A	#N/A	#N/A	#N/A	#N/A	0.45	25.3	0	-0.96	-0.14	#N/A	#N/A	#N/A	#N/A	#N/A	#N/A	#N/A	#N/A	#N/A	#N/A	#N/A	#N/A	#N/A	#N/A	#N/A
11.64	1.14	24.3	0.16	-0.74	0.5	25.08	24.3	0.08	-1.03	-0.02	23.94	25	0.33	-1.05	-0.52	#N/A	#N/A	#N/A	#N/A	#N/A	0.23	25.3	0.02	-0.98	-0.14	#N/A	#N/A	#N/A	#N/A	#N/A	#N/A	#N/A	#N/A	#N/A	#N/A	#N/A	#N/A	#N/A	#N/A	#N/A
11.68	2.05	24.3	0.25	-1.06	-0.02	15.96	24.3	0.27	-0.93	0.32	15.5	25	0.15	-0.98	-0.12	#N/A	#N/A	#N/A	#N/A	#N/A	0	25.3	0.03	-0.97	-0.14	#N/A	#N/A	#N/A	#N/A	#N/A	#N/A	#N/A	#N/A	#N/A	#N/A	#N/A	#N/A	#N/A	#N/A	#N/A
11.72	2.28	24.3	-0.25	-1.61	0.49	10.49	24.3	0.21	-0.88	0.27	12.99	25	0.08	-0.97	-0.14	#N/A	#N/A	#N/A	#N/A	#N/A	0	25.3	0.01	-0.95	-0.13	#N/A	#N/A	#N/A	#N/A	#N/A	#N/A	#N/A	#N/A	#N/A	#N/A	#N/A	#N/A	#N/A	#N/A	#N/A
11.76	1.59	24.3	0.3	-1.18	0	7.07	24.3	0.18	-0.99	0.15	11.4	25	0.09	-0.97	-0.27	#N/A	#N/A	#N/A	#N/A	#N/A	0	25.3	0.01	-0.97	-0.13	#N/A	#N/A	#N/A	#N/A	#N/A	#N/A	#N/A	#N/A	#N/A	#N/A	#N/A	#N/A	#N/A	#N/A	#N/A
11.8	1.14	24.3	0.29	-1.24	-0.35	4.33	24.3	0.26	-0.99	0.13	9.8	25	0.06	-0.97	-0.24	#N/A	#N/A	#N/A	#N/A	#N/A	#N/A	#N/A	#N/A	#N/A	#N/A	#N/A	#N/A	#N/A	#N/A	#N/A	#N/A	#N/A	#N/A	#N/A	#N/A	#N/A	#N/A	#N/A	#N/A	#N/A
11.84	0.91	24.3	0.36	-1.16	-0.28	2.51	24.3	0.22	-0.97	0.2	8.43	25	0.05	-0.97	-0.15	#N/A	#N/A	#N/A	#N/A	#N/A	#N/A	#N/A	#N/A	#N/A	#N/A	#N/A	#N/A	#N/A	#N/A	#N/A	#N/A	#N/A	#N/A	#N/A	#N/A	#N/A	#N/A	#N/A	#N/A	#N/A
11.88	0.45	24.3	0.27	-0.96	0.23	1.59	24.3	0.23	-0.92	0.2	6.84	25	-0.01	-0.95	-0.16	#N/A	#N/A	#N/A	#N/A	#N/A	#N/A	#N/A	#N/A	#N/A	#N/A	#N/A	#N/A	#N/A	#N/A	#N/A	#N/A	#N/A	#N/A	#N/A	#N/A	#N/A	#N/A	#N/A	#N/A	#N/A
11.92	0.23	24.3	0.08	-0.96	0.37	1.14	24.5	0.27	-0.94	0.19	5.47	25	0.07	-0.96	-0.17	#N/A	#N/A	#N/A	#N/A	#N/A	#N/A	#N/A	#N/A	#N/A	#N/A	#N/A	#N/A	#N/A	#N/A	#N/A	#N/A	#N/A	#N/A	#N/A	#N/A	#N/A	#N/A	#N/A	#N/A	#N/A
11.96	0.23	24.3	0.12	-1.24	0.16	0.91	24.3	0.27	-0.97	0.15	4.33	25	0.07	-0.97	-0.12	#N/A	#N/A	#N/A	#N/A	#N/A	#N/A	#N/A	#N/A	#N/A	#N/A	#N/A	#N/A	#N/A	#N/A	#N/A	#N/A	#N/A	#N/A	#N/A	#N/A	#N/A	#N/A	#N/A	#N/A	#N/A
12	0.23	24.3	0.13	-1.07	0.29	0.45	24.3	0.24	-0.93	0.25	3.42	25	0.1	-0.96	-0.12	#N/A	#N/A	#N/A	#N/A	#N/A	#N/A	#N/A	#N/A	#N/A	#N/A	#N/A	#N/A	#N/A	#N/A	#N/A	#N/A	#N/A	#N/A	#N/A	#N/A	#N/A	#N/A	#N/A	#N/A	#N/A
12.04	0.23	24.3	0.12	-1.16	0.39	0	24.3	0.31	-0.89	0.17	2.73	25	0.08	-0.95	-0.15	#N/A	#N/A	#N/A	#N/A	#N/A	#N/A	#N/A	#N/A	#N/A	#N/A	#N/A	#N/A	#N/A	#N/A	#N/A	#N/A	#N/A	#N/A	#N/A	#N/A	#N/A	#N/A	#N/A	#N/A	#N/A
12.08	0.23	24.2	0.06	-0.96	0.15	#N/A	#N/A	#N/A	#N/A	#N/A	2.05	25	0.09	-0.94	-0.13	#N/A	#N/A	#N/A	#N/A	#N/A	#N/A	#N/A	#N/A	#N/A	#N/A	#N/A	#N/A	#N/A	#N/A	#N/A	#N/A	#N/A	#N/A	#N/A	#N/A	#N/A	#N/A	#N/A	#N/A	#N/A
12.12	-0.23	24.3	0.08	-0.99	-0.11	#N/A	#N/A	#N/A	#N/A	#N/A	1.82	25	0.07	-0.96	-0.12	#N/A	#N/A	#N/A	#N/A	#N/A	#N/A	#N/A	#N/A	#N/A	#N/A	#N/A	#N/A	#N/A	#N/A	#N/A	#N/A	#N/A	#N/A	#N/A	#N/A	#N/A	#N/A	#N/A	#N/A	#N/A
12.16	-1.37	24.3	0.24	-1.12	-0.03	#N/A	#N/A	#N/A	#N/A	#N/A	1.59	25	0.09	-0.95	-0.13	#N/A	#N/A	#N/A	#N/A	#N/A	#N/A	#N/A	#N/A	#N/A	#N/A	#N/A	#N/A	#N/A	#N/A	#N/A	#N/A	#N/A	#N/A	#N/A	#N/A	#N/A	#N/A	#N/A	#N/A	#N/A
12.2	-5.47	24.3	0.41	-1.32	0.02	#N/A	#N/A	#N/A	#N/A	#N/A	1.37	25	0.08	-0.97	-0.12	#N/A	#N/A	#N/A	#N/A	#N/A	#N/A	#N/A	#N/A	#N/A	#N/A	#N/A	#N/A	#N/A	#N/A	#N/A	#N/A	#N/A	#N/A	#N/A	#N/A	#N/A	#N/A	#N/A	#N/A	#N/A
12.24	-12.77	24.3	0.51	-1.35	0.12	#N/A	#N/A	#N/A	#N/A	#N/A	1.14	25	0.12	-0.96	-0.14	#N/A	#N/A	#N/A	#N/A	#N/A	#N/A	#N/A	#N/A	#N/A	#N/A	#N/A	#N/A	#N/A	#N/A	#N/A	#N/A	#N/A	#N/A	#N/A	#N/A	#N/A	#N/A	#N/A	#N/A	#N/A
12.28	-4.56	24.3	0.28	-1.98	1.18	#N/A	#N/A	#N/A	#N/A	#N/A	0.91	25	0.12	-0.97	-0.13	#N/A	#N/A	#N/A	#N/A	#N/A	#N/A	#N/A	#N/A	#N/A	#N/A	#N/A	#N/A	#N/A	#N/A	#N/A	#N/A	#N/A	#N/A	#N/A	#N/A	#N/A	#N/A	#N/A	#N/A	#N/A
12.32	-3.19	24.3	0.39	-1.16	-0.35	#N/A	#N/A	#N/A	#N/A	#N/A	0.68	25	0.09	-0.96	-0.14	#N/A	#N/A	#N/A	#N/A	#N/A	#N/A	#N/A	#N/A	#N/A	#N/A	#N/A	#N/A	#N/A	#N/A	#N/A	#N/A	#N/A	#N/A	#N/A	#N/A	#N/A	#N/A	#N/A	#N/A	#N/A
12.36	-2.51	24.3	-0.74	-1.78	0.9	#N/A	#N/A	#N/A	#N/A	#N/A	0.45	25	0.07	-0.96	-0.12	#N/A	#N/A	#N/A	#N/A	#N/A	#N/A	#N/A	#N/A	#N/A	#N/A	#N/A	#N/A	#N/A	#N/A	#N/A	#N/A	#N/A	#N/A	#N/A	#N/A	#N/A	#N/A	#N/A	#N/A	#N/A
12.4	-2.28	24.3	-0.08	-0.76	-0.05	#N/A	#N/A	#N/A	#N/A	#N/A	0.23	25	0.06	-0.96	-0.12	#N/A	#N/A	#N/A	#N/A	#N/A	#N/A	#N/A	#N/A	#N/A	#N/A	#N/A	#N/A	#N/A	#N/A	#N/A	#N/A	#N/A	#N/A	#N/A	#N/A	#N/A	#N/A	#N/A	#N/A	#N/A
12.44	-2.97	24.3	-0.75	-1.19	0.22	#N/A	#N/A	#N/A	#N/A	#N/A	0.23	24.8	0.07	-0.96	-0.13	#N/A	#N/A	#N/A	#N/A	#N/A	#N/A	#N/A	#N/A	#N/A	#N/A	#N/A	#N/A	#N/A	#N/A	#N/A	#N/A	#N/A	#N/A	#N/A	#N/A	#N/A	#N/A	#N/A	#N/A	#N/A
12.48	-3.42	24.3	-0.75	-0.58	-0.03	#N/A	#N/A	#N/A	#N/A	#N/A	0.23	25	0.08	-0.96	-0.12	#N/A	#N/A	#N/A	#N/A	#N/A	#N/A	#N/A	#N/A	#N/A	#N/A	#N/A	#N/A	#N/A	#N/A	#N/A	#N/A	#N/A	#N/A	#N/A	#N/A	#N/A	#N/A	#N/A	#N/A	#N/A
12.52	-3.42	24.3	-0.1	-0.75	0.22	#N/A	#N/A	#N/A	#N/A	#N/A	0	25	0.09	-0.96	-0.12	#N/A	#N/A	#N/A	#N/A	#N/A	#N/A	#N/A	#N/A	#N/A	#N/A	#N/A	#N/A	#N/A	#N/A	#N/A	#N/A	#N/A	#N/A	#N/A	#N/A	#N/A	#N/A	#N/A	#N/A	#N/A
12.56	-3.88	24.3	0.13	-0.92	-0.03	#N/A	#N/A	#N/A	#N/A	#N/A	-0.23	25	0.08	-0.96	-0.13	#N/A	#N/A	#N/A	#N/A	#N/A	#N/A	#N/A	#N/A	#N/A	#N/A	#N/A	#N/A	#N/A	#N/A	#N/A	#N/A	#N/A	#N/A	#N/A	#N/A	#N/A	#N/A	#N/A	#N/A	#N/A
12.6	-3.88	24.3	-0.14	-0.59	0.4	#N/A	#N/A	#N/A	#N/A	#N/A	-0.23	25	0.08	-0.96	-0.12	#N/A	#N/A	#N/A	#N/A	#N/A	#N/A	#N/A	#N/A	#N/A	#N/A	#N/A	#N/A	#N/A	#N/A	#N/A	#N/A	#N/A	#N/A	#N/A	#N/A	#N/A	#N/A	#N/A	#N/A	#N/A
12.64	-3.19	24.3	-0.46	-0.73	0.48	#N/A	#N/A	#N/A	#N/A	#N/A	-0.23	25	0.07	-0.96	-0.12	#N/A	#N/A	#N/A	#N/A	#N/A	#N/A	#N/A	#N/A	#N/A	#N/A	#N/A	#N/A	#N/A	#N/A	#N/A	#N/A	#N/A	#N/A	#N/A	#N/A	#N/A	#N/A	#N/A	#N/A	#N/A
12.68	4.56	24.3	-0.82	-0.91	-0.33	#N/A	#N/A	#N/A	#N/A	#N/A	#N/A	#N/A	#N/A	#N/A	#N/A	#N/A	#N/A	#N/A	#N/A	#N/A	#N/A	#N/A	#N/A	#N/A	#N/A	#N/A	#N/A	#N/A	#N/A	#N/A	#N/A	#N/A	#N/A	#N/A	#N/A	#N/A	#N/A	#N/A	#N/A	#N/A
12.72	24.17	24.3	-0.49	-0.86	-4.86	#N/A	#N/A	#N/A	#N/A	#N/A	#N/A	#N/A	#N/A	#N/A	#N/A	#N/A	#N/A	#N/A	#N/A	#N/A	#N/A	#N/A	#N/A	#N/A	#N/A	#N/A	#N/A	#N/A	#N/A	#N/A	#N/A	#N/A	#N/A	#N/A	#N/A	#N/A	#N/A	#N/A	#N/A	#N/A
12.76	44.23	24.3	-0.68	-2.15	1.04	#N/A	#N/A	#N/A	#N/A	#N/A	#N/A	#N/A	#N/A	#N/A	#N/A	#N/A	#N/A	#N/A	#N/A	#N/A	#N/A	#N/A	#N/A	#N/A	#N/A	#N/A	#N/A	#N/A	#N/A	#N/A	#N/A	#N/A	#N/A	#N/A	#N/A	#N/A	#N/A	#N/A	#N/A	#N/A
12.8	48.11	24.3	0.5	-0.33	-1.13	#N/A	#N/A	#N/A	#N/A	#N/A	#N/A	#N/A	#N/A	#N/A	#N/A	#N/A	#N/A	#N/A	#N/A	#N/A	#N/A	#N/A	#N/A	#N/A	#N/A	#N/A	#N/A	#N/A	#N/A	#N/A	#N/A	#N/A	#N/A	#N/A	#N/A	#N/A	#N/A	#N/A	#N/A	#N/A
12.84	34.2	24.3	-0.01	-1.64	0.16	#N/A	#N/A	#N/A	#N/A	#N/A	#N/A	#N/A	#N/A	#N/A	#N/A	#N/A	#N/A	#N/A	#N/A	#N/A	#N/A	#N/A	#N/A	#N/A	#N/A	#N/A	#N/A	#N/A	#N/A	#N/A	#N/A	#N/A	#N/A	#N/A	#N/A	#N/A	#N/A	#N/A	#N/A	#N/A
12.88	22.8	24.3	0.34	-0.93	0.01	#N/A	#N/A	#N/A	#N/A	#N/A	#N/A	#N/A	#N/A	#N/A	#N/A	#N/A	#N/A	#N/A	#N/A	#N/A	#N/A	#N/A	#N/A	#N/A	#N/A	#N/A	#N/A	#N/A	#N/A	#N/A	#N/A	#N/A	#N/A	#N/A	#N/A	#N/A	#N/A	#N/A	#N/A	#N/A
12.92	15.96	24.3	0.15	-1.49	0.04	#N/A	#N/A	#N/A	#N/A	#N/A	#N/A	#N/A	#N/A	#N/A	#N/A	#N/A	#N/A	#N/A	#N/A	#N/A	#N/A	#N/A	#N/A	#N/A	#N/A	#N/A	#N/A	#N/A	#N/A	#N/A	#N/A	#N/A	#N/A	#N/A	#N/A	#N/A	#N/A	#N/A	#N/A	#N/A
12.96	10.26	24.3	0.31	-0.74	0.48	#N/A	#N/A	#N/A	#N/A	#N/A	#N/A	#N/A	#N/A	#N/A	#N/A	#N/A	#N/A	#N/A	#N/A	#N/A	#N/A	#N/A	#N/A	#N/A	#N/A	#N/A	#N/A	#N/A	#N/A	#N/A	#N/A	#N/A	#N/A	#N/A	#N/A	#N/A	#N/A	#N/A	#N/A	#N/A
13	6.15	24.3	0.21	-0.87	0.27	#N/A	#N/A	#N/A	#N/A	#N/A	#N/A	#N/A	#N/A	#N/A	#N/A	#N/A	#N/A	#N/A	#N/A	#N/A	#N/A	#N/A	#N/A	#N/A	#N/A	#N/A	#N/A	#N/A	#N/A	#N/A	#N/A	#N/A	#N/A	#N/A	#N/A	#N/A	#N/A	#N/A	#N/A	#N/A
13.04	3.19	24.3	0.27	-0.96	0.13	#N/A	#N/A	#N/A	#N/A	#N/A	#N/A	#N/A	#N/A	#N/A	#N/A	#N/A	#N/A	#N/A	#N/A	#N/A	#N/A	#N/A	#N/A	#N/A	#N/A	#N/A	#N/A	#N/A	#N/A	#N/A	#N/A	#N/A	#N/A	#N/A	#N/A	#N/A	#N/A	#N/A	#N/A	#N/A
13.08	1.59	24.3	0.21	-1	0.16	#N/A	#N/A	#N/A	#N/A	#N/A	#N/A	#N/A	#N/A	#N/A	#N/A	#N/A	#N/A	#N/A	#N/A	#N/A	#N/A	#N/A	#N/A	#N/A	#N/A	#N/A	#N/A	#N/A	#N/A	#N/A	#N/A	#N/A	#N/A	#N/A	#N/A	#N/A	#N/A	#N/A	#N/A	#N/A
13.12	0.45	24.3	0.25	-0.98	0.18	#N/A	#N/A	#N/A	#N/A	#N/A	#N/A	#N/A	#N/A	#N/A	#N/A	#N/A	#N/A	#N/A	#N/A	#N/A	#N/A	#N/A	#N/A	#N/A	#N/A	#N/A	#N/A	#N/A	#N/A	#N/A	#N/A	#N/A	#N/A	#N/A	#N/A	#N/A	#N/A	#N/A	#N/A	#N/A
13.16	-0.23	24.3	0.26	-0.97	0.23	#N/A	#N/A	#N/A	#N/A	#N/A	#N/A	#N/A	#N/A	#N/A	#N/A	#N/A	#N/A	#N/A	#N/A	#N/A	#N/A	#N/A	#N/A	#N/A	#N/A	#N/A	#N/A	#N/A	#N/A	#N/A	#N/A	#N/A	#N/A	#N/A	#N/A	#N/A	#N/A	#N/A	#N/A	#N/A
13.2	-0.69	24.3	0.24	-0.93	0.2	#N/A	#N/A	#N/A	#N/A	#N/A	#N/A	#N/A	#N/A	#N/A	#N/A	#N/A	#N/A	#N/A	#N/A	#N/A	#N/A	#N/A	#N/A	#N/A	#N/A	#N/A	#N/A	#N/A	#N/A	#N/A	#N/A	#N/A	#N/A	#N/A	#N/A	#N/A	#N/A	#N/A	#N/A	#N/A
13.24	-0.69	24.3	0.26	-1.01	0.29	#N/A	#N/A	#N/A	#N/A	#N/A	#N/A	#N/A	#N/A	#N/A	#N/A	#N/A	#N/A	#N/A	#N/A	#N/A	#N/A	#N/A	#N/A	#N/A	#N/A	#N/A	#N/A	#N/A	#N/A	#N/A	#N/A	#N/A	#N/A	#N/A	#N/A	#N/A	#N/A	#N/A	#N/A	#N/A
13.28	-0.69	24.5	0.16	-0.97	0.21	#N/A	#N/A	#N/A	#N/A	#N/A	#N/A	#N/A	#N/A	#N/A	#N/A	#N/A	#N/A	#N/A	#N/A	#N/A	#N/A	#N/A	#N/A	#N/A	#N/A	#N/A	#N/A	#N/A	#N/A	#N/A	#N/A	#N/A	#N/A	#N/A	#N/A	#N/A	#N/A	#N/A	#N/A	#N/A
13.32	-0.91	24.3	0.17	-0.96	0.22	#N/A	#N/A	#N/A	#N/A	#N/A	#N/A	#N/A	#N/A	#N/A	#N/A	#N/A	#N/A	#N/A	#N/A	#N/A	#N/A	#N/A	#N/A	#N/A	#N/A	#N/A	#N/A	#N/A	#N/A	#N/A	#N/A	#N/A	#N/A	#N/A	#N/A	#N/A	#N/A	#N/A	#N/A	#N/A
13.36	-0.69	24.3	0.16	-0.92	0.23	#N/A	#N/A	#N/A	#N/A	#N/A	#N/A	#N/A	#N/A	#N/A	#N/A	#N/A	#N/A	#N/A	#N/A	#N/A	#N/A	#N/A	#N/A	#N/A	#N/A	#N/A	#N/A	#N/A	#N/A	#N/A	#N/A	#N/A	#N/A	#N/A	#N/A	#N/A	#N/A	#N/A	#N/A	#N/A
13.4	-0.46	24.3	0.18	-0.93	0.25	#N/A	#N/A	#N/A	#N/A	#N/A	#N/A	#N/A	#N/A	#N/A	#N/A	#N/A	#N/A	#N/A	#N/A	#N/A	#N/A	#N/A	#N/A	#N/A	#N/A	#N/A	#N/A	#N/A	#N/A	#N/A	#N/A	#N/A	#N/A	#N/A	#N/A	#N/A	#N/A	#N/A	#N/A	#N/A
13.44	-0.23	24.3	0.21	-0.95	0.21	#N/A	#N/A	#N/A	#N/A	#N/A	#N/A	#N/A	#N/A	#N/A	#N/A	#N/A	#N/A	#N/A	#N/A	#N/A	#N/A	#N/A	#N/A	#N/A	#N/A	#N/A	#N/A	#N/A	#N/A	#N/A	#N/A	#N/A	#N/A	#N/A	#N/A	#N/A	#N/A	#N/A	#N/A	#N/A
13.48	-0.23	24.3	0.2	-0.97	0.2	#N/A	#N/A	#N/A	#N/A	#N/A	#N/A	#N/A	#N/A	#N/A	#N/A	#N/A	#N/A	#N/A	#N/A	#N/A	#N/A	#N/A	#N/A	#N/A	#N/A	#N/A	#N/A	#N/A	#N/A	#N/A	#N/A	#N/A	#N/A	#N/A	#N/A	#N/A	#N/A	#N/A	#N/A	#N/A
13.52	-0.23	24.3	0.19	-0.97	0.23	#N/A	#N/A	#N/A	#N/A	#N/A	#N/A	#N/A	#N/A	#N/A	#N/A	#N/A	#N/A	#N/A	#N/A	#N/A	#N/A	#N/A	#N/A	#N/A	#N/A	#N/A	#N/A	#N/A	#N/A	#N/A	#N/A	#N/A	#N/A	#N/A	#N/A	#N/A	#N/A	#N/A	#N/A	#N/A
13.56	0	24.3	0.18	-0.95	0.22	#N/A	#N/A	#N/A	#N/A	#N/A	#N/A	#N/A	#N/A	#N/A	#N/A	#N/A	#N/A	#N/A	#N/A	#N/A	#N/A	#N/A	#N/A	#N/A	#N/A	#N/A	#N/A	#N/A	#N/A	#N/A	#N/A	#N/A	#N/A	#N/A	#N/A	#N/A	#N/A	#N/A	#N/A	#N/A

## Sheet: Par 1 (L-test)
	Trial 1										Trial 2										Trial 3										Trial 4
	Repeat 1					Repeat 2					Repeat 1					Repeat 2					Repeat 1					Repeat 2					Repeat 1					Repeat 2
Time (s)	Pressure (kPa)	Temp. (°C)	Accel.X (G)	Accel.Y (G)	Accel.Z (G)	Pressure (kPa)	Temp. (°C)	Accel.X (G)	Accel.Y (G)	Accel.Z (G)	Pressure (kPa)	Temp. (°C)	Accel.X (G)	Accel.Y (G)	Accel.Z (G)	Pressure (kPa)	Temp. (°C)	Accel.X (G)	Accel.Y (G)	Accel.Z (G)	Pressure (kPa)	Temp. (°C)	Accel.X (G)	Accel.Y (G)	Accel.Z (G)	Pressure (kPa)	Temp. (°C)	Accel.X (G)	Accel.Y (G)	Accel.Z (G)	Pressure (kPa)	Temp. (°C)	Accel.X (G)	Accel.Y (G)	Accel.Z (G)	Pressure (kPa)	Temp. (°C)	Accel.X (G)	Accel.Y (G)	Accel.Z (G)
0	-0.25	24.3	0.15	-0.94	0.34	-0.69	24.5	0.2	-0.96	0.24	-2.28	25.3	0.07	-0.98	0	-0.46	25.3	0.07	-0.99	0.04	-0.46	25.6	0.15	-0.97	-0.02	0	25.6	0.21	-0.96	-0.08	-0.91	26.2	0.16	-0.96	-0.07	-0.91	26.2	0.12	-0.97	-0.11
0.04	-0.91	24.5	0.15	-0.93	0.38	-1.37	24.3	0.19	-0.95	0.24	-2.74	25.3	0.08	-0.98	-0.01	-1.14	25.3	0.07	-1	0.05	-0.91	25.6	0.14	-0.97	-0.03	-0.46	25.6	0.2	-0.96	-0.09	-1.14	26.2	0.17	-0.97	-0.07	-2.05	26.2	0.16	-0.95	-0.12
0.08	-1.37	24.5	0.18	-0.92	0.34	-1.83	24.5	0.19	-0.94	0.24	-2.74	25.3	0.08	-0.98	-0.02	-1.83	25.3	0.11	-0.97	0.04	-1.37	25.6	0.14	-0.98	-0.01	-1.14	25.7	0.18	-0.96	-0.09	-1.83	26.2	0.17	-0.95	-0.05	-2.97	26.2	0.17	-0.95	-0.1
0.12	-1.6	24.5	0.13	-0.94	0.34	-2.05	24.5	0.18	-0.95	0.21	-2.74	25.3	0.06	-0.98	-0.02	-2.51	25.3	0.12	-0.98	0.03	-2.28	25.7	0.14	-0.96	0	-2.05	25.6	0.18	-0.99	-0.07	-2.05	26.2	0.2	-0.96	-0.06	-3.42	26.2	0.2	-0.94	-0.13
0.16	-2.05	24.5	0.14	-0.96	0.29	-2.05	24.5	0.16	-0.97	0.2	-2.97	25.3	0.08	-0.97	-0.02	-2.74	25.3	0.09	-0.98	0.02	-2.74	25.6	0.13	-0.97	-0.03	-3.88	25.6	0.2	-0.94	-0.1	-2.28	26.2	0.16	-0.97	-0.06	-3.42	26.2	0.12	-0.97	-0.13
0.2	-2.28	24.5	0.18	-0.95	0.27	-2.51	24.5	0.17	-0.96	0.23	-3.19	25.3	0.07	-0.99	-0.03	-3.19	25.3	0.08	-0.97	0.03	-3.19	25.6	0.21	-0.96	-0.08	-5.25	25.6	0.22	-0.98	-0.11	-2.97	26.2	0.13	-0.98	-0.06	-4.11	26.2	0.1	-0.97	-0.12
0.24	-2.28	24.5	0.11	-0.93	0.34	-2.74	24.5	0.18	-0.94	0.23	-3.42	25.3	0.07	-0.98	-0.03	-3.19	25.3	0.07	-0.96	0.05	-3.65	25.6	0.17	-0.96	-0.09	-5.02	25.6	0.27	-0.88	-0.11	-3.42	26.2	0.13	-0.96	-0.07	-4.56	26.4	0.1	-0.97	-0.09
0.28	-2.28	24.3	0.15	-0.93	0.32	-2.51	24.3	0.17	-0.95	0.23	-3.65	25.3	0.05	-0.98	-0.02	-2.74	25.3	0.1	-0.98	0.03	-3.88	25.6	0.17	-0.96	-0.06	-4.11	25.6	0.23	-0.96	-0.13	-3.88	26.2	0.11	-0.98	-0.08	-4.56	26.2	0.12	-0.95	-0.11
0.32	-2.28	24.3	0.12	-0.94	0.33	-2.28	24.5	0.18	-0.96	0.21	-3.42	25.3	0.07	-0.98	-0.03	-2.28	25.3	0.11	-0.97	-0.01	-3.88	25.6	0.17	-0.95	-0.04	-3.88	25.6	0.18	-0.96	-0.11	-4.11	26.2	0.18	-0.95	-0.08	-4.56	26.2	0.2	-0.94	-0.14
0.36	-2.28	24.3	0.13	-0.93	0.33	-2.05	24.5	0.18	-0.96	0.22	-3.42	25.3	0.07	-0.97	-0.03	-2.05	25.3	0.1	-0.98	0	-3.65	25.6	0.18	-0.97	-0.05	-3.42	25.6	0.18	-0.92	-0.11	-3.88	26.2	0.17	-0.94	-0.08	-4.33	26.2	0.19	-0.95	-0.15
0.4	-2.05	24.3	0.16	-0.93	0.31	-2.05	24.5	0.18	-0.95	0.22	-3.19	25.3	0.14	-0.98	-0.14	-1.83	25.3	0.14	-0.98	0.01	-3.42	25.6	0.19	-0.94	-0.06	-2.97	25.6	0.3	-0.92	-0.12	-3.42	26.2	0.17	-0.96	-0.08	-4.11	26.2	0.17	-0.94	-0.13
0.44	-1.83	24.5	0.19	-0.96	0.25	-1.6	24.5	0.15	-0.96	0.21	-3.19	25.3	0.18	-0.91	0.11	-2.05	25.3	0.2	-0.95	0.02	-2.74	25.6	0.25	-0.9	-0.1	-3.19	25.6	0.33	-0.93	-0.08	-3.19	26.2	0.23	-0.96	-0.13	-4.11	26.2	0.22	-0.94	-0.13
0.48	-1.6	24.5	0.2	-0.95	0.19	-1.6	24.5	0.11	-1	0.11	-2.97	25.3	0.27	-0.91	-0.03	-2.05	25.3	0.29	-0.92	0.02	-1.6	25.6	0.41	-0.91	-0.11	-2.74	25.6	0.38	-0.81	-0.09	-2.28	26.4	0.28	-0.84	-0.07	-4.11	26.2	0.28	-0.89	-0.15
0.52	0.23	24.3	0.25	-0.9	0.22	-1.83	24.5	0.17	-0.89	0.05	-2.05	25.3	0.23	-0.97	0	-2.28	25.3	0.25	-0.97	0.05	0.45	25.6	0.26	-0.95	0.27	-1.14	25.6	0.46	-0.93	-0.1	-0.91	26.2	0.4	-0.88	0.03	-3.19	26.2	0.48	-0.77	-0.22
0.56	6.84	24.5	0.3	-0.94	0.27	5.47	24.5	0.33	-1.01	0.04	4.1	25.3	0.11	-0.91	0.26	0.68	25.3	0.17	-0.88	0.25	10.71	25.6	0.33	-1.14	0.29	4.33	25.6	0.33	-0.73	0.34	3.87	26.4	0.2	-0.88	0.23	-0.23	26.2	0.53	-0.88	-0.08
0.6	13.91	24.3	0.12	-1.07	0.41	12.08	24.5	0.16	-1.1	0.19	14.36	25.3	0.13	-1.01	-0.03	10.71	25.3	0.11	-0.99	0.23	17.1	25.6	0.19	-1.09	-0.28	15.27	25.6	0.28	-1.02	0.03	12.77	26.2	0.43	-0.96	0.06	10.03	26.2	0.14	-1.05	0.42
0.64	16.19	24.5	-0.02	-1.02	0.29	15.05	24.5	0.02	-1.03	0.32	18.47	25.3	0.17	-1.11	-0.01	17.1	25.3	0.13	-1.08	0.09	19.15	25.6	0.07	-1.01	-0.2	18.69	25.6	0.25	-1.05	-0.41	17.55	26.4	0.16	-1.04	-0.1	20.06	26.2	0.2	-1.12	-0.36
0.68	17.55	24.3	0.1	-0.83	0.51	16.64	24.5	0.25	-0.87	0.37	16.87	25.3	-0.03	-1.01	0.13	16.87	25.3	0.03	-1.01	-0.07	19.15	25.6	-0.01	-0.97	0.03	18.69	25.6	0.1	-0.97	-0.24	16.64	26.2	0.11	-0.96	-0.19	22.57	26.2	0.1	-0.96	-0.33
0.72	17.33	24.3	0.16	-0.83	0.55	16.64	24.5	0.32	-0.83	0.35	13.91	25.3	-0.1	-0.97	0.02	14.36	25.3	-0.07	-0.97	-0.11	17.55	25.6	-0.01	-0.96	0.08	16.19	25.6	0.08	-0.97	-0.17	13.91	26.2	0.01	-0.97	-0.26	21.89	26.2	-0.05	-0.94	-0.09
0.76	18.01	24.3	0.17	-0.83	0.46	17.33	24.5	0.24	-0.88	0.3	11.4	25.3	-0.08	-0.95	-0.06	11.17	25.3	-0.1	-0.96	-0.01	16.87	25.6	-0.03	-0.95	-0.1	12.99	25.6	0.06	-0.93	-0.13	10.26	26.4	-0.01	-0.96	-0.21	21.89	26.2	-0.06	-0.96	0.06
0.8	19.38	24.5	0.02	-0.88	0.43	18.47	24.5	0.06	-0.93	0.34	8.66	25.3	-0.02	-1.01	-0.14	8.89	25.3	-0.1	-0.97	0.04	17.78	25.6	-0.08	-0.95	-0.19	10.71	25.6	0.05	-0.93	-0.15	7.07	26.2	0.04	-1.02	-0.2	23.03	26.2	-0.07	-0.94	-0.2
0.84	20.75	24.3	-0.01	-0.93	0.36	20.06	24.5	0.01	-0.93	0.4	4.79	25.3	-0.01	-1.01	-0.23	6.15	25.3	-0.04	-0.98	-0.06	18.01	25.6	-0.1	-0.95	-0.25	9.12	25.6	0.03	-0.95	-0.21	4.33	26.2	-0.01	-0.94	-0.16	23.25	26.2	-0.06	-0.96	-0.23
0.88	20.75	24.5	0.02	-0.92	0.35	20.52	24.5	0.09	-0.94	0.36	-1.14	25.3	0.1	-1.05	-0.2	3.19	25.3	0.04	-0.99	-0.19	14.82	25.7	0	-0.97	-0.36	7.52	25.6	0.01	-0.94	-0.31	2.73	26.4	-0.04	-0.93	-0.12	19.38	26.2	0.01	-0.95	-0.23
0.92	15.96	24.3	0.02	-1.01	0.27	18.47	24.5	0.11	-0.93	0.37	-4.11	25.3	0.19	-1.14	-0.07	0.91	25.3	0.06	-0.97	-0.19	7.29	25.6	0.06	-0.95	-0.28	5.47	25.6	0.02	-0.95	-0.32	1.82	26.2	0.01	-0.94	-0.26	9.57	26.2	0.13	-1.05	-0.27
0.96	6.38	24.5	0.07	-1.11	0.2	13.68	24.5	0.05	-1.01	0.22	-5.7	25.3	0.21	-1.32	-0.05	-0.69	25.3	0.08	-0.98	-0.24	0.23	25.6	0.2	-0.95	-0.12	1.37	25.6	-0.08	-0.92	-0.21	1.37	26.2	0.03	-0.95	-0.26	-2.97	26.2	0.48	-1.19	-0.15
1	-3.42	24.5	0.1	-1.09	0.04	5.47	24.5	-0.03	-1.12	0.11	-5.47	25.3	0.49	-1.05	-0.18	-1.6	25.3	0.04	-0.96	-0.15	-2.28	25.6	0.26	-0.96	-0.03	-1.83	25.6	0.01	-0.95	-0.1	0.68	26.2	-0.02	-0.94	-0.25	-12.77	26.2	0.36	-1.21	-0.23
1.04	-1.83	24.5	0.14	-1.39	0	-1.37	24.5	0.03	-1.16	0.11	-5.47	25.3	0.61	-0.81	-0.16	-2.28	25.3	-0.04	-0.95	-0.03	-0.46	25.6	0.3	-0.94	-0.13	0.91	25.7	0.12	-0.96	-0.17	0.68	26.2	-0.04	-0.8	-0.21	-13.91	26.2	0.87	-0.79	-0.2
1.08	-2.74	24.3	0.14	-1.11	-0.1	-6.61	24.5	0.06	-1.35	0.03	-5.7	25.3	0.55	-0.74	-0.19	-2.28	25.3	-0.08	-1.01	-0.02	4.33	25.6	0.18	-0.98	-0.17	4.33	25.7	0.07	-1	-0.17	5.01	26.4	0.03	-0.91	-0.19	-12.09	26.2	0.63	-0.7	-0.15
1.12	-2.28	24.5	0.21	-1.06	-0.23	-4.11	24.5	-0.25	-1.25	-0.13	-4.56	25.3	0.35	-0.54	-0.19	0.23	25.3	0.13	-0.98	-0.1	6.38	25.6	-0.06	-0.94	-0.09	4.79	25.6	0.12	-0.96	-0.22	11.85	26.2	-0.04	-1	-0.2	-10.26	26.2	0.4	-0.73	-0.06
1.16	-2.51	24.3	0.34	-0.88	-0.32	-5.25	24.5	-0.16	-1.04	-0.09	-4.11	25.3	0.01	-0.75	-0.14	4.33	25.3	0.19	-1.02	-0.25	0.68	25.6	0.17	-0.99	-0.04	4.33	25.6	0.08	-0.97	-0.13	10.94	26.2	0.01	-1.01	-0.22	-7.53	26.2	0.35	-0.73	-0.15
1.2	-2.51	24.5	0.33	-0.87	-0.12	-4.56	24.3	0	-0.74	-0.3	-3.19	25.3	0.14	-0.97	-0.11	6.15	25.3	0.26	-1	-0.03	-1.14	25.6	0.42	-0.97	-0.15	7.52	25.7	0.2	-0.94	-0.08	6.84	26.2	-0.03	-0.99	-0.2	-5.02	26.2	0.48	-0.66	-0.26
1.24	-1.83	24.5	0.25	-0.8	0.08	-4.56	24.3	0.1	-0.65	-0.41	-2.74	25.3	0.19	-0.88	-0.22	8.89	25.3	0.24	-1.03	-0.04	5.24	25.6	0.12	-0.92	-0.26	18.47	25.6	0.08	-0.93	-0.2	3.87	26.2	-0.01	-0.97	-0.14	-3.88	26.2	0.71	-0.67	-0.39
1.28	-1.37	24.5	0.13	-0.86	0.17	-4.11	24.5	0.27	-0.79	-0.22	-1.37	25.1	0.04	-0.91	-0.3	8.21	25.3	0.09	-1	-0.15	13.45	25.6	-0.21	-0.91	-0.16	29.41	25.6	-0.24	-0.89	-0.21	4.33	26.2	0.09	-0.9	-0.18	-3.88	26.2	0.51	-0.74	-0.36
1.32	-0.91	24.5	0.06	-1.06	0.26	-2.74	24.3	0.2	-0.95	0.1	-1.37	25.3	-0.09	-0.77	-0.38	6.61	25.3	-0.08	-0.93	-0.13	10.49	25.6	-0.26	-0.91	-0.11	26.67	25.6	-0.21	-0.94	-0.15	4.56	26.2	0.06	-0.94	-0.16	-3.19	26.2	0.03	-0.7	-0.38
1.36	-0.91	24.5	-0.03	-1.07	0.26	-2.05	24.5	0.09	-1.14	0.3	5.93	25.1	1.65	-1.86	-0.35	6.15	25.3	-0.45	-0.89	-0.09	6.84	25.6	-0.21	-0.92	-0.08	16.41	25.7	-0.06	-0.97	-0.14	4.56	26.2	-0.1	-0.94	-0.18	7.29	26.2	-0.64	-1.7	-1.49
1.4	-1.14	24.3	-0.09	-1.23	0.31	-1.83	24.3	0.03	-1.31	0.32	31.69	25.3	-0.32	-1.23	0.06	5.7	25.3	-0.29	-0.94	-0.06	4.33	25.6	-0.11	-0.96	-0.11	10.49	25.6	0.18	-0.93	-0.21	4.56	26.2	-0.17	-0.94	-0.18	39.9	26.2	0.58	-1.4	-0.44
1.44	-0.69	24.5	-0.21	-1.15	0.15	-1.6	24.3	0.35	-1.26	0.18	55.17	25.3	0.15	-1.17	-0.37	5.01	25.3	0	-0.94	-0.15	2.96	25.6	-0.01	-0.95	-0.21	7.07	25.6	0.37	-1.02	-0.27	4.56	26.2	0.07	-0.98	-0.19	45.14	26.2	0.05	-1.17	-0.65
1.48	-1.14	24.5	-0.2	-1.06	0.39	-0.69	24.3	-0.42	-1.31	0.18	53.35	25.3	-0.13	-1.33	-0.2	4.79	25.3	0.15	-0.98	-0.25	2.05	25.6	0.12	-1.04	-0.21	4.33	25.6	0.56	-1.4	-0.26	4.33	26.2	0.42	-1.05	-0.22	35.79	26.2	0.11	-1.01	0.05
1.52	2.05	24.5	-0.15	-1.28	0.36	-0.69	24.3	-0.34	-1.1	0.72	39.21	25.3	0.13	-0.97	-0.12	5.01	25.3	-0.07	-0.97	-0.28	0.68	25.6	0.39	-1.41	-0.18	0	25.6	1.11	-2.14	-0.38	3.65	26.2	0.95	-1.59	-0.18	26.22	26.2	0.25	-0.95	0.11
1.56	13.22	24.3	0.7	-1.44	0.53	7.52	24.3	-0.79	-0.8	0.31	27.36	25.3	0.51	-0.89	-0.11	5.01	25.3	0.04	-1	-0.03	-2.74	25.6	1.03	-2.11	-0.27	-13	25.6	-0.27	-1.71	-0.47	1.37	26.2	1.05	-2.12	-0.69	19.15	26.2	0.19	-0.93	-0.09
1.6	32.37	24.5	-0.04	-1.24	0.36	23.03	24.5	0.23	-2.01	-0.13	19.61	25.3	0.21	-0.95	-0.21	4.79	25.3	0.23	-1.07	-0.11	-13	25.6	0.11	-1.64	-0.43	-4.56	25.6	-1.65	-1.79	-0.7	-10.95	26.2	-0.49	-1.34	-0.85	13.91	26.2	0.09	-0.92	-0.17
1.64	45.6	24.5	0.26	-0.82	0.25	36.93	24.5	0.17	-1.12	0.18	14.59	25.3	-0.14	-0.9	-0.17	4.1	25.3	0.68	-1.29	-0.27	-3.65	25.6	-0.96	-1.51	-0.71	-2.28	25.6	-0.76	-0.56	-0.17	-2.74	26.2	-1.14	-1.2	-0.32	10.26	26.2	-0.01	-0.94	-0.08
1.68	47.42	24.5	0.08	-1.2	0.3	41.49	24.5	0.73	-1.42	0.05	10.94	25.3	-0.19	-0.91	-0.07	2.73	25.3	0.93	-1.9	-0.6	-2.51	25.6	-0.67	-0.55	-0.35	-2.28	25.6	-0.3	-0.2	-0.06	-2.74	26.2	-0.93	-0.5	-0.2	7.75	26.2	-0.18	-0.92	-0.08
1.72	35.11	24.3	0.16	-0.99	0.25	32.83	24.5	0.04	-1.23	-0.06	7.98	25.3	-0.12	-0.9	-0.13	-6.39	25.3	-0.09	-1.91	-0.6	-3.19	25.6	-0.16	-0.16	-0.13	-2.51	25.6	-0.3	-0.26	0	-3.88	26.2	-0.22	-0.2	-0.05	5.93	26.2	-0.11	-0.92	-0.11
1.76	20.75	24.3	0.16	-1.01	0.44	19.15	24.5	-0.07	-1.08	0.07	6.15	25.3	0.11	-0.94	-0.2	-4.56	25.3	-1.03	-1.84	-0.32	-3.65	25.6	-0.02	-0.21	0.01	-2.28	25.6	-0.38	-0.31	0.01	-4.56	26.2	-0.21	-0.32	-0.02	4.79	26.2	0.13	-0.92	-0.08
1.8	11.63	24.3	0.18	-0.9	0.21	10.49	24.5	-0.21	-0.88	0.26	5.01	25.3	0.17	-0.99	-0.29	-2.05	25.3	-0.9	-0.56	-0.17	-3.19	25.6	-0.33	-0.45	0	-2.97	25.6	-0.4	-0.59	-0.07	-4.33	26.2	-0.29	-0.53	-0.04	4.1	26.2	0.62	-0.99	-0.22
1.84	6.61	24.3	0.02	-0.92	0.41	5.47	24.5	0.03	-0.87	0.23	4.33	25.3	0.08	-0.98	-0.26	-3.19	25.3	-0.41	-0.17	-0.02	-3.42	25.7	-0.52	-0.8	-0.11	-3.65	25.6	-0.65	-1.1	-0.09	-4.11	26.2	-0.36	-0.94	-0.19	4.33	26.2	0.35	-0.97	-0.48
1.88	3.87	24.5	0.1	-0.83	0.34	2.73	24.5	0.01	-0.61	0.33	3.65	25.3	0.23	-1.06	-0.16	-4.56	25.3	-0.27	-0.21	-0.01	-4.56	25.6	-0.49	-1.18	-0.17	-3.88	25.6	-0.49	-1.52	-0.34	-4.33	26.2	-0.34	-1.3	-0.2	3.87	26.2	0.44	-1.23	-0.44
1.92	2.96	24.3	0.07	-0.89	0.36	1.82	24.5	0.07	-0.9	0.13	2.73	25.3	0.78	-1.46	-0.1	-3.88	25.3	-0.38	-0.32	-0.01	-5.02	25.6	-0.56	-1.76	-0.48	-1.37	25.6	-0.64	-1.1	-0.66	-3.65	26.2	-0.44	-1.57	-0.34	2.28	26.2	1.22	-2.08	-0.13
1.96	2.96	24.5	-0.15	-0.88	0.59	2.28	24.5	0.05	-0.98	0.34	0.91	25.3	1.02	-2.05	-0.37	-3.88	25.3	-0.52	-0.58	-0.06	0	25.6	-0.31	-0.52	-0.46	-1.37	25.6	0.14	-0.53	-0.6	-2.05	26.2	-0.17	-0.64	-0.43	-8.21	26.2	0.71	-2.29	-0.54
2	2.73	24.3	0.05	-1.11	0.24	3.19	24.5	-0.1	-1.18	0.24	-10.26	25.3	-0.25	-2.21	-0.41	-5.25	25.3	-0.84	-1.03	-0.03	-1.37	25.6	0.16	-0.49	-0.66	-3.19	25.6	-0.81	-0.97	-0.56	-2.97	26.2	0.08	-0.41	-0.5	-9.35	26.2	-0.42	-1.53	0.01
2.04	2.05	24.5	-0.01	-1.26	0.13	3.42	24.5	-0.17	-1.21	0.17	-6.84	25.3	-0.14	-1.4	-0.57	-5.47	25.3	-0.53	-1.64	-0.32	6.61	25.6	1.4	-2.69	-0.82	15.73	25.6	-0.4	-2.37	0.58	-3.42	26.2	-0.71	-1.02	-0.71	-4.56	26.2	-0.83	-0.76	-0.27
2.08	0.68	24.5	0.05	-1.41	0.07	2.51	24.5	-0.16	-1.25	0.23	-4.79	25.3	-0.74	-0.21	-0.12	-2.51	25.3	-0.45	-1.12	-0.45	38.07	25.6	-0.5	-0.81	0.74	43.77	25.6	-0.61	-1.12	0.06	25.99	26.2	0.91	-0.29	0.92	-5.02	26.4	-0.91	-0.21	-0.01
2.12	-2.51	24.3	0.26	-2.1	0.24	-0.23	24.5	-0.01	-1.9	0.23	-5.7	25.3	-0.54	-0.03	0.04	-2.51	25.3	0.05	-0.42	-0.45	59.73	25.6	0.31	-1.33	-0.51	57.45	25.6	-0.09	-1.14	-0.43	61.33	26.2	-0.39	-1.62	-0.16	-3.88	26.2	-0.08	-0.17	0.14
2.16	-10.72	24.3	0.29	-2.72	0.46	-6.16	24.5	-0.14	-3.08	0.34	-4.79	25.3	-0.15	-0.19	0.12	-4.11	25.3	-0.61	-0.85	-0.57	47.42	25.6	0	-1.11	-0.16	48.79	25.6	0.25	-1.1	-0.1	65.43	26.2	-0.4	-1.23	-0.38	-3.19	26.2	-0.23	-0.37	0.22
2.2	-9.81	24.3	0.17	-0.31	0.17	-15.05	24.5	-0.11	-1.04	-0.24	-3.88	25.3	-0.38	-0.42	0.07	6.84	25.3	1.7	-2.5	-1.43	28.04	25.6	0.38	-0.87	0.14	36.93	25.6	0.37	-0.94	0	38.99	26.2	0.15	-1.01	0.04	-4.11	26.2	-0.74	-0.84	0.06
2.24	-2.97	24.3	0.15	-1.4	-0.6	-0.69	24.5	0.35	0.08	0.06	-4.56	25.3	-0.72	-0.82	0.04	35.34	25.3	-0.24	-1.13	0.51	21.43	25.6	0.35	-0.9	-0.08	28.95	25.6	0.27	-0.89	-0.15	21.66	26.4	0.84	-0.79	0.12	-5.47	26.2	-0.65	-1.38	-0.13
2.28	-2.51	24.3	0.06	0.54	0.07	-0.69	24.5	-0.15	0.14	0.1	-5.93	25.3	-0.82	-1.17	-0.23	51.3	25.3	0.16	-1.24	-0.51	16.64	25.6	0.18	-0.9	-0.19	22.11	25.6	0.04	-0.92	-0.15	18.47	26.2	0.7	-0.72	-0.28	-5.02	26.2	-0.42	-1.78	-0.59
2.32	-2.97	24.3	-0.4	0.05	0.09	-1.6	24.5	-0.28	0.18	0.46	-5.47	25.3	-0.49	-1.54	-0.39	48.33	25.3	-0.03	-1.05	-0.08	11.17	25.6	-0.08	-0.9	-0.09	15.73	25.6	-0.15	-0.9	-0.09	13.68	26.2	0.02	-0.96	-0.37	-3.19	26.2	-1.13	-0.86	-0.78
2.36	-2.74	24.3	-0.31	-1.17	0.12	-2.05	24.5	-0.15	-0.21	0.12	-3.42	25.3	-0.85	-0.94	-0.5	38.07	25.3	0.2	-0.93	0.12	7.07	25.6	-0.2	-0.88	-0.07	12.31	25.6	-0.12	-0.89	-0.03	9.57	26.2	-0.07	-0.92	-0.14	-4.33	26.2	0.29	-0.24	-0.76
2.4	-3.19	24.3	0.18	-0.39	-0.07	-2.28	24.5	0.05	-0.52	0.06	-2.74	25.3	0.04	-0.47	-0.64	32.83	25.3	0.35	-0.95	-0.06	5.47	25.6	-0.21	-0.91	-0.06	12.08	25.6	0.11	-0.91	-0.05	6.38	26.4	0.11	-0.91	-0.06	8.89	26.2	0.86	-1.21	-0.5
2.44	-3.42	24.3	-0.15	-2.71	0.69	-3.42	24.5	0.39	-1.1	0.44	5.7	25.3	-0.52	-2.34	-1.55	28.73	25.3	0.31	-0.94	-0.26	3.42	25.7	-0.27	-0.9	-0.01	12.54	25.6	0.39	-1	-0.24	4.79	26.4	0.29	-0.9	-0.11	46.05	26.2	-0.6	-1.83	0.28
2.48	-3.19	24.3	-0.31	-1.58	0.44	-3.88	24.5	0.18	-2	0.69	35.79	25.3	0.43	-1.19	0.41	19.38	25.3	0.07	-0.95	-0.26	1.82	25.6	0.07	-0.99	-0.02	8.89	25.6	0.46	-1.02	-0.51	3.87	26.2	0.41	-1.03	-0.32	65.21	26.2	0.32	-1.28	-0.83
2.52	-2.28	24.3	-0.24	-1.76	0.87	-2.51	24.5	-0.08	-2.14	0.83	57.91	25.3	0.14	-1.31	-0.51	12.54	25.3	-0.03	-0.9	-0.18	0.91	25.6	0.41	-0.99	-0.33	4.79	25.6	0.67	-1.17	-0.48	3.42	26.4	0.52	-0.94	-0.39	46.51	26.2	0.08	-1.08	0.01
2.56	-1.37	24.3	-0.51	-1.77	0.34	-1.37	24.5	-0.32	-1.55	0.87	45.83	25.3	-0.11	-1.14	-0.09	8.21	25.3	-0.07	-0.9	-0.14	-0.23	25.6	0.56	-1.26	-0.42	-2.51	25.6	1.11	-2.01	-0.14	2.73	26.2	0.56	-1.18	-0.45	30.32	26.2	0.34	-0.93	0.3
2.6	-0.91	24.3	-0.53	-0.98	0.46	-2.51	24.3	-0.39	-0.64	0.69	29.87	25.3	0.17	-0.94	0.12	5.7	25.3	0.06	-0.9	-0.08	-4.56	25.6	1.29	-2.09	-0.04	-16.42	25.6	-0.39	-2.23	0.11	-0.69	26.2	1.39	-2.2	-0.06	24.17	26.2	0.28	-0.86	-0.15
2.64	2.73	24.3	-0.68	-1.13	0.58	0.68	24.5	0.04	-1.2	0.62	20.52	25.3	0.06	-0.95	-0.01	4.56	25.3	0.24	-0.96	-0.28	-16.42	25.6	0.03	-2.22	-0.01	-8.67	25.6	-1.14	-1.16	-0.19	-13.91	26.4	0.01	-2.2	-0.25	18.24	26.2	0.22	-0.89	-0.3
2.68	24.17	24.3	-0.19	-1.02	-0.14	28.04	24.5	-0.05	-1.76	-0.24	12.99	25.3	-0.02	-0.9	-0.17	3.65	25.3	0.48	-0.99	-0.41	-13.23	25.6	-0.27	-1.47	0.56	-3.65	25.6	-0.39	-0.18	-0.02	-16.87	26.2	0.38	-0.61	-0.11	12.31	26.2	0.07	-0.9	-0.22
2.72	44.91	24.5	0.07	-1.5	-0.06	64.07	24.5	-0.28	-1.33	-0.06	7.98	25.3	-0.13	-0.91	-0.13	2.28	25.3	0.62	-1.39	-0.38	-5.7	25.6	-1	-0.36	-0.04	-3.88	25.6	-0.5	-0.05	0.28	-8.67	26.4	-0.76	-0.2	-0.29	8.21	26.2	0.03	-0.91	-0.17
2.76	51.3	24.3	0.12	-1.24	0.03	67.03	24.5	-0.58	-2.57	0.9	5.01	25.3	-0.19	-0.88	-0.13	-2.51	25.3	1.1	-2.34	0.04	-4.33	25.6	-1	0.2	0.12	-4.11	25.6	-0.22	-0.5	0.38	-7.75	26.2	-0.62	-0.13	0.16	5.7	26.2	-0.01	-0.9	-0.2
2.8	41.72	24.3	-0.27	-1.27	-0.09	32.83	24.5	0.11	-0.62	-0.25	3.19	25.3	-0.21	-0.91	-0.1	-17.56	25.3	-0.05	-1.31	-0.03	-3.65	25.6	-0.01	-0.14	0.28	-3.88	25.6	-0.39	-1.01	0.49	-5.47	26.2	-0.23	-0.32	0.24	4.1	26.2	0.16	-0.91	-0.21
2.84	33.29	24.3	0.14	-1	-0.19	14.13	24.5	-0.22	-0.99	-0.13	2.28	25.3	0	-0.92	-0.03	-10.03	25.1	0.33	-0.78	-0.3	-3.65	25.6	-0.17	-0.78	0.44	-4.33	25.6	-0.72	-1.39	0.23	-4.56	26.2	-0.41	-0.65	0.23	3.42	26.2	0.49	-0.97	-0.36
2.88	25.76	24.3	0.2	-1.24	0.06	9.8	24.5	-0.1	-0.95	0.19	2.05	25.3	0.34	-1.03	-0.23	-7.53	25.3	-1.34	-0.24	0.23	-4.33	25.6	-0.81	-1.49	0.17	-3.88	25.6	-0.4	-1.54	0.06	-5.47	26.2	-0.69	-1.16	-0.01	2.51	26.2	0.75	-1.09	-0.49
2.92	16.87	24.5	0.19	-1.04	0.23	7.75	24.3	0.03	-0.88	0.28	1.59	25.3	0.49	-1.03	-0.58	-7.3	25.3	-0.46	-0.08	0.28	-4.11	25.6	-0.42	-1.76	-0.01	-2.51	25.6	-0.4	-1.47	-0.28	-5.93	26.2	-0.51	-1.54	-0.25	-0.69	26.2	1.13	-1.95	-0.26
2.96	9.12	24.5	0.08	-0.9	0.31	6.84	24.5	0.09	-0.87	0.38	0.68	25.3	0.85	-1.61	-0.48	-5.25	25.3	-0.21	-0.35	0.39	-2.05	25.6	-0.41	-1.4	-0.35	-1.6	25.6	-0.32	-1.03	-0.5	-3.42	26.4	-0.5	-1.37	-0.52	-12.54	26.2	0.09	-2.22	-0.17
3	4.33	24.5	0.05	-0.83	0.33	6.61	24.3	0.18	-0.91	0.24	-5.47	25.3	0.74	-2.44	0.08	-4.79	25.3	-0.57	-0.87	0.34	-1.37	25.6	-0.28	-0.83	-0.48	-2.51	25.6	-0.05	-0.63	-0.55	-2.74	26.2	-0.44	-0.71	-0.68	-12.09	26.2	-0.72	-0.79	-0.73
3.04	2.28	24.5	-0.58	-0.63	1.32	6.15	24.5	0	-1.33	0.53	-20.75	25.3	-1.34	-0.33	0.26	-5.93	25.3	-0.75	-1.35	0.17	-2.97	25.6	-0.42	-0.8	-0.32	-3.65	25.6	-0.22	-0.45	-0.63	-4.79	26.2	-0.13	-0.53	-0.57	-5.7	26.2	-0.76	-0.57	0.07
3.08	1.82	24.5	0.11	-1.02	0.16	5.7	24.5	0.1	-1.05	0.21	-10.49	25.3	-0.47	-0.89	0.06	-5.02	25.3	-0.41	-1.6	-0.04	-3.88	25.6	-0.49	-0.91	-0.64	0	25.6	-0.4	-0.54	-1.2	2.51	26.2	0.77	-1.64	-0.78	-5.93	26.2	-0.59	-0.11	0.25
3.12	2.05	24.3	0.02	-0.95	0.5	3.19	24.3	-0.02	-1.29	0.45	-8.44	25.3	-1.11	-0.44	0.26	-3.42	25.3	-0.71	-1.41	-0.35	13.68	25.6	1.81	-1.38	-1.01	31.46	25.6	0.22	-1.97	-0.46	34.2	26.2	0.54	-1.3	-0.61	-5.7	26.2	-0.27	-0.32	0.52
3.16	1.14	24.5	-0.12	-1.4	0.22	0.23	24.5	-0.11	-1.8	-0.19	-7.07	25.3	-0.67	-0.48	0.53	-2.74	25.3	-0.5	-0.78	-0.47	36.25	25.6	0.02	-1.53	-0.02	64.29	25.6	0.46	-1.42	-0.77	64.98	26.2	0.24	-1.45	-0.32	-4.33	26.2	-0.52	-0.84	0.44
3.2	-1.6	24.3	0.28	-1.92	-0.15	-6.84	24.5	0	-2.66	-0.24	-5.02	25.3	-0.25	-0.69	0.76	-4.11	25.3	-0.48	-0.69	-0.39	49.47	25.6	0.25	-1.03	-0.3	58.37	25.6	-0.01	-1.12	-0.2	66.57	26.2	0	-1.13	-0.27	-5.25	26.2	-0.54	-1.38	0.28
3.24	-10.03	24.5	0.38	-2.54	0.44	-16.87	24.5	0.29	-1.96	0.29	-4.56	25.3	-0.92	-0.86	0.81	-4.79	25.3	-0.82	-0.8	-0.69	50.16	25.6	0.46	-0.91	-0.22	41.27	25.6	0.23	-0.96	0.38	48.79	26.2	0.34	-0.93	0.05	-5.02	26.2	-0.37	-1.7	0.04
3.28	-13	24.5	0.17	-0.72	0.23	-4.56	24.3	0.07	-0.74	0.71	-5.7	25.3	-1.14	-1.12	0.49	19.61	25.3	1.32	-1.16	-0.96	51.53	25.6	0.18	-0.96	-0.14	38.76	25.6	0.21	-0.91	-0.22	37.85	26.2	0.55	-0.81	-0.27	-3.19	26.2	-0.8	-1.65	-0.45
3.32	-2.51	24.5	-0.18	-0.51	0.91	-1.83	24.5	0.05	0.19	-0.2	-5.93	25.3	-0.88	-1.31	0.13	54.49	25.3	-0.67	-1.62	0.32	44.46	25.6	0.18	-0.9	-0.22	31.92	25.6	0.1	-0.83	-0.4	33.06	26.2	0.27	-0.81	-0.44	-3.19	26.2	-0.42	-0.92	-0.58
3.36	-2.28	24.5	0.13	0.14	-0.36	-2.28	24.5	0.04	0.31	-0.19	-4.56	25.3	-0.68	-1.45	-0.38	70.68	25.3	-0.07	-1.25	-0.34	34.88	25.6	0.11	-0.87	-0.3	24.85	25.6	0.02	-0.87	-0.26	26.45	26.2	0.06	-0.85	-0.36	-5.7	26.2	-0.41	-0.63	-0.32
3.4	-2.51	24.5	0.07	0.17	0	-2.97	24.5	0.16	-0.99	-0.06	-3.42	25.3	-0.57	-1.09	-0.73	57.68	25.3	-0.21	-1.12	0.1	27.36	25.6	0.03	-0.86	-0.22	20.52	25.6	0.02	-0.9	-0.12	18.47	26.2	-0.01	-0.88	-0.22	3.87	26.2	-1.52	-1.28	-1.18
3.44	-2.51	24.5	-0.06	-0.52	0	-3.19	24.5	0.41	-1.4	0.04	-5.02	25.3	-0.31	-0.57	-0.52	40.35	25.3	0.23	-0.89	0.05	25.08	25.6	0.02	-0.87	-0.19	19.61	25.6	0.1	-0.91	-0.14	12.77	26.2	0.11	-0.89	-0.14	35.79	26.2	1.14	-1.08	-1.21
3.48	-3.19	24.3	0.12	-1.28	0.67	-4.11	24.5	0.47	-1.34	2.89	-6.39	25.3	-0.53	-0.62	-0.68	31.01	25.3	0.07	-0.81	-0.35	22.34	25.6	-0.09	-0.87	-0.36	18.47	25.6	0.24	-0.88	-0.21	9.57	26.2	0.35	-0.89	-0.26	53.35	26.2	0.03	-1.13	-0.04
3.52	-3.88	24.3	-0.29	-1.43	0.55	-3.88	24.5	0.57	-1.73	0.08	10.26	25.3	1.41	-1.8	-0.79	25.76	25.3	-0.13	-0.82	-0.39	15.05	25.6	-0.09	-0.89	-0.24	14.59	25.6	0.47	-0.92	-0.4	7.29	26.2	0.49	-0.89	-0.31	50.61	26.2	0.15	-1.03	-0.05
3.56	-2.97	24.3	-0.69	-1.93	0.19	-2.97	24.5	0.05	-1.83	0.62	36.93	25.3	-0.37	-1.81	0.21	22.11	25.3	-0.17	-0.86	-0.17	9.57	25.6	0.27	-0.97	-0.19	10.49	25.6	0.39	-0.97	-0.38	5.47	26.2	0.61	-1.13	-0.26	43.55	26.2	0.27	-0.91	-0.22
3.6	-1.6	24.3	-0.3	-1.44	0.24	-1.6	24.5	-0.59	-2	0.05	53.81	25.3	-0.11	-1.14	-0.36	18.92	25.3	-0.23	-0.88	-0.18	6.61	25.6	0.38	-1.01	-0.21	5.01	25.6	0.47	-1.32	-0.21	2.51	26.2	0.95	-1.65	-0.18	33.29	26.2	0.25	-0.89	-0.24
3.64	-1.83	24.3	-0.32	-1.24	0.09	-2.05	24.5	-0.51	-1.86	1.61	48.33	25.3	0.32	-0.97	-0.31	13.22	25.3	-0.16	-0.9	-0.14	2.96	25.6	0.54	-1.37	-0.1	-3.19	25.6	1.18	-2	-0.06	-8.21	26.2	0.24	-1.92	-0.21	27.36	26.2	0.2	-0.83	-0.38
3.68	-2.97	24.3	-0.03	-1.19	0.03	-3.65	24.3	-0.22	-1.24	-0.24	40.58	25.3	0.79	-0.78	-0.22	9.57	25.3	0.28	-0.99	-0.19	-2.05	25.6	1	-1.85	-0.14	-13.91	25.6	0.15	-1.59	-0.1	-10.03	26.2	-1.43	-2.87	0.06	25.76	26.2	0.05	-0.87	-0.27
3.72	2.28	24.3	0.26	-0.31	0.58	2.51	24.3	0.74	-2.64	1.05	48.79	25.3	0.23	-0.96	-0.3	7.52	25.3	0.39	-1.04	-0.37	-12.54	25.6	-0.23	-1.92	-0.04	-4.33	25.6	-1.44	-1.33	-0.7	-5.7	26.2	-0.44	-0.88	0.3	24.39	26.2	-0.03	-0.87	-0.27
3.76	18.01	24.3	0.23	-1.05	0.45	29.87	24.3	-1.04	-0.43	-0.97	43.55	25.3	-0.07	-0.93	-0.23	5.7	25.3	0.33	-1.15	-0.4	-6.84	25.6	-0.72	-2.29	-0.48	-2.51	25.6	-0.68	-0.7	0.12	-6.39	26.2	-0.29	-0.36	0.49	18.24	26.2	-0.04	-0.84	-0.27
3.8	41.27	24.3	0.03	-1.22	0.27	38.07	24.5	-0.4	-1.24	-0.02	31.69	25.3	0	-0.88	-0.17	2.28	25.3	0.87	-1.71	-0.14	-2.74	25.6	-0.34	-0.67	0.08	-3.19	25.6	-0.18	-0.29	0.2	-6.61	26.2	-0.46	-0.39	0.5	13.45	26.2	0.17	-0.9	-0.11
3.84	61.33	24.3	0.15	-1.22	0.33	20.06	24.3	0.24	-0.6	0.04	23.25	25.3	-0.01	-0.89	-0.17	-6.84	25.3	0.18	-1.92	-0.13	-2.74	25.6	-0.28	-0.18	0.33	-3.19	25.6	-0.41	-0.33	0.21	-5.47	26.2	-0.3	-0.63	0.46	10.49	26.2	0.45	-0.98	-0.15
3.88	57.45	24.3	0.05	-1.06	0.27	23.94	24.5	-0.45	-1.01	0.36	16.64	25.3	-0.03	-0.9	-0.18	-9.35	25.3	-0.7	-2.03	-0.35	-3.42	25.6	-0.14	-0.32	0.39	-2.97	25.6	-0.35	-0.38	0.25	-5.25	26.2	-0.63	-0.94	0.32	8.21	26.2	0.56	-1.05	-0.34
3.92	40.58	24.3	0.19	-1.08	0.04	25.31	24.5	-0.06	-1.03	0.06	11.85	25.3	0.08	-0.91	-0.12	-3.88	25.3	-0.41	-1.05	0.11	-3.88	25.6	-0.26	-0.71	0.4	-3.88	25.6	-0.67	-0.77	0.11	-6.39	26.2	-0.89	-1.29	0.03	5.47	26.2	0.88	-1.54	-0.39
3.96	35.79	24.3	0.18	-1.23	-0.17	18.24	24.5	0.18	-0.94	-0.41	9.35	25.3	0.2	-0.94	-0.29	-5.7	25.3	-0.61	-0.35	0.27	-4.11	25.6	-0.55	-1.04	0.25	-5.25	25.6	-0.71	-1.4	-0.22	-6.16	26.2	-0.49	-1.73	-0.41	-3.65	26.2	1.02	-2.01	-0.54
4	31.92	24.3	-0.05	-1.03	-0.05	14.13	24.5	-0.38	-1.11	0.29	7.52	25.3	0.18	-0.99	-0.34	-5.7	25.3	-0.29	-0.29	0.34	-4.33	25.6	-0.63	-1.34	0.04	-4.33	25.6	-0.29	-1.71	-0.44	-4.11	26.2	-0.37	-1.14	-0.5	-8.67	26.2	-1.43	-2.69	-0.33
4.04	29.87	24.3	-0.07	-0.89	0.09	15.05	24.5	-0.28	-1.06	0.04	5.47	25.3	0.24	-1.14	-0.3	-5.02	25.3	-0.32	-0.52	0.42	-2.05	25.6	-0.65	-1.36	-1.24	-3.19	25.6	-0.27	-0.71	-0.54	-7.98	26.2	0.09	-0.44	-0.55	-3.42	26.4	-0.05	-1.18	-0.2
4.08	28.04	24.3	0.01	-0.84	0.27	14.82	24.5	-0.15	-0.9	0.13	2.05	25.3	0.89	-1.72	-0.16	-5.02	25.3	-0.61	-0.74	0.42	-0.91	25.6	-0.12	-0.91	-0.53	-5.25	25.6	-0.16	-0.4	-0.56	-4.79	26.2	-0.95	-0.95	-0.79	-5.02	26.2	-0.36	-0.56	0.3
4.12	25.08	24.3	0.25	-0.86	0.23	11.85	24.5	2.66	1.29	1.12	-5.7	25.3	0.48	-2.14	-0.26	-5.93	25.3	-0.92	-1.06	0.19	2.73	25.6	-0.93	-1.01	-0.91	2.51	25.6	1.2	-1.83	-1.22	33.06	26.2	0.59	-2.03	-0.38	-5.47	26.2	-0.38	-0.19	0.27
4.16	21.43	24.3	-0.07	-1.04	0.15	9.35	24.5	0.26	-1.4	0.54	-11.63	25.3	-0.96	-3.52	-1.14	-6.39	25.3	-0.59	-1.53	-0.12	30.78	25.6	4.64	-0.45	-4.56	33.29	25.6	0.08	-1.29	-0.33	60.42	26.2	-0.14	-1.58	-0.43	-4.11	26.2	-0.36	-0.24	0.33
4.2	16.41	24.3	-0.13	-0.76	0.56	7.75	24.5	-0.03	-1.14	0.2	-4.79	25.3	-0.61	-1.03	-0.03	-3.65	25.3	-0.69	-1.32	-0.5	39.21	25.6	-0.2	-1.63	-0.17	56.31	25.6	0.14	-1.42	-0.44	51.75	26.2	0	-1.07	-0.23	-4.33	26.2	-0.69	-0.53	0.3
4.24	10.03	24.3	-0.25	-1.08	-0.03	5.01	24.5	-0.32	-1.47	0.21	-6.39	25.3	-0.81	-0.15	0.19	-4.56	25.3	-0.25	-1	-0.56	11.63	25.6	-0.3	-1	0.52	49.7	25.6	0.13	-1.08	-0.05	35.57	26.2	0.72	-0.72	0.08	-5.93	26.2	-0.83	-0.95	-0.01
4.28	5.47	24.3	-0.05	-0.97	0.08	0.23	24.5	-0.22	-1.9	0.23	-6.39	25.3	-0.09	-0.16	0.29	-7.75	25.3	-0.26	-0.35	-0.6	4.33	25.6	0.29	-0.75	0.04	36.48	25.6	0.59	-0.81	0.13	39.9	26.2	0.42	-0.85	-0.15	-6.61	26.2	-0.35	-1.49	-0.23
4.32	3.42	24.3	-0.1	-1.12	0.13	-9.12	24.5	0.09	-2.95	0.23	-5.47	25.3	-0.22	-0.5	0.31	7.29	25.3	1.49	-1.55	-0.81	13.68	25.6	0.03	-1.08	-0.27	36.71	25.6	0.45	-0.95	-0.18	42.41	26.2	0.11	-0.91	-0.32	-4.33	26.2	-0.15	-1.6	-0.47
4.36	1.14	24.3	0.25	-1.23	0.2	-14.59	24.5	0	-0.87	0.08	-5.02	25.3	-0.58	-0.79	0.25	46.97	25.3	-0.91	-1.55	0.1	9.57	25.6	0.09	-0.93	-0.19	37.85	25.6	0.07	-0.92	-0.26	33.74	26.2	-0.11	-0.88	-0.12	-4.33	26.2	-0.09	-0.65	-0.43
4.4	-2.05	24.3	0.24	-2.08	0.36	-1.83	24.5	3.32	0.96	1.59	-6.16	25.3	-0.87	-1.13	0.05	65.66	25.3	0.21	-1.37	-0.68	5.7	25.6	0.01	-0.93	-0.18	31.46	25.6	-0.05	-0.88	-0.1	25.08	26.2	0.14	-0.9	-0.11	-5.25	26.2	0.06	-0.53	-0.62
4.44	-8.67	24.3	0.36	-2.65	0.21	-2.51	24.5	-0.08	0.33	0.11	-6.61	25.3	-0.69	-1.48	-0.18	44.69	25.3	0.26	-0.95	0	2.96	25.6	0.05	-0.89	-0.14	25.99	25.6	-0.01	-0.89	-0.13	20.75	26.2	0.07	-0.87	-0.21	3.65	26.2	0.59	-1.47	-0.96
4.48	-5.7	24.3	0.26	-0.79	0.18	-3.19	24.5	-0.29	-0.19	0.33	-4.79	25.3	-0.45	-1.45	-0.37	28.95	25.3	0.51	-0.86	0.29	1.82	25.6	-0.02	-0.88	-0.24	23.71	25.6	0.02	-0.89	-0.17	15.05	26.2	0.2	-0.92	-0.11	32.37	26.2	0.03	-1.63	-0.33
4.52	-1.14	24.3	-0.19	-0.71	0.48	-3.19	24.5	0.03	-0.33	0.19	-5.47	25.3	-0.43	-0.41	-0.43	32.15	25.3	0.38	-0.93	-0.17	1.59	25.6	-0.12	-0.83	-0.22	25.08	25.6	0.27	-0.93	-0.17	11.63	26.2	0.41	-0.96	-0.34	52.44	26.2	0.34	-1.19	-0.28
4.56	-1.37	24.3	-0.3	0.23	0.42	-3.19	24.5	0.32	-0.39	0.07	-6.16	25.3	-0.03	-0.45	-0.87	34.2	25.3	-0.04	-0.91	-0.25	1.82	25.6	0.27	-0.99	-0.08	29.41	25.7	0.36	-0.97	-0.33	8.66	26.2	0.42	-1.03	-0.46	53.35	26.2	0.14	-1.07	-0.13
4.6	-2.05	24.5	0.99	0.68	0.35	-4.11	24.5	-0.06	-1.81	1.1	12.08	25.3	0.68	-0.86	-0.62	27.81	25.3	-0.24	-0.89	0.01	2.05	25.6	0.35	-0.92	-0.42	23.71	25.6	0.41	-1.03	-0.39	5.01	26.2	0.9	-1.52	-0.25	47.65	26.2	0.29	-0.93	0.11
4.64	-2.51	24.5	0.03	-0.44	0.14	-4.79	24.5	-0.06	-1.82	0.62	54.03	25.3	-0.16	-1.56	-0.14	20.29	25.3	-0.28	-0.88	0.01	1.37	25.6	0.39	-1.36	-0.51	8.66	25.6	1.03	-1.52	-0.09	-3.88	26.2	1.16	-2.33	-0.31	45.37	26.2	0.36	-0.95	-0.07
4.68	-2.74	24.3	0.23	-0.53	0.28	-3.65	24.5	-0.04	-1.94	0.9	73.19	25.3	-0.26	-1.3	-0.53	15.27	25.3	-0.07	-0.96	-0.05	-3.19	25.6	1.25	-2.43	-0.15	-6.84	25.6	1.01	-2.21	-0.23	-19.38	26.2	-0.68	-0.78	-0.88	42.86	26.2	0.11	-0.93	-0.16
4.72	-3.42	24.5	0.13	-1.08	0.34	-2.74	24.3	-0.68	-1.96	0.43	52.21	25.3	-0.18	-1.09	0.03	11.63	25.3	0.24	-0.93	-0.25	-18.93	25.6	-0.91	-1.74	0.22	-10.03	25.6	-0.13	-0.06	-0.25	-7.75	26.2	-0.37	-1.11	-0.35	36.25	26.2	-0.06	-0.91	-0.05
4.76	-3.65	24.5	-0.17	-1.84	0.71	-2.51	24.5	-0.66	-0.98	0.43	29.87	25.3	0.22	-0.93	0.36	8.89	25.3	0.26	-0.99	-0.38	-4.33	25.6	0.7	-1.12	-1.28	-2.51	25.7	-0.82	-1.06	-0.27	-8.67	26.2	-1.42	-0.36	0.11	29.64	26.4	-0.07	-0.9	-0.04
4.8	-3.19	24.3	-0.04	-2.22	0.83	-2.05	24.5	-1.03	-1.21	0.55	23.71	25.3	0.28	-0.87	-0.04	6.61	25.3	0.45	-1.12	-0.32	-4.11	25.6	-1.53	-0.65	-0.31	-3.19	25.6	-1.22	-0.37	0.01	-7.98	26.2	-0.33	-0.04	0.23	24.85	26.2	-0.03	-0.89	-0.11
4.84	-2.51	24.3	0.06	-1.92	0.64	20.06	24.3	-0.04	-0.86	-0.17	19.15	25.3	0.04	-0.91	-0.31	3.19	25.3	0.97	-1.68	-0.09	-4.33	25.6	-0.91	-0.25	-0.16	-3.65	25.6	-0.33	-0.08	0.13	-5.47	26.2	0.02	-0.32	0.25	18.92	26.2	0.16	-0.95	-0.1
4.88	-2.51	24.3	-0.75	-0.98	0.06	42.41	24.5	-0.02	-1.7	-0.13	11.85	25.3	-0.03	-0.91	-0.22	-5.47	25.3	0.72	-2.37	-0.2	-3.42	25.6	0.08	-0.19	0.13	-3.19	25.6	-0.21	-0.15	0.21	-5.25	26.2	-0.41	-0.67	0.18	13.91	26.2	0.49	-0.97	-0.21
4.92	-2.74	24.3	-1.22	-0.91	-0.2	46.51	24.5	-0.08	-1.71	0.1	7.75	25.3	0.07	-0.92	-0.16	-20.07	25.3	-1.36	-1.63	0.31	-2.97	25.6	-0.26	-0.21	0.18	-3.42	25.6	-0.59	-0.34	0.2	-6.39	26.2	-0.95	-1.17	-0.03	10.71	26.2	0.41	-0.99	-0.43
4.96	10.03	24.5	-0.62	-2.21	0.62	40.81	24.5	-0.14	-0.66	0.18	5.7	25.3	-0.01	-0.9	-0.23	-8.67	25.4	-0.63	-1.11	-0.22	-3.65	25.6	-0.88	-0.49	0.07	-5.02	25.6	-0.91	-1.08	0.01	-7.3	26.2	-0.56	-1.73	-0.36	6.84	26.2	0.78	-1.44	-0.24
5	29.87	24.5	0.37	-1.34	-0.5	38.99	24.5	-0.48	-1.5	-0.59	4.33	25.3	0.03	-0.93	-0.17	-9.35	25.3	-1.51	-0.14	-0.03	-5.02	25.6	-0.71	-1.2	-0.21	-5.47	25.6	-0.43	-1.78	-0.35	-5.02	26.2	-0.43	-1.53	-0.6	-1.6	26.2	1.36	-2.46	-0.31
5.04	42.86	24.5	0.28	-0.74	0.33	36.25	24.5	-0.1	-0.76	-0.07	3.65	25.3	0.46	-1.01	-0.26	-8.44	25.3	-0.32	-0.11	0.07	-5.25	25.6	-0.36	-1.75	-0.51	-2.51	25.6	-0.59	-1.35	-0.52	-7.3	26.2	-0.58	-0.4	-0.63	-18.01	26.2	-0.12	-1.51	0.21
5.08	44.46	24.5	-0.31	-1.64	-0.3	29.87	24.5	0.04	-0.77	0.22	2.96	25.3	0.35	-0.99	-0.42	-6.84	25.3	-0.16	-0.38	0.03	-3.42	25.6	-0.98	-0.76	-0.45	-3.42	25.6	-0.45	-0.53	-0.54	-6.16	26.2	-0.79	-0.82	-0.72	-6.84	26.2	0.37	-0.87	-1.11
5.12	44.23	24.5	-0.17	-0.93	0.04	23.25	24.5	0.01	-0.96	0.42	1.59	25.3	0.7	-1.52	-0.23	-5.47	25.3	-0.53	-0.34	0.01	-4.11	25.6	0.77	-0.25	-0.75	-2.74	25.6	-1.03	-1.08	-0.44	38.07	26.2	0.51	-2.65	0.1	-7.53	26.2	-1.71	-0.33	-0.12
5.16	39.9	24.3	-0.31	-1.17	0.16	20.29	24.5	0.1	-0.88	0.26	-5.02	25.3	0.82	-2.44	-0.07	-7.53	25.3	-1.1	-1	-0.14	-1.14	25.6	-0.29	-1.7	-0.58	29.64	25.6	1.19	-1.73	-0.25	72.27	26.2	0.14	-1.37	-0.61	-7.3	26.2	-0.49	-0.23	0.06
5.2	36.02	24.5	-0.13	-0.9	0.15	18.24	24.5	-0.02	-0.81	0.42	-15.05	25.3	-0.99	-0.19	-0.6	-8.44	25.3	-0.64	-1.58	-0.35	35.57	25.6	0.84	-1.88	-0.24	57.23	25.6	-0.12	-1.51	-0.42	59.05	26.2	-0.26	-1.15	-0.19	-5.47	26.2	-0.06	-0.16	0.15
5.24	31.92	24.5	0.06	-0.88	0.22	17.1	24.5	0.09	-1.02	0.31	-7.3	25.3	-0.83	-1.09	-0.3	-4.56	25.3	-0.55	-1.24	-0.61	70.22	25.6	0.75	-1.42	-0.82	55.17	25.6	-0.22	-1.15	-0.13	31.92	26.2	0.43	-0.85	0.55	-5.47	26.2	-0.56	-0.21	0.11
5.28	28.04	24.5	0.13	-0.75	0.32	16.87	24.5	-0.18	-1.12	0.35	-8.21	25.3	-1.06	-0.24	0.05	-5.25	25.3	-0.15	-0.34	-0.77	54.26	25.6	0.16	-1.07	-0.31	39.9	25.6	0.26	-0.93	0.33	27.59	26.2	0.57	-0.78	0.02	-7.07	26.2	-0.89	-0.75	0.1
5.32	26.45	24.5	-0.01	-0.99	0.3	11.17	24.5	-0.17	-1.22	0.43	-7.53	25.3	-0.2	-0.17	0.02	-6.61	25.3	-0.77	-0.77	-0.64	24.39	25.6	-0.12	-0.86	0.24	33.74	25.6	0.4	-0.89	-0.02	31.23	26.2	0.22	-0.93	-0.36	-7.53	26.2	-0.56	-1.56	-0.39
5.36	24.17	24.3	-0.05	-0.98	0.28	2.05	24.5	-0.12	-1.6	0.24	-5.93	25.3	-0.25	-0.16	0.06	23.48	25.3	-0.62	-1.98	1.4	11.85	25.6	-0.49	-0.83	0.24	32.15	25.6	0.24	-0.89	-0.29	24.62	26.2	-0.02	-0.91	-0.2	-5.25	26.4	-0.26	-1.58	-0.58
5.4	23.25	24.3	-0.05	-1.12	0.37	-7.53	24.5	-0.02	-2.63	0.27	-5.7	25.3	-0.59	-0.33	0.02	62.93	25.3	-0.09	-1.71	-0.37	7.98	25.6	-0.31	-0.91	-0.07	29.18	25.6	0.01	-0.89	-0.23	15.05	26.2	-0.11	-0.9	-0.05	-3.88	26.2	-0.44	-0.6	-0.64
5.44	21.43	24.3	-0.02	-1.07	0.41	-16.87	24.5	-0.21	-2.54	0.35	-7.07	25.3	-0.88	-0.93	-0.15	68.4	25.3	-0.32	-1.19	-0.45	4.1	25.6	-0.2	-0.93	-0.15	24.62	25.6	0.01	-0.89	-0.14	9.8	26.2	-0.02	-0.91	-0.06	-5.47	26.4	0.1	-0.6	-0.63
5.48	13.22	24.3	0.01	-1.33	0.26	-4.11	24.5	2.11	-0.27	1.03	-7.75	25.3	-0.54	-1.55	-0.41	42.86	25.3	0.15	-0.95	0.29	2.28	25.6	-0.02	-0.92	0.01	21.66	25.6	0.05	-0.91	-0.12	7.29	26.2	0.31	-0.89	-0.17	10.49	26.2	0.96	-1.09	-1.08
5.52	2.96	24.5	0.09	-1.98	0.34	-2.05	24.5	-0.09	0.09	-0.38	-6.61	25.3	-0.64	-1.33	-0.54	29.41	25.3	0.52	-0.89	0.2	3.19	25.6	-0.01	-0.93	0.03	22.11	25.6	0.18	-0.93	-0.13	5.93	26.2	0.38	-0.92	-0.41	43.09	26.2	-0.1	-1.68	-0.06
5.56	-7.53	24.3	-0.01	-2.95	0.16	-2.97	24.5	-0.37	0.38	0.13	-5.93	25.3	-0.22	-0.47	-0.63	28.73	25.4	0.14	-0.9	-0.23	4.33	25.6	0.05	-0.91	-0.13	22.8	25.6	0.37	-0.95	-0.33	4.33	26.2	0.44	-1.05	-0.42	56.31	26.2	0.23	-1.16	-0.5
5.6	-10.49	24.3	-0.15	-0.94	-0.32	-3.65	24.5	-0.52	-0.54	0.5	-5.93	25.3	-0.77	-0.76	-0.59	24.85	25.3	-0.06	-0.89	-0.22	3.87	25.6	0.22	-0.98	-0.3	15.27	25.6	0.34	-1.01	-0.36	1.59	26.2	0.87	-1.54	-0.19	46.51	26.4	0.36	-0.95	0.12
5.64	-0.91	24.5	0.06	-0.89	0.29	-3.42	24.5	-0.19	-0.43	0.01	24.62	25.3	-0.29	-1.81	0.09	18.01	25.3	-0.13	-0.91	-0.11	2.73	25.6	0.32	-1.06	-0.48	4.79	25.6	0.85	-1.42	-0.13	-7.53	26.2	1.27	-2.54	-0.04	39.44	26.2	0.67	-0.79	0.01
5.68	-2.05	24.3	-0.14	0.26	-0.13	-3.88	24.5	3.13	0.95	0.25	65.21	25.3	-0.38	-1.83	-0.22	12.77	25.3	-0.1	-0.9	-0.08	0.23	25.6	0.81	-1.42	-0.16	-7.07	25.6	1.11	-2.22	-0.08	-20.29	26.2	-0.86	-2.03	0.6	42.63	26.4	0.35	-0.97	-0.24
5.72	-2.51	24.3	-0.3	0.35	0.19	-4.56	24.5	0.75	-1.98	0.27	67.26	25.3	-0.52	-1.39	-0.28	9.35	25.3	0.12	-0.98	-0.09	-7.07	25.6	1.27	-2.35	0.02	-10.95	25.6	0.83	-0.77	-0.2	-10.26	26.2	-0.53	-1.2	-0.53	41.49	26.2	-0.02	-0.95	-0.15
5.76	-2.74	24.5	-0.26	-0.6	0.21	-4.79	24.5	0.13	-2.18	0.83	37.85	25.3	-0.06	-0.99	0.14	7.07	25.3	0.27	-0.99	-0.34	-15.73	25.6	0.04	-1.21	-0.22	-2.97	25.6	-0.53	-1.1	-0.52	-10.95	26.2	-1.3	-0.38	-0.12	33.51	26.2	-0.02	-0.89	-0.04
5.8	-2.97	24.5	0.41	-0.31	0.03	-3.42	24.5	-0.17	-2.19	0.97	20.29	25.3	0.22	-0.91	0.31	5.01	25.3	0.25	-1	-0.47	-4.11	25.4	-0.41	-1.49	-0.71	-3.65	25.6	-1.2	-0.44	-0.11	-8.89	26.2	-0.21	-0.22	0.08	26.67	26.2	0.03	-0.89	-0.14
5.84	-4.11	24.5	0.06	-1.46	0.37	-2.51	24.5	-0.23	-1.43	0.98	12.54	25.3	0.09	-0.88	-0.08	2.28	25.3	0.44	-1.28	-0.28	-4.33	25.6	-1.44	-0.3	0.17	-4.33	25.6	-0.4	-0.28	-0.01	-6.61	26.2	-0.24	-0.14	0.23	18.92	26.2	0.08	-0.89	-0.19
5.88	-4.56	24.3	-0.2	-2.01	1.15	-2.51	24.5	-0.32	-1.19	0.64	7.98	25.3	-0.05	-0.9	-0.15	-3.65	25.3	1.13	-2.16	0.07	-3.88	25.4	-0.35	0	-0.01	-3.42	25.6	-0.29	-0.14	0.05	-5.7	26.2	-0.6	-0.29	0.08	13.45	26.2	0.23	-0.95	-0.23
5.92	-3.88	24.3	-0.26	-2.35	0.78	20.97	24.5	0.46	-1.14	0.47	5.47	25.1	-0.19	-0.9	-0.18	-16.87	25.3	-0.15	-2.31	-0.03	-3.19	25.6	-0.12	-0.01	0.21	-3.19	25.6	-0.55	-0.1	0.04	-7.3	26.2	-0.87	-1.07	-0.2	10.03	26.2	0.48	-0.91	-0.34
5.96	-2.51	24.3	-0.3	-1.68	0.8	46.51	24.5	-0.22	-1.51	-0.16	4.1	25.3	-0.18	-0.89	-0.18	-12.77	25.3	1.03	-0.91	-0.79	-2.97	25.6	-0.38	-0.2	0.28	-5.02	25.6	-0.77	-0.79	-0.08	-7.98	26.4	-0.38	-1.9	-0.66	7.29	26.2	0.47	-1.1	-0.44
6	-2.51	24.3	-0.84	-0.72	0.33	51.98	24.5	-0.3	-1.49	0.32	3.42	25.3	0.06	-0.96	-0.12	-9.35	25.3	-1.47	-0.35	-0.21	-4.33	25.6	-0.81	-0.87	0.04	-5.7	25.6	-0.43	-1.5	-0.45	-5.47	26.2	-1.17	-1.03	-0.57	3.19	26.2	1.17	-1.73	-0.17
6.04	3.19	24.3	-1.09	-1.6	0.85	41.49	24.5	-0.04	-0.21	0.41	2.96	25.3	0.44	-1.03	-0.3	-9.81	25.3	-0.78	-0.24	-0.06	-5.25	25.6	-0.61	-1.57	-0.28	-3.19	25.6	-0.31	-1.46	-0.58	-7.07	26.2	0.46	-0.09	-0.75	-8.67	26.2	0.77	-2.29	-0.17
6.08	28.5	24.5	-0.23	-0.94	-0.14	32.6	24.5	-0.71	-2.09	-0.38	2.73	25.1	0.25	-0.99	-0.46	-7.75	25.3	-0.07	-0.2	0.18	-3.42	25.6	-0.23	-1.74	-0.51	-2.74	25.6	-0.35	-0.52	-0.7	-3.88	26.2	-0.71	-1.06	-0.74	-14.59	26.2	-1.4	-2.52	0.08
6.12	51.98	24.5	-0.17	-1.98	0.58	30.78	24.5	-0.31	-1.09	-0.21	2.05	25.3	0.35	-1.21	-0.44	-5.47	25.3	-0.35	-0.21	0.15	-2.97	25.6	0.17	-0.48	-0.46	-3.88	25.6	0.02	-0.55	-0.71	36.25	26.2	-0.07	-2.28	0.3	-8.21	26.2	-0.99	-0.66	-0.16
6.16	54.95	24.5	-0.19	-2.06	0.48	28.5	24.5	-0.41	-0.89	0.06	-1.14	25.3	1.12	-1.94	0	-6.39	25.3	-0.9	-0.68	0.02	-4.11	25.6	0.06	-0.58	-0.57	12.08	25.6	0.52	-1.42	-0.46	69.31	26.2	0.35	-1.15	-0.44	-9.58	26.2	-0.96	-0.21	-0.06
6.2	43.09	24.5	-0.12	-0.97	0.29	24.17	24.5	0.11	-0.72	0.22	-11.86	25.3	0.53	-2.15	-0.05	-7.98	25.3	-0.63	-1.41	-0.23	6.84	25.6	0.86	-1.45	-1.12	43.09	25.6	-0.02	-1.62	0.12	62.7	26.2	-0.13	-1.14	-0.28	-7.75	26.2	-0.09	-0.17	0.18
6.24	33.29	24.5	0.17	-1.15	0.02	20.29	24.5	-0.08	-2.8	0.82	-17.79	25.3	-1.35	-1.28	-1.35	-5.25	25.3	-0.35	-1.53	-0.47	37.62	25.6	-0.81	-1.62	0.14	57.23	25.6	0.06	-1.13	-0.53	36.71	26.2	0.12	-0.94	0.22	-5.93	26.2	-0.33	-0.36	0.16
6.28	31.46	24.5	-0.47	-1.48	0.67	18.24	24.5	-0.21	-1.06	0.38	-10.03	25.3	-1.25	-0.54	-0.07	-4.33	25.3	-0.44	-0.67	-0.56	49.93	25.6	0.32	-1.18	-0.56	46.05	25.6	0.24	-0.98	-0.03	21.66	26.2	0.09	-0.9	0.16	-5.7	26.2	-0.7	-0.44	0.04
6.32	30.09	24.5	0.07	-0.49	0.62	16.64	24.5	-0.11	-0.96	0.38	-10.49	25.3	-1.01	-0.14	-0.06	-6.84	25.3	-0.07	-0.46	-0.64	38.3	25.6	0.31	-0.91	0.06	35.11	25.6	0.45	-0.84	0.13	14.13	26.2	0.04	-0.88	-0.09	-7.07	26.2	-0.83	-0.99	-0.24
6.36	25.53	24.5	0.16	-0.81	0.01	12.99	24.5	-0.4	-1.2	0.49	-7.98	25.3	-0.1	-0.14	0.13	2.96	25.3	1.04	-2.78	-1.05	31.01	25.6	0.13	-0.94	0.18	33.29	25.7	0.52	-0.85	-0.15	9.12	26.2	0.03	-0.9	-0.08	-7.07	26.2	-0.44	-1.62	-0.53
6.4	21.66	24.5	0.28	-0.69	-0.09	5.47	24.3	-0.18	-1.6	0.18	-5.7	25.3	-0.23	-0.28	0.12	38.76	25.3	-0.35	-1.63	0.11	26.9	25.6	0	-0.94	-0.06	33.29	25.6	0.17	-0.95	-0.21	6.15	26.2	-0.01	-0.89	-0.25	-4.33	26.2	-0.57	-1.3	-0.7
6.44	18.92	24.5	-0.15	-1.16	0.03	-5.25	24.5	0.04	-2.92	0.21	-5.93	25.3	-0.7	-0.54	0.03	60.42	25.3	0.1	-1.36	-0.6	19.15	25.6	-0.03	-0.91	-0.1	27.59	25.7	0.05	-0.89	-0.14	4.79	26.2	-0.11	-0.94	-0.27	-6.16	26.2	-0.27	-0.51	-0.63
6.48	18.47	24.3	-0.23	-1.24	0.33	-17.56	24.5	0.04	-2.64	0.15	-7.53	25.3	-0.95	-1.2	-0.23	50.84	25.3	0.06	-1.05	-0.06	12.99	25.6	0.05	-0.92	-0.03	21.43	25.6	-0.06	-0.91	-0.1	3.65	26.2	0.33	-0.98	0.01	-4.79	26.2	-0.48	-0.82	-0.68
6.52	14.36	24.5	-0.34	-1.15	0.89	-4.11	24.5	4.62	1.58	2.44	-7.07	25.1	-1.08	-1.55	-0.34	36.25	25.3	0.25	-0.94	0.36	10.71	25.6	0.07	-0.9	-0.14	17.1	25.6	-0.06	-0.88	-0.03	2.96	26.1	0.55	-0.97	-0.23	30.55	26.2	0.39	-2.27	0.09
6.56	7.75	24.5	-0.25	-1.24	0.41	-3.19	24.3	-0.1	0.31	-0.36	-5.25	25.3	-1.08	-1.02	-0.5	33.74	25.3	0.54	-0.9	-0.12	8.66	25.6	-0.04	-0.96	-0.18	16.41	25.6	0.16	-0.94	-0.11	2.51	26.2	0.55	-1.11	-0.5	60.87	26.2	0.1	-1.5	-0.39
6.6	-1.37	24.5	-0.05	-2.04	0.12	-3.65	24.5	-0.58	0.59	-0.03	-6.84	25.3	0.37	-0.32	-0.7	31.92	25.3	0.18	-0.95	-0.28	6.15	25.6	0.12	-0.94	-0.1	11.85	25.6	0.32	-0.95	-0.35	0.68	26.2	1.14	-1.8	-0.23	59.28	26.2	0.03	-1.11	-0.3
6.64	-10.95	24.3	0.54	-2.98	0.4	-3.88	24.5	-0.75	-0.47	0.15	2.73	25.3	1.23	-2.23	-0.77	20.29	25.3	-0.05	-0.89	-0.18	4.56	25.6	0.39	-1.01	-0.3	6.61	25.6	0.35	-1.07	-0.47	-9.81	26.2	0.75	-2.23	-0.31	40.35	26.2	0.44	-0.91	0.26
6.68	-7.75	24.5	-0.14	-1	-0.43	-3.65	24.5	0.13	-0.07	-0.24	41.95	25.3	-0.25	-0.94	0.08	12.31	25.3	-0.1	-0.9	-0.03	3.19	25.6	0.28	-1.05	-0.46	-0.23	25.6	0.73	-1.46	-0.27	-22.12	26.2	-1.34	-2.28	0.12	33.29	26.2	0.51	-0.91	0.07
6.72	-1.6	24.5	0.18	-1.31	0.07	-5.02	24.5	-0.14	-1.23	0.39	67.71	25.3	0.15	-1.37	-0.6	7.75	25.3	-0.25	-0.87	-0.05	-0.46	25.6	0.73	-1.45	-0.19	-10.49	25.6	0.79	-2.18	0.03	-11.86	26.2	-0.51	-0.59	-0.26	30.55	26.2	0.27	-0.92	-0.23
6.76	-2.51	24.5	0	0.7	-0.39	-5.25	24.5	0.58	-1.54	0.42	46.05	25.3	-0.15	-1.11	-0.08	5.47	25.3	-0.12	-0.89	-0.05	-8.67	25.6	0.93	-2.05	-0.19	-15.73	25.6	-1.11	-0.33	0.18	-11.17	26.2	-0.78	-0.29	0.03	21.43	26.2	0.05	-0.91	-0.14
6.8	-2.97	24.5	-0.39	0.31	0.28	-3.88	24.5	0.09	-2.31	0.75	26.22	25.3	0.1	-0.92	0.35	4.1	25.3	0.15	-1	-0.19	-13.23	25.6	0.35	-1.32	0.11	-5.25	25.6	-0.6	-0.87	-0.36	-7.98	26.2	-0.22	-0.13	0.15	13.45	26.2	-0.04	-0.9	-0.09
6.84	-2.74	24.5	-0.12	-0.62	0.03	-3.42	24.5	-0.16	-1.79	1.01	17.33	25.3	0.15	-0.92	0.02	3.19	25.3	0.31	-1	-0.31	-4.33	25.6	-0.08	-0.9	-0.65	-5.02	25.6	-1.29	-0.32	-0.21	-5.25	26.2	-0.43	0.06	0.17	8.89	26.2	-0.28	-0.91	-0.13
6.88	-3.19	24.5	0.27	-0.56	-0.06	-3.19	24.5	-0.75	-1.11	1.51	10.94	25.3	0.12	-0.9	-0.24	1.82	25.3	0.44	-1.18	-0.35	-3.88	25.6	-1.09	-0.49	-0.11	-4.56	25.6	-0.27	-0.18	0.07	-6.16	26.2	-0.56	-0.5	-0.03	6.38	26.2	-0.16	-0.88	-0.04
6.92	-5.02	24.5	0.59	-1.82	0.15	-2.74	24.5	0.46	-1.13	0.88	6.84	25.3	0.03	-0.91	-0.17	-2.05	25.3	0.98	-2.13	-0.07	-4.33	25.6	-0.51	-0.28	0.05	-3.42	25.6	-0.11	-0.2	0.29	-8.44	26.2	-0.47	-1.57	-0.39	4.79	26.2	0.28	-1	-0.15
6.96	-5.02	24.3	-0.03	-2.38	0.86	21.89	24.5	0.39	-1.71	0.12	4.79	25.3	-0.09	-0.91	-0.18	-15.51	25.3	0.15	-2.33	-0.14	-3.42	25.6	-0.25	-0.22	0.21	-3.65	25.6	-0.52	-0.46	0.17	-5.7	26.2	-0.28	-1.65	-0.64	3.65	26.2	0.43	-0.98	-0.33
7	-2.97	24.3	-0.22	-2.15	1.05	49.02	24.5	-0.26	-1.68	0.01	3.42	25.3	-0.23	-0.91	-0.13	-19.61	25.3	0.84	-0.97	-0.46	-3.42	25.6	-0.48	-0.35	0.19	-5.02	25.6	-0.78	-1.19	-0.12	-4.33	26.2	-0.64	-0.82	-0.67	2.51	26.2	0.59	-1.24	-0.44
7.04	-2.28	24.3	-0.25	-1.33	0.98	54.03	24.5	-1.34	-2.41	1.4	2.51	25.3	0.04	-0.94	-0.01	-12.09	25.3	-1.44	-0.3	-0.25	-4.79	25.6	-0.83	-1.01	-0.07	-5.25	25.6	-0.49	-1.69	-0.32	-6.39	26.2	0.13	-0.34	-0.61	-1.14	26.2	1.21	-2.05	-0.08
7.08	-3.19	24.3	-0.18	-1.21	0.69	41.49	24.5	-0.47	-1.64	0.21	2.05	25.3	0.3	-1.04	-0.22	-12.31	25.3	-0.81	-0.16	-0.14	-5.25	25.6	-0.55	-1.46	-0.3	-2.74	25.6	-0.26	-1.4	-0.46	11.4	26.2	1.14	-1.24	-0.87	-14.59	26.2	0.46	-2.02	-0.18
7.12	4.79	24.3	0.9	-0.98	0.8	31.23	24.5	-0.21	-1.35	-0.2	1.59	25.3	0.39	-1.01	-0.41	-8.67	25.3	-0.01	-0.05	0.25	-3.65	25.6	-0.22	-1.52	-0.62	-2.74	25.6	-0.28	-0.53	-0.36	48.56	26.2	-0.45	-1.64	0.17	-18.01	26.2	-0.26	-1.46	0.2
7.16	28.73	24.3	-0.1	-2.1	-0.17	25.76	24.5	-0.38	-1.17	0.07	0.68	25.3	0.52	-1.44	-0.36	-6.84	25.3	-0.37	-0.32	0.06	-2.97	25.6	-0.27	-0.4	-0.58	-3.19	25.6	-0.19	-0.7	-0.65	68.4	26.2	0.1	-1.19	-0.69	-10.72	26.2	-0.74	-0.3	-0.38
7.2	49.47	24.3	-0.22	-1.83	0.42	20.29	24.5	-0.15	-0.87	0.18	-4.11	25.3	0.87	-2.29	0.03	-7.07	25.3	-0.8	-0.7	0.01	-3.88	25.6	0.27	-0.52	-0.67	9.8	25.6	-0.29	-1.79	-0.55	47.88	26.2	0.2	-1.2	-0.23	-10.95	26.2	-0.68	-0.02	-0.08
7.24	49.93	24.5	-0.21	-1.33	0.3	16.41	24.5	0.12	-0.83	0.29	-18.93	25.3	0.05	-1.2	0.2	-7.98	25.3	-0.71	-1.43	-0.25	7.07	25.6	1.2	-1.48	-0.73	38.07	25.6	0.01	-1.3	-0.06	30.32	26.2	0.02	-0.99	0.15	-7.98	26.2	-0.07	-0.06	0.25
7.28	42.86	24.3	0.18	-1.1	-0.34	13.45	24.5	-0.11	-0.88	0.31	-14.59	25.3	-0.06	-0.79	-0.53	-5.7	25.3	-0.47	-1.45	-0.52	34.2	25.6	-0.14	-1.22	-0.05	57.91	25.6	0.31	-1.14	-0.27	18.47	26.2	0.13	-0.93	-0.01	-5.47	26.2	-0.33	-0.53	0.19
7.32	37.85	24.3	0.48	-1.15	-0.01	11.17	24.5	0.19	-0.97	0.19	-11.86	25.3	-1.54	-0.3	0	-4.33	25.3	-0.78	-0.71	-0.51	52.67	25.6	0.17	-1.18	-0.43	62.01	25.6	0.23	-1.04	-0.17	10.71	26.2	0.27	-0.88	-0.13	-6.16	26.2	-0.8	-1.03	-0.02
7.36	31.46	24.3	0.27	-0.88	0.35	10.26	24.5	-0.06	-1.01	0.39	-10.95	25.3	-0.24	-0.25	-0.22	-6.61	25.3	0.25	-0.28	-0.68	49.7	25.6	0.53	-1.04	-0.2	46.74	25.6	0.14	-0.97	0.01	7.29	26.2	0.24	-0.93	-0.18	-7.53	26.2	-0.5	-1.53	-0.27
7.4	25.08	24.5	-0.07	-0.83	0.83	9.8	24.5	-0.05	-1.1	0.5	-8.89	25.3	-0.25	-0.11	-0.05	6.38	25.3	1.4	-1.48	-0.78	37.16	25.6	0.15	-0.95	0	27.81	25.7	0.35	-0.95	-0.02	5.47	26.2	-0.06	-0.86	-0.2	-5.25	26.2	-0.25	-1.54	-0.5
7.44	19.83	24.5	-0.11	-0.71	0.05	5.24	24.5	-0.17	-1.45	0.28	-6.61	25.3	-0.51	-0.26	-0.08	46.97	25.3	-0.07	-1.84	0.59	22.11	25.6	-0.05	-0.91	0.01	14.59	25.6	0.3	-0.9	-0.05	4.33	26.4	-0.23	-0.99	-0.11	-4.33	26.2	-0.61	-0.74	-0.37
7.48	16.19	24.3	-0.88	-1.52	-0.37	-3.65	24.5	-0.19	-2.21	0.27	-7.07	25.3	-0.67	-0.83	-0.17	69.99	25.3	0.11	-1.31	-0.58	11.4	25.6	-0.13	-0.93	0	8.21	25.6	-0.1	-0.91	0.01	3.42	26.2	0.11	-0.96	0.01	-5.7	26.2	0.47	-0.35	-0.62
7.52	13.91	24.3	-0.31	-1.07	-0.3	-13.45	24.3	0.04	-2.75	0.22	-7.75	25.3	-0.62	-1.31	-0.35	44.69	25.3	-0.13	-1.03	-0.08	5.93	25.6	-0.15	-0.93	-0.05	5.24	25.6	-0.12	-0.88	-0.05	2.73	26.4	0.38	-1	-0.19	2.73	26.2	0.79	-2.02	-0.74
7.56	11.85	24.3	0.02	-1.01	0.07	-12.77	24.5	0.37	-0.36	0.05	-5.93	25.3	-0.42	-1.36	-0.5	26.67	25.3	0.04	-0.94	0.27	3.42	25.6	-0.04	-0.95	-0.06	4.56	25.7	-0.05	-0.93	-0.21	2.28	26.2	0.44	-1.02	-0.48	35.11	26.2	0.01	-2.09	-0.14
7.6	6.84	24.5	0.01	-1.24	0.06	-4.33	24.5	-0.12	-0.05	-0.51	-6.39	25.3	-0.54	-0.48	-0.46	15.73	25.3	0.21	-0.94	0.07	2.73	25.6	0.07	-0.95	-0.01	4.1	25.6	0.06	-1.02	-0.26	1.14	26.2	0.96	-1.62	-0.41	64.07	26.2	0.39	-1.17	-0.47
7.64	2.51	24.3	0.1	-1.34	0	-4.79	24.3	-0.24	0.32	-0.21	-6.84	25.1	0.4	-0.44	-0.71	9.8	25.3	0.44	-0.96	-0.23	2.73	25.6	0.03	-0.96	-0.08	2.51	25.7	0.24	-1.09	-0.34	-4.56	26.2	0.96	-2.07	-0.37	55.86	26.2	0.47	-1.05	-0.22
7.68	-2.97	24.3	0.33	-1.61	0.23	-4.56	24.5	-0.79	-0.15	0.32	13.91	25.3	0.03	-1.71	-0.13	6.15	25.3	0.2	-0.94	-0.14	2.28	25.6	0.19	-1.05	-0.13	-0.46	25.6	0.67	-1.3	-0.38	-20.07	26.2	-1.28	-0.11	-2	35.57	26.2	-0.05	-0.99	0.1
7.72	-9.35	24.5	0.39	-2.51	0.03	-3.65	24.5	-0.27	-0.1	-0.07	52.44	25.3	0.26	-1.05	-0.02	3.87	25.3	-0.15	-0.91	0.02	0.68	25.6	0.15	-0.98	-0.29	-5.7	25.7	0.52	-1.4	-0.26	-14.59	26.2	-0.69	-0.54	-0.69	21.89	26.2	-0.12	-0.91	0.11
7.76	-16.87	24.3	0.26	-1.36	0.12	-3.65	24.5	2.32	-0.74	0.36	57.68	25.3	-0.14	-1.24	-0.51	2.51	25.3	-0.1	-0.93	0.06	-1.6	25.6	0.55	-1.47	-0.31	-11.86	25.6	-0.35	-1.37	-0.04	-12.31	26.2	-0.81	-0.23	-0.3	13.22	26.2	-0.21	-0.91	0.04
7.8	-3.42	24.3	-0.01	-1.5	0.55	-4.79	24.5	0.56	-2.26	0.68	38.99	25.3	0.02	-0.96	-0.05	2.05	25.3	-0.22	-0.92	-0.03	-7.98	25.6	0.72	-1.72	-0.2	-14.59	25.6	-1	-0.76	0.24	-11.63	26.2	-0.16	-0.32	-0.33	8.21	26.2	-0.12	-0.92	-0.01
7.84	-2.97	24.3	-0.09	0.14	0.08	-5.25	24.5	0.08	-2.09	0.84	24.85	25.3	0.01	-0.94	0.23	1.82	25.3	-0.05	-1.02	-0.12	-16.42	25.6	-0.18	-1.21	-0.1	-5.25	25.6	-0.84	-0.47	-0.81	-9.12	26.2	-0.42	-0.19	-0.4	5.93	26.2	-0.03	-0.94	-0.02
7.88	-3.42	24.3	-0.39	-0.08	0.1	-3.19	24.5	-0.15	-2.09	0.89	16.19	25.3	0.1	-0.95	0.04	0.91	25.3	0.16	-1.08	-0.22	-15.73	25.6	1.02	-0.57	-0.39	-5.47	25.6	-1.28	-0.34	-0.56	-7.53	26.2	-0.37	-0.63	-0.3	4.56	26.2	0.03	-0.94	-0.07
7.92	-3.65	24.5	-0.53	-0.63	-0.36	-2.05	24.5	-0.03	-1.77	1.13	10.71	25.3	0.07	-0.94	-0.09	-0.69	25.3	0.6	-1.32	-0.36	-7.53	25.6	-1.04	-0.2	-0.68	-4.11	25.6	-0.09	-0.54	-0.53	-9.12	26.2	-0.17	-1.14	-0.34	3.65	26.2	0.12	-1.02	-0.15
7.96	-3.42	24.5	-0.2	-0.93	0.14	-2.97	24.5	-0.25	-1.31	0.48	7.52	25.3	-0.14	-0.92	-0.07	-4.56	25.3	0.29	-1.44	-0.05	-6.84	25.6	-0.77	-0.36	-0.33	-3.65	25.6	-0.17	-0.62	-0.2	-9.12	26.2	-0.1	-1.5	-0.54	2.96	26.2	0.21	-1.04	-0.25
8	-4.33	24.5	0.32	-2.23	0.25	13.22	24.3	0.07	0.17	0.15	5.47	25.3	-0.22	-0.94	-0.07	-11.86	25.3	-0.64	-1.2	0.11	-3.88	25.6	-0.13	-0.11	-0.11	-3.88	25.6	0.04	-0.89	-0.26	-6.61	26.2	-0.63	-0.78	-0.67	1.82	26.2	0.38	-1.15	-0.38
8.04	-5.25	24.5	0.36	-1.92	0.99	37.62	24.5	-0.43	-1.23	-0.32	3.87	25.3	-0.07	-0.98	-0.04	-16.87	25.3	-0.58	-0.57	-0.02	-3.65	25.6	-0.21	-0.55	-0.09	-4.11	25.6	-0.18	-1.19	-0.37	-3.42	26.2	-0.66	-0.58	-0.97	0	26.2	0.7	-1.43	-0.5
8.08	-4.11	24.3	-0.36	-2.38	1.14	59.28	24.5	-0.07	-1.8	0.14	2.96	25.3	0.29	-1.02	-0.08	-12.77	25.3	-0.16	-0.07	-1.11	-5.02	25.6	-0.25	-1.04	-0.22	-4.56	25.6	-0.21	-1.16	-0.35	17.33	26.2	-0.09	-1.86	0.18	-6.16	26.2	0.56	-1.38	-0.21
8.12	-2.28	24.5	-0.09	-1.75	0.69	59.96	24.3	-0.33	-1.55	-0.14	2.28	25.3	0.21	-1	-0.21	-11.86	25.3	-0.8	-0.3	-0.88	-5.47	25.6	-0.16	-1.31	-0.38	-4.33	25.6	-0.29	-0.85	-0.31	49.25	26.2	0	-1.36	-0.35	-16.42	26.2	-0.29	-0.95	0.08
8.16	-2.51	24.3	-0.84	-1.23	0.49	45.14	24.5	0.38	-1.28	-0.17	1.37	25.3	0.12	-1.08	-0.09	-6.84	25.3	-0.35	-0.41	-0.65	-3.19	25.6	-0.37	-0.9	-0.6	-0.69	25.6	-0.71	-0.65	-0.64	70.22	26.2	0.01	-1.23	-0.07	-16.65	26.2	0.91	-0.16	-0.62
8.2	-1.6	24.5	-1.25	-1.13	0.64	33.29	24.3	0.69	-1.12	0.08	-0.46	25.3	0.25	-1.24	-0.24	-5.93	25.3	-0.04	-0.8	-0.31	0.91	25.6	-0.92	-0.73	-1	11.17	25.6	-0.03	-0.95	-0.27	52.67	26.2	0.02	-1.09	0.03	-11.86	26.2	-1.14	-0.29	-0.87
8.24	19.38	24.3	-0.29	-0.95	-0.05	25.99	24.3	0.49	-1.02	0.19	-4.11	25.3	0.27	-1.4	-0.11	-5.7	25.3	-0.23	-0.87	-0.29	15.27	25.6	0.93	-0.25	0.23	33.51	25.6	0.47	-1.13	-0.29	33.06	26.2	0.13	-1.01	0.17	-12.31	26.2	-0.36	-0.52	-0.55
8.28	41.72	24.5	-0.2	-1.97	0.11	18.92	24.3	0.11	-0.99	0.36	-11.4	25.3	-0.4	-1.23	0.05	-5.7	25.3	-0.29	-1	-0.22	34.43	25.6	0.36	-1.05	-0.44	41.95	25.6	0.03	-1.03	0	19.83	26.2	0.47	-0.86	0.1	-7.07	26.2	0.18	-0.55	-0.78
8.32	51.53	24.5	-0.69	-1.99	0.83	11.85	24.3	-0.01	-0.98	0.4	-14.14	25.3	-0.55	-0.54	-0.11	-5.93	25.3	-0.18	-0.94	-0.22	38.53	25.6	-0.02	-1.03	-0.01	41.04	25.6	0.05	-1.03	0.16	14.36	26.2	0.55	-0.92	0.04	-6.61	26.2	-0.01	-0.73	-0.41
8.36	47.88	24.3	-0.63	-0.61	-0.04	6.61	24.3	-0.02	-0.93	0.34	-12.31	25.3	-0.12	-0.26	-0.79	-6.39	25.3	-0.45	-0.95	-0.38	33.51	25.6	-0.12	-0.96	0.21	32.83	25.6	-0.01	-1.03	0.36	11.17	26.2	0.37	-0.97	-0.05	-7.07	26.2	-0.29	-0.91	-0.42
8.4	41.95	24.6	0.32	-1.57	0.02	2.73	24.5	0.22	-0.69	0.23	-8.44	25.3	-0.85	-0.38	-0.87	-5.93	25.3	-0.87	-0.6	-0.54	29.41	25.6	0.01	-1	0.26	21.43	25.6	0.17	-0.96	0.14	9.12	26.2	0.17	-0.99	-0.2	-8.67	26.2	-0.44	-1.03	-0.44
8.44	34.65	24.5	-0.42	-1.17	0.78	0.68	24.3	-0.39	-0.93	0.18	-6.61	25.3	-0.35	-0.7	-0.6	3.42	25.3	0.35	-2.06	-0.49	19.83	25.6	0.05	-0.98	0.03	12.99	25.6	0.25	-1	-0.14	7.75	26.2	0.01	-1.04	-0.27	-9.12	26.2	-0.86	-0.94	-0.47
8.48	29.87	24.5	0.01	-0.83	0.91	-0.69	24.5	-0.45	-1.17	0.35	-7.3	25.3	0.36	-0.85	-0.45	14.59	25.3	0.01	-1.3	-0.27	11.17	25.6	0.28	-1	-0.2	7.75	25.6	0.23	-0.99	0	5.47	26.2	0.42	-1.02	0.09	-4.33	26.2	-1.07	-1.12	-0.55
8.52	22.34	24.5	0.31	-0.79	0.05	-5.47	24.5	-0.15	-1.58	-0.03	-6.84	25.3	-0.08	-0.87	-0.58	22.11	25.3	-0.29	-0.98	-0.11	5.47	25.6	0.46	-1	-0.09	5.01	25.6	0.32	-0.99	0.07	2.96	26.2	0.52	-1.03	-0.14	9.35	26.2	1.46	-1.68	-0.27
8.56	14.82	24.5	0.22	-0.84	0.15	-12.09	24.5	1.05	-1.36	1.02	-5.93	25.3	-0.5	-0.89	-0.48	20.75	25.3	0.02	-0.97	0.2	2.73	25.6	0.5	-0.95	-0.04	3.65	25.6	0.28	-1	-0.05	-0.46	26.2	0.68	-1.45	-0.42	25.99	26.2	0.52	-1.2	-0.34
8.6	9.8	24.5	0.29	-0.69	-0.05	-9.35	24.5	0.47	-0.32	0.44	-6.39	25.3	-0.36	-0.99	-0.26	16.19	25.3	0.09	-0.99	0.17	2.51	25.7	0.34	-0.88	-0.18	2.05	25.6	0.2	-1.06	-0.12	-9.58	26.2	-0.1	-1.4	-0.15	33.74	26.2	-0.07	-0.96	0.03
8.64	7.52	24.5	0.32	-1.07	-0.08	-2.97	24.5	0.49	-0.12	0.33	-5.93	25.3	-0.59	-0.83	-0.12	17.55	25.3	0.1	-0.99	0.13	2.28	25.6	0.31	-1.06	-0.19	0.45	25.6	0.17	-1.1	-0.29	-15.51	26.2	-0.59	-0.81	-0.12	39.44	26.2	0.03	-1.02	0.17
8.68	6.38	24.5	0.09	-1.12	0.19	-2.51	24.5	0.35	-0.6	0.36	-3.19	25.3	-1.36	-0.96	0.16	20.06	25.3	0.28	-1.03	-0.09	-1.14	25.6	0.64	-1.54	-0.35	-2.28	25.6	0.52	-1.26	-0.37	-12.77	26.2	-0.45	-0.53	-0.9	36.25	26.2	0.11	-1.03	0.25
8.72	4.1	24.3	-0.26	-1.22	0.6	-2.97	24.5	-1.39	-0.04	2.13	3.42	25.3	-1.11	-1.1	0.04	21.2	25.3	0.25	-1.01	-0.21	-11.17	25.7	0.43	-1.38	-0.04	-11.17	25.6	0.22	-1.61	0.05	-9.58	26.2	-1.44	-0.38	-0.94	24.39	26.2	0.12	-1.01	0.12
[truncated: 304 more rows]

## Sheet: Par 1 (Figure 8)
	Trial 1										Trial 2										Trial 3										Trial 4
	Repeat 1					Repeat 2					Repeat 1					Repeat 2					Repeat 1					Repeat 2					Repeat 1					Repeat 2
[truncated: 204 more rows]

## Sheet: Par 2 (Walk)
	Trial 1					Trial 2					Trial 3					Trial 4
[truncated: 3,002 more rows]

[truncated: 9 more sheets: Par 2 (STS), Par 2 (4-Square), Par 2 (L-Test), Par 2 (Figure 8), Par 3 (Walk), Par 3 (STS), Par 3 (4-Square), Par 3 (L-Test), Par 3 (Figure 8)]
